# Supplementary material for: DEMETER plant DNA demethylase induces antiviral response by interferon signalling in animal cells
Source: Sci Rep. 2017 Aug 22;7:9160. doi: 10.1038/s41598-017-08827-9 (PMC5567224; doi:10.1038/s41598-017-08827-9)
Supplement: Supplementary file 2 — Dataset 1 [file 41598_2017_8827_MOESM2_ESM.xlsx]

## Sheet: All
Probe Set ID	DME-1	DME-1.mas5-Detection	DME-1.mas5-Detection p-value	DME-2	DME-2.mas5-Detection	DME-2.mas5-Detection p-value	DME-3	DME-3.mas5-Detection	DME-3.mas5-Detection p-value	GFP-1	GFP-1.mas5-Detection	GFP-1.mas5-Detection p-value	GFP-2	GFP-2.mas5-Detection	GFP-2.mas5-Detection p-value	GFP-3	GFP-3.mas5-Detection	GFP-3.mas5-Detection p-value	average(DME)	average(GFP)	log2 ratio(average DME vs. average GFP)	absolute fold change(average DME vs. average GFP)	Pvalue	adj.Pvalue	Target Description	Representative Public ID	UniGene ID	Genome Version	Gene Title	Gene Symbol	Chromosomal Location	Unigene Cluster Type	Ensembl	Entrez Gene	SwissProt	EC	OMIM	RefSeq Protein ID	RefSeq Transcript ID	Gene Ontology Biological Process	Gene Ontology Cellular Component	Gene Ontology Molecular Function	Pathway
1007_s_at	1048.64	P	0.00261695	1088.51	P	0.00261695	1174.36	P	0.00222768	671.602	P	0.00222768	742.662	P	0.00306668	790.357	P	0.00222768	1103.83	734.874	-0.586955	1.50207	0.00214779	0.0843363	U48705 /FEATURE=mRNA /DEFINITION=HSU48705 Human receptor tyrosine kinase DDR gene, complete cds	U48705	Hs.631988	February 2009 (Genome Reference Consortium GRCh37)	discoidin domain receptor tyrosine kinase 1	DDR1	chr6p21.3	full length	ENSG00000137332 /// ENSG00000204580 /// ENSG00000215522 /// ENSG00000230456 /// ENSG00000234078	780	A2ABK8 /// A2ABK9 /// A2ABL0 /// A2ABL1 /// A2ABL2 /// A2ABL3 /// A2ABL4 /// A2ABM8 /// B7Z2K0 /// B7Z3A2 /// B8JJ50 /// B8JJ51 /// C9J152 /// Q08345 /// Q6ZNR9 /// Q96T61 /// Q96T62	EC:2.7.10.1	600408	NP_001945 /// NP_054699 /// NP_054700	NM_001954 /// NM_013993 /// NM_013994	0001558 // regulation of cell growth // inferred from electronic annotation /// 0001952 // regulation of cell-matrix adhesion // inferred from electronic annotation /// 0006468 // protein phosphorylation // inferred from electronic annotation /// 0007155 // cell adhesion // inferred from electronic annotation /// 0007155 // cell adhesion // traceable author statement /// 0007169 // transmembrane …	0005576 // extracellular region // inferred from electronic annotation /// 0005886 // plasma membrane // inferred from electronic annotation /// 0005887 // integral to plasma membrane // traceable author statement /// 0016020 // membrane // inferred from electronic annotation /// 0016021 // integral to membrane // inferred from electronic annotation /// 0016323 // basolateral plasma membrane // i…	0000166 // nucleotide binding // inferred from electronic annotation /// 0004672 // protein kinase activity // inferred from electronic annotation /// 0004713 // protein tyrosine kinase activity // inferred from electronic annotation /// 0004714 // transmembrane receptor protein tyrosine kinase activity // inferred from electronic annotation /// 0004714 // transmembrane receptor protein tyrosine …	---
1053_at	3748.96	P	0.000218889	3205.12	P	0.000218889	3325.03	P	0.000218889	4232.69	P	0.000218889	3892.69	P	0.000218889	3960.55	P	0.000218889	3426.37	4028.64	0.233613	1.17578	0.0383457	0.250125	M87338 /FEATURE= /DEFINITION=HUMA1SBU Human replication factor C, 40-kDa subunit (A1) mRNA, complete cds	M87338	Hs.647062	February 2009 (Genome Reference Consortium GRCh37)	replication factor C (activator 1) 2, 40kDa	RFC2	chr7q11.23	full length	ENSG00000049541	5982	B5BUD2 /// D3DXG3 /// P35250 /// Q75MT5	---	600404	NP_002905 /// NP_852136	NM_002914 /// NM_181471	0006260 // DNA replication // not recorded /// 0006260 // DNA replication // inferred from electronic annotation /// 0006297 // nucleotide-excision repair, DNA gap filling // not recorded /// 0015979 // photosynthesis // inferred from electronic annotation /// 0015995 // chlorophyll biosynthetic process // inferred from electronic annotation	0005634 // nucleus // inferred from electronic annotation /// 0005654 // nucleoplasm // not recorded /// 0005663 // DNA replication factor C complex // inferred from direct assay /// 0005663 // DNA replication factor C complex // inferred from electronic annotation	0000166 // nucleotide binding // inferred from electronic annotation /// 0003677 // DNA binding // inferred from electronic annotation /// 0003689 // DNA clamp loader activity // inferred from electronic annotation /// 0005515 // protein binding // inferred from physical interaction /// 0005524 // ATP binding // inferred from electronic annotation /// 0005524 // ATP binding // traceable author st…	DNA_replication_Reactome // GenMAPP
117_at	1803.04	P	0.000218889	2751.74	P	0.000218889	2473.8	P	0.000218889	144.735	P	0.000959383	106.468	P	0.00261695	114.498	P	0.00358487	2342.86	121.9	-4.2645	19.2195	4.74853e-05	0.0468776	X51757 /FEATURE=cds /DEFINITION=HSP70B Human heat-shock protein HSP70B' gene	X51757	Hs.654614	February 2009 (Genome Reference Consortium GRCh37)	heat shock 70kDa protein 6 (HSP70B')	HSPA6	chr1q23	full length	ENSG00000173110 /// ENSG00000225217	3310	B2R6X5 /// B3KSM6 /// B4DHP5 /// P17066 /// Q53FC7	---	140555	NP_002146	NM_002155	0006950 // response to stress // inferred from electronic annotation /// 0006986 // response to unfolded protein // traceable author statement	---	0000166 // nucleotide binding // inferred from electronic annotation /// 0005524 // ATP binding // inferred from electronic annotation	---
121_at	466.675	P	0.00998544	518.097	P	0.00998544	574.647	P	0.00754291	279.901	P	0.0193035	411.636	P	0.0313357	417.15	P	0.0278597	519.806	369.562	-0.492156	1.40655	0.0698682	0.333105	X69699 /FEATURE= /DEFINITION=HSPAX8A H.sapiens Pax8 mRNA	X69699	Hs.469728	February 2009 (Genome Reference Consortium GRCh37)	paired box 8	PAX8	chr2q13	full length	ENSG00000125618	7849	A8MSW8 /// Q06710	---	167415 /// 218700	NP_003457 /// NP_039246 /// NP_039247 /// NP_054698	NM_003466 /// NM_013952 /// NM_013953 /// NM_013992	0001656 // metanephros development // inferred from electronic annotation /// 0006350 // transcription // inferred from electronic annotation /// 0006355 // regulation of transcription, DNA-dependent // inferred from electronic annotation /// 0007275 // multicellular organismal development // inferred from electronic annotation /// 0009653 // anatomical structure morphogenesis // traceable author…	0005634 // nucleus // inferred from electronic annotation /// 0005654 // nucleoplasm // inferred from sequence or structural similarity /// 0005654 // nucleoplasm // inferred from electronic annotation	0003677 // DNA binding // inferred from direct assay /// 0003677 // DNA binding // inferred from electronic annotation /// 0003700 // sequence-specific DNA binding transcription factor activity // traceable author statement /// 0004996 // thyroid-stimulating hormone receptor activity // traceable author statement /// 0005515 // protein binding // inferred from physical interaction /// 0005515 // …	---
1255_g_at	19.4262	A	0.47938	15.5737	A	0.397994	40.4855	A	0.218983	5.51283	A	0.749276	23.5916	A	0.0668649	19.7614	A	0.32083	25.1618	16.2886	-0.627376	1.54475	0.390789	0.705371	L36861 /FEATURE=expanded_cds /DEFINITION=HUMGCAPB Homo sapiens guanylate cyclase activating protein (GCAP) gene exons 1-4, complete cds	L36861	Hs.92858	February 2009 (Genome Reference Consortium GRCh37)	guanylate cyclase activator 1A (retina)	GUCA1A	chr6p21.1	full length	ENSG00000048545	2978	A6NIT3 /// A6PVH5 /// B2R9P6 /// P43080	---	600364 /// 602093	NP_000400	NM_000409	0007165 // signal transduction // non-traceable author statement /// 0007601 // visual perception // inferred from electronic annotation /// 0007601 // visual perception // traceable author statement /// 0007602 // phototransduction // inferred from electronic annotation /// 0031282 // regulation of guanylate cyclase activity // inferred from electronic annotation /// 0050896 // response to stimu…	0016020 // membrane // inferred from electronic annotation	0005509 // calcium ion binding // inferred from electronic annotation /// 0008048 // calcium sensitive guanylate cyclase activator activity // traceable author statement /// 0008048 // calcium sensitive guanylate cyclase activator activity // inferred from electronic annotation /// 0030249 // guanylate cyclase regulator activity // inferred from electronic annotation	---
1294_at	103.255	P	0.0489947	121.339	P	0.0393654	166.832	A	0.0980541	74.5657	P	0.0351629	88.9007	A	0.0668649	104.131	A	0.0738301	130.475	89.1991	-0.548677	1.46274	0.0966405	0.387154	L13852 /FEATURE= /DEFINITION=HUME1URP Homo sapiens ubiquitin-activating enzyme E1 related protein mRNA, complete cds	L13852	Hs.16695	February 2009 (Genome Reference Consortium GRCh37)	ubiquitin-like modifier activating enzyme 7	UBA7	chr3p21	full length	ENSG00000182179	7318	P41226	---	191325	NP_003326	NM_003335	0006464 // protein modification process // inferred from direct assay /// 0006464 // protein modification process // inferred from electronic annotation /// 0008152 // metabolic process // inferred from electronic annotation /// 0019941 // modification-dependent protein catabolic process // inferred from electronic annotation /// 0032020 // ISG15-protein conjugation // inferred from direct assay …	---	0000166 // nucleotide binding // inferred from electronic annotation /// 0003824 // catalytic activity // inferred from electronic annotation /// 0005488 // binding // inferred from electronic annotation /// 0005524 // ATP binding // inferred from electronic annotation /// 0008641 // small protein activating enzyme activity // inferred from electronic annotation /// 0016874 // ligase activity // …	Proteasome_Degradation // GenMAPP
1316_at	126.81	P	0.00868918	84.3855	P	0.00261695	89.5206	P	0.024711	86.0529	P	0.00222768	70.3731	P	0.00998544	110.33	P	0.00306668	100.239	88.9186	-0.172883	1.12731	0.545	0.803103	X55005 /FEATURE=mRNA /DEFINITION=HSCERBAR Homo sapiens mRNA for thyroid hormone receptor alpha 1 THRA1, (c-erbA-1 gene)	X55005	Hs.724	February 2009 (Genome Reference Consortium GRCh37)	thyroid hormone receptor, alpha (erythroblastic leukemia viral (v-erb-a) oncogene homolog, avian)	THRA	chr17q11.2	full length	ENSG00000126351	7067	A8K206 /// B6ZGR6 /// P10827 /// P20393 /// Q59FW3 /// Q6FH41 /// Q6LDR0	---	190120	NP_001177847 /// NP_001177848 /// NP_003241 /// NP_955366	NM_001190918 /// NM_001190919 /// NM_003250 /// NM_199334	0001502 // cartilage condensation // inferred from electronic annotation /// 0001503 // ossification // inferred from electronic annotation /// 0001822 // kidney development // inferred from electronic annotation /// 0001889 // liver development // inferred from electronic annotation /// 0002155 // regulation of thyroid hormone mediated signaling pathway // inferred from electronic annotation ///…	0000790 // nuclear chromatin // inferred from direct assay /// 0005634 // nucleus // inferred from direct assay /// 0005634 // nucleus // inferred from electronic annotation /// 0005634 // nucleus // traceable author statement /// 0005737 // cytoplasm // inferred from electronic annotation /// 0005739 // mitochondrion // inferred from electronic annotation /// 0005829 // cytosol // inferred from …	0002153 // steroid receptor RNA activator RNA binding // inferred from electronic annotation /// 0003677 // DNA binding // inferred from electronic annotation /// 0003700 // sequence-specific DNA binding transcription factor activity // inferred from direct assay /// 0003700 // sequence-specific DNA binding transcription factor activity // inferred from electronic annotation /// 0003707 // steroi…	Nuclear_Receptors // GenMAPP
1320_at	71.6633	A	0.107301	54.7745	A	0.107301	43.0402	A	0.267463	64.1994	A	0.0738301	52.7009	A	0.218983	23.4796	A	0.47938	56.4927	46.7933	-0.271762	1.20728	0.501834	0.777807	X79510 /FEATURE=cds /DEFINITION=HSPTPD1 H.sapiens mRNA for protein-tyrosine-phosphatase D1	X79510	Hs.437040	February 2009 (Genome Reference Consortium GRCh37)	protein tyrosine phosphatase, non-receptor type 21	PTPN21	chr14q31.3	full length	ENSG00000070778	11099	Q16825 /// Q8WX29	EC:3.1.3.48	603271	NP_008970	NM_007039	0006470 // protein dephosphorylation // inferred from electronic annotation /// 0006470 // protein dephosphorylation // traceable author statement /// 0016311 // dephosphorylation // inferred from electronic annotation	0005737 // cytoplasm // inferred from electronic annotation /// 0005856 // cytoskeleton // inferred from electronic annotation /// 0005856 // cytoskeleton // traceable author statement	0004721 // phosphoprotein phosphatase activity // inferred from electronic annotation /// 0004725 // protein tyrosine phosphatase activity // inferred from electronic annotation /// 0004725 // protein tyrosine phosphatase activity // traceable author statement /// 0004872 // receptor activity // inferred from electronic annotation /// 0005488 // binding // inferred from electronic annotation /// …	---
1405_i_at	2.3577	A	0.703236	28.5581	A	0.181343	4.36437	A	0.864026	14.0525	A	0.586955	1.42209	A	0.911496	2.36629	A	0.900939	11.76	5.94696	-0.983669	1.97749	0.583441	0.824259	M21121 /FEATURE= /DEFINITION=HUMTCSM Human T cell-specific protein (RANTES) mRNA, complete cds	M21121	Hs.514821	February 2009 (Genome Reference Consortium GRCh37)	chemokine (C-C motif) ligand 5	CCL5	chr17q11.2-q12	full length	ENSG00000161570	6352	B2R5J8 /// D0EI67 /// P13501	---	187011	NP_002976	NM_002985	0002544 // chronic inflammatory response // inferred from electronic annotation /// 0006874 // cellular calcium ion homeostasis // traceable author statement /// 0006887 // exocytosis // traceable author statement /// 0006928 // cellular component movement // traceable author statement /// 0006935 // chemotaxis // non-traceable author statement /// 0006935 // chemotaxis // inferred from electroni…	0005576 // extracellular region // not recorded /// 0005576 // extracellular region // inferred from electronic annotation /// 0005615 // extracellular space // inferred from electronic annotation /// 0005625 // soluble fraction // inferred from electronic annotation /// 0005737 // cytoplasm // inferred from electronic annotation	0004871 // signal transducer activity // traceable author statement /// 0005102 // receptor binding // traceable author statement /// 0005125 // cytokine activity // inferred from electronic annotation /// 0008009 // chemokine activity // non-traceable author statement /// 0008009 // chemokine activity // inferred from electronic annotation /// 0008009 // chemokine activity // traceable author st…	---
1431_at	79.1312	P	0.0218664	62.7265	P	0.0011411	106.398	P	0.0218664	99.3357	P	0.00222768	87.1818	P	0.000467546	89.8172	P	0.0130793	82.7519	92.1116	0.154589	1.1131	0.459655	0.752057	J02843 /FEATURE=cds /DEFINITION=HUMCYPIIE Human cytochrome P450IIE1 (ethanol-inducible) gene, complete cds	J02843	Hs.12907	February 2009 (Genome Reference Consortium GRCh37)	cytochrome P450, family 2, subfamily E, polypeptide 1	CYP2E1	chr10q24.3-qter	full length	ENSG00000130649	1571	A8K457 /// P05181 /// Q16868 /// Q3YA63 /// Q4LBD0 /// Q573G9 /// Q573H0 /// Q59EW1 /// Q6NWT7 /// Q6NWT9	EC:1.14.14.1	124040	NP_000764	NM_000773	0008202 // steroid metabolic process // inferred from mutant phenotype /// 0010243 // response to organic nitrogen // inferred from electronic annotation /// 0016098 // monoterpenoid metabolic process // inferred from direct assay /// 0017144 // drug metabolic process // inferred from direct assay /// 0017144 // drug metabolic process // inferred from mutant phenotype /// 0045471 // response to e…	0000139 // Golgi membrane // inferred from electronic annotation /// 0005739 // mitochondrion // inferred from electronic annotation /// 0005783 // endoplasmic reticulum // inferred from electronic annotation /// 0005789 // endoplasmic reticulum membrane // not recorded /// 0005789 // endoplasmic reticulum membrane // inferred from electronic annotation /// 0005792 // microsome // inferred from d…	0004497 // monooxygenase activity // inferred from direct assay /// 0004497 // monooxygenase activity // inferred from electronic annotation /// 0004497 // monooxygenase activity // traceable author statement /// 0005506 // iron ion binding // inferred from electronic annotation /// 0009055 // electron carrier activity // inferred from electronic annotation /// 0016491 // oxidoreductase activity …	---
1438_at	21.3954	A	0.621816	19.2247	A	0.581931	14.4767	A	0.765443	10.2481	A	0.602006	9.89883	A	0.602006	25.936	A	0.47938	18.3656	15.361	-0.257737	1.1956	0.463586	0.754497	X75208 /FEATURE=cds /DEFINITION=HSPTKR H.sapiens HEK2 mRNA for protein tyrosine kinase receptor	X75208	Hs.2913	February 2009 (Genome Reference Consortium GRCh37)	EPH receptor B3	EPHB3	chr3q21-qter	full length	ENSG00000182580	2049	P54753	EC:2.7.10.1	601839	NP_004434	NM_004443	0006468 // protein phosphorylation // inferred from electronic annotation /// 0007165 // signal transduction // traceable author statement /// 0007169 // transmembrane receptor protein tyrosine kinase signaling pathway // inferred from electronic annotation /// 0007411 // axon guidance // inferred from electronic annotation /// 0021952 // central nervous system projection neuron axonogenesis // i…	0005887 // integral to plasma membrane // inferred from electronic annotation /// 0005887 // integral to plasma membrane // traceable author statement /// 0016020 // membrane // inferred from electronic annotation /// 0016021 // integral to membrane // inferred from electronic annotation	0000166 // nucleotide binding // inferred from electronic annotation /// 0004672 // protein kinase activity // inferred from electronic annotation /// 0004713 // protein tyrosine kinase activity // inferred from electronic annotation /// 0004714 // transmembrane receptor protein tyrosine kinase activity // traceable author statement /// 0004714 // transmembrane receptor protein tyrosine kinase ac…	---
1487_at	796.015	P	0.00998544	679.626	P	0.0114474	730.801	P	0.0114474	653.745	P	0.00564279	742.495	P	0.00868918	736.003	P	0.0130918	735.481	710.748	-0.0493505	1.0348	0.611586	0.838113	L38487 /FEATURE=mRNA /DEFINITION=HUMHERRA1 Human estrogen receptor-related protein (hERRa1) mRNA, 3' end, partial cds	L38487	Hs.110849	February 2009 (Genome Reference Consortium GRCh37)	estrogen-related receptor alpha	ESRRA	chr11q13	full length	ENSG00000173153	2101	A8CGI6 /// P11474 /// Q569H8 /// Q6GMQ8 /// Q8N4S8 /// Q96F89 /// Q96I02	---	601998	NP_004442	NM_004451	0006350 // transcription // inferred from electronic annotation /// 0006355 // regulation of transcription, DNA-dependent // inferred from electronic annotation /// 0030278 // regulation of ossification // inferred from electronic annotation /// 0042127 // regulation of cell proliferation // inferred from electronic annotation /// 0045449 // regulation of transcription // inferred from electronic…	0005634 // nucleus // inferred from electronic annotation /// 0005634 // nucleus // traceable author statement	0003677 // DNA binding // traceable author statement /// 0003677 // DNA binding // inferred from electronic annotation /// 0003700 // sequence-specific DNA binding transcription factor activity // inferred from electronic annotation /// 0003707 // steroid hormone receptor activity // inferred from electronic annotation /// 0004872 // receptor activity // inferred from electronic annotation /// 00…	Nuclear_Receptors // GenMAPP
1494_f_at	112.783	A	0.089405	62.8125	A	0.189687	188.859	A	0.0738301	87.5557	A	0.107301	96.4371	A	0.0813366	77.9181	A	0.250688	121.485	87.3037	-0.476662	1.39152	0.505613	0.779758	M33318 /FEATURE=mRNA /DEFINITION=HUMCPIIA3A Human cytochrome P450IIA3 (CYP2A3) mRNA, complete cds	M33318	Hs.250615	February 2009 (Genome Reference Consortium GRCh37)	cytochrome P450, family 2, subfamily A, polypeptide 6	CYP2A6	chr19q13.2	full length	ENSG00000198077	1548	A6NE97 /// B3VTS8 /// B7ZKR0 /// C9JM60 /// P11509 /// P20853 /// Q13120 /// Q17RW7	EC:1.14.14.1	122700 /// 122720 /// 188890 /// 211980	NP_000753	NM_000762	0008202 // steroid metabolic process // inferred from mutant phenotype /// 0009804 // coumarin metabolic process // inferred from direct assay /// 0017144 // drug metabolic process // inferred from direct assay /// 0017144 // drug metabolic process // inferred from mutant phenotype /// 0042738 // exogenous drug catabolic process // inferred from direct assay /// 0046226 // coumarin catabolic proc…	0005783 // endoplasmic reticulum // inferred from electronic annotation /// 0005789 // endoplasmic reticulum membrane // not recorded /// 0005789 // endoplasmic reticulum membrane // inferred from electronic annotation /// 0005792 // microsome // inferred from direct assay /// 0005792 // microsome // inferred from electronic annotation /// 0016020 // membrane // inferred from electronic annotation	0004497 // monooxygenase activity // inferred from electronic annotation /// 0005506 // iron ion binding // inferred from electronic annotation /// 0008389 // coumarin 7-hydroxylase activity // not recorded /// 0008389 // coumarin 7-hydroxylase activity // inferred from direct assay /// 0009055 // electron carrier activity // inferred from electronic annotation /// 0016491 // oxidoreductase activ…	---
1552256_a_at	673.721	P	0.00195313	567.131	P	0.0107422	539.37	P	0.00292969	810.714	P	0.000244141	870.383	P	0.000244141	1026.67	P	0.000244141	593.407	902.587	0.605044	1.52103	0.0124941	0.151972	gb:NM_005505.2 /DB_XREF=gi:21361199 /GEN=SCARB1 /TID=Hs2.180616.1 /CNT=302 /FEA=FLmRNA /TIER=FL+Stack /STK=102 /LL=949 /UG=Hs.180616 /DEF=Homo sapiens scavenger receptor class B, member 1 (SCARB1), mRNA. /PROD=scavenger receptor class B, member 1 /FL=gb:NM_005505.2	NM_005505	Hs.709216	February 2009 (Genome Reference Consortium GRCh37)	scavenger receptor class B, member 1	SCARB1	chr12q24.31	full length	ENSG00000073060	949	B3KW46 /// B4DZ71 /// B4E3I1 /// B7ZKQ9 /// Q59FM4 /// Q8WTV0 /// Q9NR60	---	601040	NP_001076428 /// NP_005496	NM_001082959 /// NM_005505	0001935 // endothelial cell proliferation // inferred from electronic annotation /// 0006702 // androgen biosynthetic process // inferred from electronic annotation /// 0006707 // cholesterol catabolic process // inferred from electronic annotation /// 0006869 // lipid transport // inferred from electronic annotation /// 0006910 // phagocytosis, recognition // inferred from electronic annotation …	0000299 // integral to membrane of membrane fraction // inferred from electronic annotation /// 0005737 // cytoplasm // inferred from electronic annotation /// 0005886 // plasma membrane // not recorded /// 0005886 // plasma membrane // inferred from direct assay /// 0005886 // plasma membrane // inferred from electronic annotation /// 0005887 // integral to plasma membrane // inferred from elect…	0001530 // lipopolysaccharide binding // inferred from direct assay /// 0001786 // phosphatidylserine binding // inferred from sequence or structural similarity /// 0001875 // lipopolysaccharide receptor activity // inferred from direct assay /// 0004872 // receptor activity // inferred from electronic annotation /// 0005215 // transporter activity // traceable author statement /// 0005515 // pro…	Statin_Pathway_PharmGKB // GenMAPP
1552257_a_at	1532.54	P	0.000244141	1226.55	P	0.000244141	1403.27	P	0.000244141	2169.48	P	0.000244141	2355.83	P	0.000244141	2271.92	P	0.000244141	1387.45	2265.74	0.707548	1.63303	0.00201521	0.0830009	gb:NM_015140.1 /DB_XREF=gi:11056035 /TID=Hs2.82563.1 /CNT=210 /FEA=FLmRNA /TIER=FL+Stack /STK=57 /LL=23170 /UG_GENE=KIAA0153 /UG=Hs.82563 /UG_TITLE=KIAA0153 protein /DEF=Homo sapiens KIAA0153 protein (KIAA0153), mRNA. /FL=gb:NM_015140.1 gb:BC001070.1	NM_015140	Hs.517670	February 2009 (Genome Reference Consortium GRCh37)	tubulin tyrosine ligase-like family, member 12	TTLL12	chr22q13.31	full length	ENSG00000100304	23170	B1AH89 /// B4E2W8 /// Q14166 /// Q9BR23	---	---	NP_055955	NM_015140	0006464 // protein modification process // inferred from electronic annotation	---	0004835 // tubulin-tyrosine ligase activity // inferred from electronic annotation /// 0016874 // ligase activity // inferred from electronic annotation	---
1552258_at	28.1894	A	0.398926	47.6646	A	0.246094	65.3617	A	0.466064	45.2422	A	0.398926	57.6842	A	0.389893	65.9489	A	0.0952148	47.0719	56.2917	0.258058	1.19587	0.451213	0.746899	gb:NM_052871.1 /DB_XREF=gi:16418372 /TID=Hs2.432419.1 /CNT=37 /FEA=FLmRNA /TIER=FL+Stack /STK=25 /LL=112597 /UG_GENE=MGC4677 /UG=Hs.432419 /UG_TITLE=hypothetical protein MGC4677 /DEF=Homo sapiens hypothetical protein MGC4677 (MGC4677), mRNA. /FL=gb:BC010491.1 gb:NM_052871.1	NM_052871	Hs.652166	February 2009 (Genome Reference Consortium GRCh37)	non-protein coding RNA 152	NCRNA00152	chr2p11.2	---	---	112597	Q53NU3	---	---	---	NR_024204 /// NR_024205 /// NR_024206	---	---	---	---
1552261_at	18.6241	A	0.303711	63.7529	A	0.27417	37.5536	A	0.27417	31.5433	A	0.246094	5.52695	A	0.5	14.6544	A	0.366211	39.9769	17.2416	-1.21327	2.31863	0.197428	0.531168	gb:NM_080735.1 /DB_XREF=gi:18379359 /GEN=WFDC2 /TID=Hs2.2719.2 /CNT=26 /FEA=FLmRNA /TIER=FL+Stack /STK=23 /LL=10406 /UG=Hs.2719 /DEF=Homo sapiens WAP four-disulfide core domain 2 (WFDC2), transcript variant 5, mRNA. /PROD=WAP four-disulfide core domain 2, isoform 5 /FL=gb:NM_080735.1 gb:AF330261.1	NM_080735	Hs.2719	February 2009 (Genome Reference Consortium GRCh37)	WAP four-disulfide core domain 2	WFDC2	chr20q12-q13.2	full length	ENSG00000101443	10406	A8K2M3 /// Q14508	---	---	NP_006094	NM_006103	0006508 // proteolysis // traceable author statement /// 0007283 // spermatogenesis // traceable author statement	0005576 // extracellular region // inferred from electronic annotation /// 0005615 // extracellular space // traceable author statement	0004866 // endopeptidase inhibitor activity // traceable author statement /// 0004867 // serine-type endopeptidase inhibitor activity // inferred from electronic annotation /// 0030414 // peptidase inhibitor activity // inferred from electronic annotation	---
1552263_at	408.708	P	0.000244141	258.612	P	0.000244141	464.368	P	0.000732422	261.827	P	0.000244141	162.882	P	0.000732422	260.315	P	0.000732422	377.229	228.341	-0.724249	1.65204	0.105071	0.40319	gb:NM_138957.1 /DB_XREF=gi:20986530 /GEN=MAPK1 /TID=Hs2.324473.2 /CNT=74 /FEA=FLmRNA /TIER=FL+Stack /STK=16 /LL=5594 /UG=Hs.324473 /DEF=Homo sapiens mitogen-activated protein kinase 1 (MAPK1), transcript variant 2, mRNA. /PROD=mitogen-activated protein kinase 1 /FL=gb:NM_138957.1 gb:BC017832.1	NM_138957	Hs.431850	February 2009 (Genome Reference Consortium GRCh37)	mitogen-activated protein kinase 1	MAPK1	chr22q11.2|22q11.21	full length	ENSG00000100030	5594	A8CZ64 /// B4DHN0 /// P28482 /// Q1HBJ4 /// Q499G7	EC:2.7.11.24	176948	NP_002736 /// NP_620407	NM_002745 /// NM_138957	0000165 // MAPKKK cascade // inferred from electronic annotation /// 0000189 // nuclear translocation of MAPK // inferred from electronic annotation /// 0006350 // transcription // inferred from electronic annotation /// 0006468 // protein phosphorylation // inferred from electronic annotation /// 0006917 // induction of apoptosis // traceable author statement /// 0006935 // chemotaxis // traceab…	0005625 // soluble fraction // inferred from electronic annotation /// 0005626 // insoluble fraction // inferred from electronic annotation /// 0005634 // nucleus // inferred from direct assay /// 0005634 // nucleus // inferred from electronic annotation /// 0005654 // nucleoplasm // not recorded /// 0005654 // nucleoplasm // inferred from electronic annotation /// 0005730 // nucleolus // inferre…	0000166 // nucleotide binding // inferred from electronic annotation /// 0001784 // phosphotyrosine binding // inferred from electronic annotation /// 0003677 // DNA binding // inferred from electronic annotation /// 0004672 // protein kinase activity // inferred from electronic annotation /// 0004674 // protein serine/threonine kinase activity // not recorded /// 0004674 // protein serine/threon…	MAPK_Cascade // GenMAPP /// S1P_Signaling // GenMAPP
1552264_a_at	453.004	P	0.000244141	424.948	P	0.000244141	446.411	P	0.000244141	332.388	P	0.000244141	338.814	P	0.000244141	280.953	P	0.000244141	441.454	317.385	-0.47603	1.39091	0.00598712	0.115507	gb:NM_138957.1 /DB_XREF=gi:20986530 /GEN=MAPK1 /TID=Hs2.324473.2 /CNT=74 /FEA=FLmRNA /TIER=FL+Stack /STK=16 /LL=5594 /UG=Hs.324473 /DEF=Homo sapiens mitogen-activated protein kinase 1 (MAPK1), transcript variant 2, mRNA. /PROD=mitogen-activated protein kinase 1 /FL=gb:NM_138957.1 gb:BC017832.1	NM_138957	Hs.431850	February 2009 (Genome Reference Consortium GRCh37)	mitogen-activated protein kinase 1	MAPK1	chr22q11.2|22q11.21	full length	ENSG00000100030	5594	A8CZ64 /// B4DHN0 /// P28482 /// Q1HBJ4 /// Q499G7	EC:2.7.11.24	176948	NP_002736 /// NP_620407	NM_002745 /// NM_138957	0000165 // MAPKKK cascade // inferred from electronic annotation /// 0000189 // nuclear translocation of MAPK // inferred from electronic annotation /// 0006350 // transcription // inferred from electronic annotation /// 0006468 // protein phosphorylation // inferred from electronic annotation /// 0006917 // induction of apoptosis // traceable author statement /// 0006935 // chemotaxis // traceab…	0005625 // soluble fraction // inferred from electronic annotation /// 0005626 // insoluble fraction // inferred from electronic annotation /// 0005634 // nucleus // inferred from direct assay /// 0005634 // nucleus // inferred from electronic annotation /// 0005654 // nucleoplasm // not recorded /// 0005654 // nucleoplasm // inferred from electronic annotation /// 0005730 // nucleolus // inferre…	0000166 // nucleotide binding // inferred from electronic annotation /// 0001784 // phosphotyrosine binding // inferred from electronic annotation /// 0003677 // DNA binding // inferred from electronic annotation /// 0004672 // protein kinase activity // inferred from electronic annotation /// 0004674 // protein serine/threonine kinase activity // not recorded /// 0004674 // protein serine/threon…	MAPK_Cascade // GenMAPP /// S1P_Signaling // GenMAPP
1552266_at	6.35832	A	0.432373	28.2842	A	0.19458	15.8021	A	0.111572	17.8183	A	0.171387	45.0121	A	0.149658	14.0321	A	0.19458	16.8149	25.6208	0.607581	1.5237	0.459581	0.752053	gb:NM_145004.1 /DB_XREF=gi:21450712 /TID=Hs2.338203.1 /CNT=38 /FEA=FLmRNA /TIER=FL+Stack /STK=15 /LL=203102 /UG_GENE=MGC26899 /UG=Hs.338203 /UG_TITLE=hypothetical protein MGC26899 /DEF=Homo sapiens a disintegrin and metalloprotease domain 32 (ADAM32), mRNA. /FL=gb:BC030698.1 gb:NM_145004.1 gb:BC030014.1 gb:BC026085.1 gb:BC028702.1 gb:BC026169.1 gb:BC034975.1	NM_145004	Hs.521545	February 2009 (Genome Reference Consortium GRCh37)	ADAM metallopeptidase domain 32	ADAM32	chr8p11.22	full length	ENSG00000197140	203102	A6NCM2 /// B2R9P5 /// B4DTC2 /// Q2VYF6 /// Q59EX1 /// Q6ZP86 /// Q6ZWL1 /// Q8TC27	---	---	NP_659441	NM_145004	0006508 // proteolysis // inferred from electronic annotation /// 0007229 // integrin-mediated signaling pathway // inferred from electronic annotation	0016020 // membrane // inferred from electronic annotation /// 0016021 // integral to membrane // inferred from electronic annotation	0004222 // metalloendopeptidase activity // inferred from electronic annotation /// 0008233 // peptidase activity // inferred from electronic annotation /// 0008237 // metallopeptidase activity // inferred from electronic annotation /// 0008270 // zinc ion binding // inferred from electronic annotation /// 0016787 // hydrolase activity // inferred from electronic annotation /// 0046872 // metal i…	---
1552269_at	144.33	P	0.0239258	165.61	P	0.0302734	187.386	P	0.0239258	167.703	P	0.0185547	159.142	P	0.0461426	132.976	P	0.0302734	165.775	153.274	-0.11312	1.08156	0.493445	0.772907	gb:NM_138796.1 /DB_XREF=gi:20270344 /TID=Hs2.99214.1 /CNT=32 /FEA=FLmRNA /TIER=FL+Stack /STK=14 /LL=128153 /UG_GENE=LOC128153 /UG=Hs.99214 /UG_TITLE=hypothetical protein BC014608 /DEF=Homo sapiens hypothetical protein BC014608 (LOC128153), mRNA. /FL=gb:NM_138796.1 gb:BC014608.1	NM_138796	Hs.171130	February 2009 (Genome Reference Consortium GRCh37)	spermatogenesis associated 17	SPATA17	chr1q41	full length	ENSG00000162814	128153	A5D6N2 /// Q96L03	---	611032	NP_620151	NM_138796	---	0005737 // cytoplasm // inferred from electronic annotation	0005516 // calmodulin binding // inferred from electronic annotation	---
1552271_at	13.6015	A	0.850342	13.8914	A	0.932373	8.25964	A	0.969727	9.74618	A	0.850342	11.13	A	0.888428	16.6476	A	0.850342	11.9175	12.5079	0.0697619	1.04954	0.845471	0.94673	gb:NM_153359.1 /DB_XREF=gi:23503298 /TID=Hs2.214543.1 /CNT=20 /FEA=FLmRNA /TIER=FL+Stack /STK=13 /LL=163154 /UG_GENE=MGC24975 /UG=Hs.214543 /UG_TITLE=hypothetical protein MGC24975 /DEF=Homo sapiens hypothetical protein MGC24975 (MGC24975), mRNA. /FL=gb:NM_153359.1 gb:BC023278.1	NM_153359	Hs.631838	February 2009 (Genome Reference Consortium GRCh37)	proline rich 22	PRR22	chr19p13.3	full length	ENSG00000212123	163154	Q8IZ63	---	---	NP_001127788	NM_001134316	---	---	---	---
1552272_a_at	245.827	P	0.00415039	209.888	P	0.0185547	195.128	P	0.0375977	236.324	P	0.00585938	181.084	P	0.00292969	191.923	P	0.00585938	216.948	203.11	-0.0950843	1.06813	0.555881	0.809137	gb:NM_153359.1 /DB_XREF=gi:23503298 /TID=Hs2.214543.1 /CNT=20 /FEA=FLmRNA /TIER=FL+Stack /STK=13 /LL=163154 /UG_GENE=MGC24975 /UG=Hs.214543 /UG_TITLE=hypothetical protein MGC24975 /DEF=Homo sapiens hypothetical protein MGC24975 (MGC24975), mRNA. /FL=gb:NM_153359.1 gb:BC023278.1	NM_153359	Hs.631838	February 2009 (Genome Reference Consortium GRCh37)	proline rich 22	PRR22	chr19p13.3	full length	ENSG00000212123	163154	Q8IZ63	---	---	NP_001127788	NM_001134316	---	---	---	---
1552274_at	479.716	P	0.000244141	361.305	P	0.000244141	402.929	P	0.00415039	388.104	P	0.0012207	333.445	P	0.000732422	435.984	P	0.00195313	414.65	385.844	-0.103876	1.07466	0.564372	0.813454	gb:BC014479.1 /DB_XREF=gi:15680248 /TID=Hs2.322934.1 /CNT=70 /FEA=FLmRNA /TIER=FL+Stack /STK=11 /LL=54899 /UG_GENE=FLJ20335 /UG=Hs.322934 /DEF=Homo sapiens, clone MGC:23156 IMAGE:4856139, mRNA, complete cds. /PROD=Unknown (protein for MGC:23156) /FL=gb:AF399753.1 gb:NM_017771.1 gb:BC014479.1	BC014479	Hs.190544	February 2009 (Genome Reference Consortium GRCh37)	PX domain containing serine/threonine kinase	PXK	chr3p14.3	full length	ENSG00000168297	54899	B4DID9 /// B4DJD8 /// B4DJS8 /// C9IYJ2 /// Q32NE9 /// Q7Z7A4	---	611450	NP_060241	NM_017771	0006468 // protein phosphorylation // non-traceable author statement /// 0006468 // protein phosphorylation // inferred from electronic annotation /// 0006954 // inflammatory response // inferred from mutant phenotype /// 0007154 // cell communication // inferred from electronic annotation /// 0032780 // negative regulation of ATPase activity // inferred from electronic annotation /// 0032780 // …	0005634 // nucleus // inferred from direct assay /// 0005737 // cytoplasm // inferred from direct assay /// 0005737 // cytoplasm // inferred from sequence or structural similarity /// 0005737 // cytoplasm // inferred from electronic annotation /// 0005886 // plasma membrane // inferred from sequence or structural similarity /// 0005886 // plasma membrane // inferred from electronic annotation ///…	0000166 // nucleotide binding // non-traceable author statement /// 0003779 // actin binding // inferred from electronic annotation /// 0004672 // protein kinase activity // non-traceable author statement /// 0004672 // protein kinase activity // inferred from electronic annotation /// 0005515 // protein binding // inferred from electronic annotation /// 0005524 // ATP binding // non-traceable au…	---
1552275_s_at	215.719	P	0.000244141	81.4821	P	0.00195313	191.928	P	0.000244141	147.694	P	0.000244141	121.865	P	0.0107422	133.205	P	0.00292969	163.043	134.255	-0.280279	1.21443	0.733589	0.899359	gb:BG573647 /DB_XREF=gi:13581300 /DB_XREF=602594669F1 /CLONE=IMAGE:4722136 /TID=Hs2.322934.1 /CNT=70 /FEA=FLmRNA /TIER=ConsEnd /STK=0 /LL=54899 /UG_GENE=FLJ20335 /UG=Hs.322934 /UG_TITLE=hypothetical protein FLJ20335 /FL=gb:AF399753.1 gb:NM_017771.1 gb:BC014479.1	BG573647	Hs.190544	February 2009 (Genome Reference Consortium GRCh37)	PX domain containing serine/threonine kinase	PXK	chr3p14.3	full length	ENSG00000168297	54899	B4DID9 /// B4DJD8 /// B4DJS8 /// C9IYJ2 /// Q32NE9 /// Q7Z7A4	---	611450	NP_060241	NM_017771	0006468 // protein phosphorylation // non-traceable author statement /// 0006468 // protein phosphorylation // inferred from electronic annotation /// 0006954 // inflammatory response // inferred from mutant phenotype /// 0007154 // cell communication // inferred from electronic annotation /// 0032780 // negative regulation of ATPase activity // inferred from electronic annotation /// 0032780 // …	0005634 // nucleus // inferred from direct assay /// 0005737 // cytoplasm // inferred from direct assay /// 0005737 // cytoplasm // inferred from sequence or structural similarity /// 0005737 // cytoplasm // inferred from electronic annotation /// 0005886 // plasma membrane // inferred from sequence or structural similarity /// 0005886 // plasma membrane // inferred from electronic annotation ///…	0000166 // nucleotide binding // non-traceable author statement /// 0003779 // actin binding // inferred from electronic annotation /// 0004672 // protein kinase activity // non-traceable author statement /// 0004672 // protein kinase activity // inferred from electronic annotation /// 0005515 // protein binding // inferred from electronic annotation /// 0005524 // ATP binding // non-traceable au…	---
1552276_a_at	20.2552	A	0.533936	19.6161	A	0.398926	83.2629	A	0.567627	60.1197	A	0.432373	14.8897	A	0.533936	97.9901	A	0.5	41.0447	57.6665	0.490536	1.40497	0.682715	0.875306	gb:NM_080432.1 /DB_XREF=gi:17978486 /GEN=VPS18 /TID=Hs2.23876.1 /CNT=51 /FEA=FLmRNA /TIER=FL+Stack /STK=11 /LL=57617 /UG=Hs.23876 /DEF=Homo sapiens vacuolar protein sorting protein 18 (VPS18), transcript variant 2, mRNA. /PROD=vacuolar protein sorting 18 isoform 2 /FL=gb:NM_080432.1 gb:BC001513.1	NM_080432	Hs.23876	February 2009 (Genome Reference Consortium GRCh37)	vacuolar protein sorting 18 homolog (S. cerevisiae)	VPS18	chr15q14-q15	full length	ENSG00000104142	57617	Q9P253	---	608551	NP_065908	NM_020857	0006810 // transport // inferred from electronic annotation /// 0007032 // endosome organization // inferred from direct assay /// 0007032 // endosome organization // inferred from electronic annotation /// 0007040 // lysosome organization // inferred from direct assay /// 0015031 // protein transport // inferred from electronic annotation	0005764 // lysosome // inferred from electronic annotation /// 0005765 // lysosomal membrane // inferred from electronic annotation /// 0005768 // endosome // inferred from electronic annotation /// 0005769 // early endosome // inferred from electronic annotation /// 0005884 // actin filament // inferred from electronic annotation /// 0016020 // membrane // inferred from electronic annotation ///…	0003779 // actin binding // inferred from electronic annotation /// 0005515 // protein binding // inferred from physical interaction /// 0005515 // protein binding // inferred from electronic annotation /// 0046872 // metal ion binding // inferred from electronic annotation	---
1552277_a_at	866.606	P	0.000244141	980.455	P	0.000244141	898.352	P	0.000244141	934.555	P	0.000244141	983.845	P	0.000244141	1000.22	P	0.000244141	915.137	972.873	0.0882637	1.06309	0.212948	0.547811	gb:NM_080655.1 /DB_XREF=gi:18087818 /TID=Hs2.78531.1 /CNT=25 /FEA=FLmRNA /TIER=FL+Stack /STK=11 /LL=91283 /UG_GENE=MGC17337 /UG=Hs.78531 /UG_TITLE=similar to RIKEN cDNA 5730528L13 gene /DEF=Homo sapiens similar to RIKEN cDNA 5730528L13 gene (MGC17337), mRNA. /FL=gb:NM_080655.1 gb:BC008993.1	NM_080655	Hs.530272	February 2009 (Genome Reference Consortium GRCh37)	chromosome 9 open reading frame 30	C9orf30	chr9q31.1	full length	ENSG00000066697	91283	B2RC35 /// Q96H12	---	---	NP_001185734 /// NP_001185735 /// NP_001185736 /// NP_542386	NM_001198805 /// NM_001198806 /// NM_001198807 /// NM_080655	---	---	0042802 // identical protein binding // inferred from electronic annotation	---
1552278_a_at	161.45	P	0.00805664	121.063	P	0.0461426	157.621	P	0.0375977	129.747	P	0.0141602	148.189	P	0.0185547	117.634	P	0.0375977	146.711	131.857	-0.154007	1.11266	0.417063	0.723734	gb:NM_080669.1 /DB_XREF=gi:18087846 /TID=Hs2.343553.1 /CNT=39 /FEA=FLmRNA /TIER=FL+Stack /STK=11 /LL=113235 /UG_GENE=MGC9564 /UG=Hs.343553 /UG_TITLE=similar to RIKEN cDNA 1110002C08 gene /DEF=Homo sapiens similar to RIKEN cDNA 1110002C08 gene (MGC9564), mRNA. /FL=gb:BC010691.1 gb:NM_080669.1	NM_080669	Hs.724517	February 2009 (Genome Reference Consortium GRCh37)	solute carrier family 46 (folate transporter), member 1	SLC46A1	chr17q11.2	full length	ENSG00000076351	113235	B4DJ17 /// C9JSZ2 /// C9JT70 /// Q96NT5	---	229050 /// 611672	NP_542400	NM_080669	0006810 // transport // inferred from electronic annotation /// 0015884 // folic acid transport // inferred from direct assay /// 0015886 // heme transport // inferred from electronic annotation /// 0055085 // transmembrane transport // inferred from electronic annotation	0005737 // cytoplasm // inferred from sequence or structural similarity /// 0005737 // cytoplasm // inferred from electronic annotation /// 0005886 // plasma membrane // inferred from electronic annotation /// 0016020 // membrane // inferred from electronic annotation /// 0016021 // integral to membrane // inferred from electronic annotation /// 0016324 // apical plasma membrane // inferred from …	0005215 // transporter activity // inferred from electronic annotation /// 0005542 // folic acid binding // inferred from electronic annotation /// 0008517 // folic acid transporter activity // inferred from direct assay /// 0015232 // heme transporter activity // inferred from electronic annotation	---
1552279_a_at	294.53	P	0.00292969	246.482	P	0.00805664	339.569	P	0.0107422	288.807	P	0.00292969	296.487	P	0.000732422	267.32	P	0.00805664	293.527	284.205	-0.0465625	1.0328	0.81288	0.932219	gb:AK074161.1 /DB_XREF=gi:18676669 /TID=Hs2.343553.1 /CNT=39 /FEA=FLmRNA /TIER=ConsEnd /STK=0 /LL=113235 /UG_GENE=MGC9564 /UG=Hs.343553 /UG_TITLE=similar to RIKEN cDNA 1110002C08 gene /DEF=Homo sapiens mRNA for FLJ00234 protein. /FL=gb:BC010691.1 gb:NM_080669.1	AK074161	Hs.724517	February 2009 (Genome Reference Consortium GRCh37)	solute carrier family 46 (folate transporter), member 1	SLC46A1	chr17q11.2	full length	ENSG00000076351	113235	B4DJ17 /// C9JSZ2 /// C9JT70 /// Q96NT5	---	229050 /// 611672	NP_542400	NM_080669	0006810 // transport // inferred from electronic annotation /// 0015884 // folic acid transport // inferred from direct assay /// 0015886 // heme transport // inferred from electronic annotation /// 0055085 // transmembrane transport // inferred from electronic annotation	0005737 // cytoplasm // inferred from sequence or structural similarity /// 0005737 // cytoplasm // inferred from electronic annotation /// 0005886 // plasma membrane // inferred from electronic annotation /// 0016020 // membrane // inferred from electronic annotation /// 0016021 // integral to membrane // inferred from electronic annotation /// 0016324 // apical plasma membrane // inferred from …	0005215 // transporter activity // inferred from electronic annotation /// 0005542 // folic acid binding // inferred from electronic annotation /// 0008517 // folic acid transporter activity // inferred from direct assay /// 0015232 // heme transporter activity // inferred from electronic annotation	---
1552280_at	11.4231	A	0.753906	12.6669	A	0.753906	42.6753	A	0.366211	13.9361	A	0.5	8.51539	A	0.633789	13.8345	A	0.5	22.2551	12.0953	-0.879685	1.83997	0.385303	0.701988	gb:NM_138379.1 /DB_XREF=gi:19923904 /TID=Hs2.334907.1 /CNT=19 /FEA=FLmRNA /TIER=FL+Stack /STK=11 /LL=91937 /UG_GENE=LOC91937 /UG=Hs.334907 /UG_TITLE=hypothetical protein BC008988 /DEF=Homo sapiens hypothetical protein BC008988 (LOC91937), mRNA. /FL=gb:BC008988.1 gb:NM_138379.1	NM_138379	Hs.334907	February 2009 (Genome Reference Consortium GRCh37)	T-cell immunoglobulin and mucin domain containing 4	TIMD4	chr5q33.3	full length	ENSG00000145850	91937	B5MCL9 /// B5MCV9 /// Q96H15	---	610096	NP_001140198 /// NP_612388	NM_001146726 /// NM_138379	---	0016020 // membrane // inferred from electronic annotation /// 0016021 // integral to membrane // inferred from electronic annotation	---	---
1552281_at	55.4212	A	0.366211	35.2814	A	0.601074	80.2915	A	0.334473	58.775	A	0.334473	98.5607	A	0.366211	67.4376	A	0.366211	56.998	74.9244	0.394524	1.31451	0.344298	0.670222	gb:NM_173596.1 /DB_XREF=gi:27734776 /TID=Hs2.32699.1 /CNT=27 /FEA=FLmRNA /TIER=FL+Stack /STK=11 /LL=283375 /UG_GENE=MGC34778 /UG=Hs.32699 /UG_TITLE=hypothetical protein MGC34778 /DEF=Homo sapiens hypothetical protein MGC34778 (MGC34778), mRNA. /FL=gb:NM_173596.1 gb:BC027884.1	NM_173596	Hs.591018	February 2009 (Genome Reference Consortium GRCh37)	solute carrier family 39 (metal ion transporter), member 5	SLC39A5	chr12q13.3	full length	ENSG00000139540	283375	B4DPG8 /// C9JIB2 /// C9JPS5 /// C9JPS6 /// C9JVC6 /// Q6ZMH5	---	608730	NP_001128667 /// NP_775867	NM_001135195 /// NM_173596	0006810 // transport // inferred from electronic annotation /// 0006811 // ion transport // inferred from electronic annotation /// 0006829 // zinc ion transport // inferred from electronic annotation /// 0030001 // metal ion transport // inferred from electronic annotation /// 0055085 // transmembrane transport // inferred from electronic annotation	0005886 // plasma membrane // inferred from electronic annotation /// 0016020 // membrane // inferred from electronic annotation /// 0016021 // integral to membrane // inferred from electronic annotation /// 0016323 // basolateral plasma membrane // inferred from electronic annotation	0046873 // metal ion transmembrane transporter activity // inferred from electronic annotation	---
1552283_s_at	266.09	P	0.000244141	267.696	P	0.000244141	275.313	P	0.000244141	351.684	P	0.000244141	366.633	P	0.000244141	371.963	P	0.000244141	269.699	363.427	0.430313	1.34753	0.000113807	0.0505888	gb:NM_024786.1 /DB_XREF=gi:13376149 /TID=Hs2.321609.1 /CNT=22 /FEA=FLmRNA /TIER=FL+Stack /STK=11 /LL=79844 /UG_GENE=ZDHHC11 /UG=Hs.321609 /UG_TITLE=zinc finger, DHHC domain containing 11 /DEF=Homo sapiens zinc finger, DHHC domain containing 11 (ZDHHC11), mRNA. /FL=gb:BC032000.1 gb:NM_024786.1	NM_024786	Hs.723221	February 2009 (Genome Reference Consortium GRCh37)	zinc finger, DHHC-type containing 11	ZDHHC11	chr5p15.33	full length	ENSG00000188818 /// ENSG00000206077	79844	Q6UWR9 /// Q9H2I9 /// Q9H8X9	---	---	NP_079062	NM_024786	---	0016020 // membrane // inferred from electronic annotation /// 0016021 // integral to membrane // inferred from electronic annotation	0008270 // zinc ion binding // inferred from electronic annotation /// 0008415 // acyltransferase activity // inferred from electronic annotation /// 0016740 // transferase activity // inferred from electronic annotation /// 0046872 // metal ion binding // inferred from electronic annotation	---
1552286_at	207.203	P	0.00292969	203.138	P	0.000732422	232.496	P	0.00415039	256.146	P	0.0012207	278.52	P	0.000732422	322.172	P	0.0012207	214.279	285.613	0.414568	1.3329	0.022814	0.196582	gb:NM_080653.1 /DB_XREF=gi:18087814 /TID=Hs2.336620.1 /CNT=24 /FEA=FLmRNA /TIER=FL+Stack /STK=10 /LL=90423 /UG_GENE=ATP6V1E2 /UG=Hs.336620 /UG_TITLE=ATPase, H+ transporting, lysosomal 31kDa, V1 subunit E isoform 2 /DEF=Homo sapiens ATPase, H+ transporting, lysosomal 31kD, V1 subunit E-like 2 (ATP6V1EL2), mRNA. /FL=gb:BC008981.1 gb:BC034808.1 gb:NM_080653.1 gb:AB074759.1	NM_080653	Hs.659656	February 2009 (Genome Reference Consortium GRCh37)	ATPase, H+ transporting, lysosomal 31kDa, V1 subunit E2	ATP6V1E2	chr2p21	full length	ENSG00000250565	90423	Q96A05	---	---	NP_542384	NM_080653	0006810 // transport // inferred from electronic annotation /// 0006811 // ion transport // inferred from electronic annotation /// 0015986 // ATP synthesis coupled proton transport // inferred from electronic annotation /// 0015991 // ATP hydrolysis coupled proton transport // inferred from electronic annotation /// 0015992 // proton transport // inferred from electronic annotation	0001669 // acrosomal vesicle // inferred from electronic annotation /// 0033178 // proton-transporting two-sector ATPase complex, catalytic domain // inferred from electronic annotation	0008553 // hydrogen-exporting ATPase activity, phosphorylative mechanism // inferred from electronic annotation /// 0046961 // proton-transporting ATPase activity, rotational mechanism // inferred from electronic annotation	---
1552287_s_at	1272.59	P	0.000244141	1122.8	P	0.000244141	1083.35	P	0.000244141	1467.59	P	0.000244141	1333.12	P	0.000244141	1447.43	P	0.000244141	1159.58	1416.05	0.288266	1.22117	0.0245749	0.203872	gb:NM_001132.1 /DB_XREF=gi:27477067 /GEN=AFG3L1 /TID=Hs2.337620.1 /CNT=31 /FEA=FLmRNA /TIER=FL+Stack /STK=10 /LL=172 /UG=Hs.337620 /DEF=Homo sapiens AFG3 ATPase family gene 3-like 1 (yeast) (AFG3L1), mRNA. /PROD=AFG3 ATPase family gene 3-like 1 /FL=gb:NM_001132.1	NM_001132	Hs.534773	February 2009 (Genome Reference Consortium GRCh37)	AFG3 ATPase family gene 3-like 1 (S. cerevisiae), pseudogene	AFG3L1P	chr16q24.3	---	ENSG00000223959	172	B3KPL7 /// Q6ZSU8 /// Q8N8B4	---	603020	---	NR_003226 /// NR_003227 /// NR_003228	0006508 // proteolysis // inferred from electronic annotation	---	0004222 // metalloendopeptidase activity // inferred from electronic annotation /// 0005524 // ATP binding // inferred from electronic annotation /// 0008233 // peptidase activity // inferred from electronic annotation /// 0008237 // metallopeptidase activity // inferred from electronic annotation	---
1552288_at	190.847	P	0.0185547	133.076	P	0.0302734	174.05	P	0.0141602	153.043	P	0.0107422	125.269	P	0.0239258	133.019	P	0.0239258	165.991	137.11	-0.275768	1.21064	0.211379	0.546128	gb:BC034926.1 /DB_XREF=gi:22028437 /TID=Hs2.133898.1 /CNT=19 /FEA=FLmRNA /TIER=FL+Stack /STK=10 /LL=148113 /UG_GENE=CLIP-2 /UG=Hs.133898 /DEF=Homo sapiens, similar to cartilage intermediate layer protein, clone MGC:45771 IMAGE:4124496, mRNA, complete cds. /PROD=similar to cartilage intermediate layer protein /FL=gb:NM_153221.1 gb:BC034926.1 gb:AF542080.1	BC034926	Hs.279574	February 2009 (Genome Reference Consortium GRCh37)	cartilage intermediate layer protein 2	CILP2	chr19p13.11	full length	ENSG00000160161	148113	B2RAJ0 /// Q8IUL8	---	612419	NP_694953	NM_153221	---	0005576 // extracellular region // inferred from electronic annotation /// 0005578 // proteinaceous extracellular matrix // inferred from electronic annotation	0004035 // alkaline phosphatase activity // inferred from direct assay /// 0004180 // carboxypeptidase activity // inferred from electronic annotation /// 0004551 // nucleotide diphosphatase activity // inferred from direct assay /// 0030246 // carbohydrate binding // inferred from electronic annotation	---
1552289_a_at	419.366	P	0.0141602	406.479	P	0.00805664	486.027	P	0.00805664	357.533	P	0.00805664	431.305	P	0.00415039	428.19	P	0.0141602	437.291	405.676	-0.108266	1.07793	0.41096	0.719936	gb:BC034926.1 /DB_XREF=gi:22028437 /TID=Hs2.133898.1 /CNT=19 /FEA=FLmRNA /TIER=FL+Stack /STK=10 /LL=148113 /UG_GENE=CLIP-2 /UG=Hs.133898 /DEF=Homo sapiens, similar to cartilage intermediate layer protein, clone MGC:45771 IMAGE:4124496, mRNA, complete cds. /PROD=similar to cartilage intermediate layer protein /FL=gb:NM_153221.1 gb:BC034926.1 gb:AF542080.1	BC034926	Hs.279574	February 2009 (Genome Reference Consortium GRCh37)	cartilage intermediate layer protein 2	CILP2	chr19p13.11	full length	ENSG00000160161	148113	B2RAJ0 /// Q8IUL8	---	612419	NP_694953	NM_153221	---	0005576 // extracellular region // inferred from electronic annotation /// 0005578 // proteinaceous extracellular matrix // inferred from electronic annotation	0004035 // alkaline phosphatase activity // inferred from direct assay /// 0004180 // carboxypeptidase activity // inferred from electronic annotation /// 0004551 // nucleotide diphosphatase activity // inferred from direct assay /// 0030246 // carbohydrate binding // inferred from electronic annotation	---
1552291_at	566.865	P	0.000244141	502.558	P	0.000732422	566.609	P	0.000244141	591.581	P	0.000732422	578.429	P	0.000732422	669.181	P	0.000244141	545.344	613.064	0.16887	1.12418	0.126193	0.437405	gb:NM_017861.1 /DB_XREF=gi:23680884 /TID=Hs2.35406.1 /CNT=63 /FEA=FLmRNA /TIER=FL+Stack /STK=9 /LL=54965 /UG_GENE=FLJ20522 /UG=Hs.35406 /UG_TITLE=hypothetical protein FLJ20522 /DEF=Homo sapiens hypothetical protein FLJ20522 (FLJ20522), mRNA. /FL=gb:NM_017861.1 gb:BC022542.1	NM_017861	Hs.223296	February 2009 (Genome Reference Consortium GRCh37)	phosphatidylinositol glycan anchor biosynthesis, class X	PIGX	chr3q29	full length	ENSG00000163964	54965	A8MSL3 /// B4DFZ9 /// C9JF71 /// C9JFU3 /// C9JLT7 /// Q86YC3 /// Q8TBF5	---	610276	NP_001159776 /// NP_060331	NM_001166304 /// NM_017861	0006506 // GPI anchor biosynthetic process // inferred from electronic annotation /// 0016254 // preassembly of GPI anchor in ER membrane // not recorded	0005783 // endoplasmic reticulum // inferred from electronic annotation /// 0005789 // endoplasmic reticulum membrane // inferred from electronic annotation /// 0016020 // membrane // inferred from electronic annotation /// 0016021 // integral to membrane // inferred from electronic annotation	0005515 // protein binding // inferred from electronic annotation	---
1552293_at	21.3575	A	0.72583	10.5954	A	0.850342	32.4065	A	0.80542	7.79478	A	0.780518	13.529	A	0.753906	10.7304	A	0.870361	21.4531	10.6847	-1.00564	2.00783	0.161496	0.489104	gb:NM_152774.1 /DB_XREF=gi:22749518 /TID=Hs2.319173.1 /CNT=14 /FEA=FLmRNA /TIER=FL+Stack /STK=9 /LL=256130 /UG_GENE=MGC42090 /UG=Hs.319173 /UG_TITLE=hypothetical protein MGC42090 /DEF=Homo sapiens hypothetical protein MGC42090 (MGC42090), mRNA. /FL=gb:BC030104.1 gb:NM_152774.1	NM_152774	Hs.487670	February 2009 (Genome Reference Consortium GRCh37)	transmembrane protein 196	TMEM196	chr7p21.1	full length	ENSG00000173452	256130	B7WNR7 /// Q5HYL7	---	---	NP_689987	NM_152774	---	0016020 // membrane // inferred from electronic annotation /// 0016021 // integral to membrane // inferred from electronic annotation	---	---
1552295_a_at	468.385	P	0.0239258	436.473	P	0.0302734	517.121	P	0.0461426	300.849	P	0.0302734	364.646	P	0.0239258	535.962	P	0.0302734	473.993	400.486	-0.243115	1.18355	0.33058	0.65916	gb:NM_152264.1 /DB_XREF=gi:22748628 /TID=Hs2.9070.1 /CNT=16 /FEA=FLmRNA /TIER=FL+Stack /STK=9 /LL=91252 /UG_GENE=FLJ25785 /UG=Hs.9070 /UG_TITLE=hypothetical protein FLJ25785 /DEF=Homo sapiens hypothetical protein FLJ25785 (FLJ25785), mRNA. /FL=gb:NM_152264.1	NM_152264	Hs.523664	February 2009 (Genome Reference Consortium GRCh37)	solute carrier family 39 (zinc transporter), member 13	SLC39A13	chr11p11.2	full length	ENSG00000165915	91252	C9J1L9 /// Q96H72	---	608735 /// 612350	NP_001121697 /// NP_689477	NM_001128225 /// NM_152264	0006810 // transport // inferred from electronic annotation /// 0006811 // ion transport // inferred from electronic annotation /// 0006829 // zinc ion transport // inferred from electronic annotation /// 0030001 // metal ion transport // inferred from electronic annotation /// 0055085 // transmembrane transport // inferred from electronic annotation	0016020 // membrane // inferred from electronic annotation /// 0016021 // integral to membrane // inferred from electronic annotation	0046873 // metal ion transmembrane transporter activity // inferred from electronic annotation	---
1552296_at	7.96671	A	0.828613	8.8967	A	0.696289	20.1963	A	0.665527	25.6561	A	0.366211	36.9117	A	0.398926	8.2732	A	0.780518	12.3532	23.6137	0.934733	1.91154	0.351222	0.675963	gb:NM_153274.1 /DB_XREF=gi:23397575 /GEN=VMD2L2 /TID=Hs2.302513.1 /CNT=14 /FEA=FLmRNA /TIER=FL+Stack /STK=9 /LL=266675 /UG=Hs.302513 /DEF=Homo sapiens vitelliform macular dystrophy 2-like protein 2 (VMD2L2), mRNA. /PROD=vitelliform macular dystrophy 2-like protein 2 /FL=gb:NM_153274.1 gb:AF440757.1	NM_153274	Hs.302513	February 2009 (Genome Reference Consortium GRCh37)	bestrophin 4	BEST4	chr1p33-p32.3	full length	ENSG00000142959	266675	Q8NFU0	---	607336	NP_695006	NM_153274	0006810 // transport // inferred from electronic annotation /// 0006811 // ion transport // inferred from electronic annotation	0005886 // plasma membrane // inferred from electronic annotation /// 0016020 // membrane // inferred from electronic annotation /// 0016021 // integral to membrane // inferred from electronic annotation /// 0034707 // chloride channel complex // inferred from electronic annotation	0005216 // ion channel activity // inferred from electronic annotation /// 0005254 // chloride channel activity // inferred from electronic annotation	---
1552299_at	91.0861	A	0.067627	97.924	A	0.149658	96.9189	A	0.111572	81.4676	P	0.00195313	73.8979	A	0.067627	106.617	A	0.0952148	95.3097	87.3275	-0.126187	1.09141	0.425292	0.729868	gb:NM_145025.1 /DB_XREF=gi:21450758 /TID=Hs2.124370.1 /CNT=17 /FEA=FLmRNA /TIER=FL+Stack /STK=9 /LL=221264 /UG_GENE=MGC26954 /UG=Hs.124370 /UG_TITLE=hypothetical protein MGC26954 /DEF=Homo sapiens hypothetical protein MGC26954 (MGC26954), mRNA. /FL=gb:NM_145025.1 gb:BC022031.1	NM_145025	Hs.205144	February 2009 (Genome Reference Consortium GRCh37)	adenylate kinase domain containing 1	AKD1	chr6q21	full length	ENSG00000155085	221264	B7ZL24 /// Q3MIS4 /// Q5TCS8 /// Q5TDU3 /// Q6ZNF1	---	---	NP_001138600 /// NP_659462	NM_001145128 /// NM_145025	0006139 // nucleobase, nucleoside, nucleotide and nucleic acid metabolic process // inferred from electronic annotation	---	0000166 // nucleotide binding // inferred from electronic annotation /// 0005524 // ATP binding // inferred from electronic annotation /// 0017111 // nucleoside-triphosphatase activity // inferred from electronic annotation /// 0019205 // nucleobase, nucleoside, nucleotide kinase activity // inferred from electronic annotation	---
1552301_a_at	154.391	P	0.0012207	140.495	P	0.00292969	148.029	P	0.00415039	106.274	P	0.000732422	146.692	P	0.000244141	179.856	P	0.000732422	147.638	144.274	-0.0332534	1.02332	0.785917	0.921536	gb:NM_032854.1 /DB_XREF=gi:14249581 /TID=Hs2.143046.1 /CNT=38 /FEA=FLmRNA /TIER=FL+Stack /STK=8 /LL=84940 /UG_GENE=FLJ14871 /UG=Hs.143046 /UG_TITLE=hypothetical protein FLJ14871 /DEF=Homo sapiens hypothetical protein FLJ14871 (FLJ14871), mRNA. /FL=gb:AF193039.1 gb:NM_032854.1	NM_032854	Hs.143046	February 2009 (Genome Reference Consortium GRCh37)	coronin 6	CORO6	chr17q11.2	full length	ENSG00000167549	84940	B3KRY9 /// B3KSZ9 /// B3KU26 /// Q6QEF8	---	---	NP_116243	NM_032854	---	---	---	---
1552302_at	1.57633	A	0.533936	17.5677	A	0.19458	20.513	A	0.171387	13.0137	A	0.19458	1.86401	A	0.601074	15.4073	A	0.171387	13.219	10.095	-0.388967	1.30946	0.902717	0.967077	gb:NM_145041.1 /DB_XREF=gi:21450795 /TID=Hs2.29696.1 /CNT=48 /FEA=FLmRNA /TIER=FL+Stack /STK=8 /LL=113277 /UG_GENE=MGC20235 /UG=Hs.29696 /UG_TITLE=hypothetical protein MGC20235 /DEF=Homo sapiens hypothetical protein MGC20235 (MGC20235), mRNA. /FL=gb:NM_145041.1 gb:BC012139.1	NM_145041	Hs.536474	February 2009 (Genome Reference Consortium GRCh37)	transmembrane protein 106A	TMEM106A	chr17q21.31	full length	ENSG00000184988	113277	A8K2X2 /// B7Z698 /// B7Z779 /// Q96A25	---	---	NP_659478	NM_145041	---	0016020 // membrane // inferred from electronic annotation /// 0016021 // integral to membrane // inferred from electronic annotation	---	---
1552303_a_at	48.8474	A	0.19458	39.853	A	0.366211	28.3545	A	0.398926	45.069	A	0.19458	19.9053	A	0.334473	32.5974	A	0.246094	39.0183	32.5239	-0.26265	1.19968	0.49973	0.776788	gb:NM_145041.1 /DB_XREF=gi:21450795 /TID=Hs2.29696.1 /CNT=48 /FEA=FLmRNA /TIER=FL+Stack /STK=8 /LL=113277 /UG_GENE=MGC20235 /UG=Hs.29696 /UG_TITLE=hypothetical protein MGC20235 /DEF=Homo sapiens hypothetical protein MGC20235 (MGC20235), mRNA. /FL=gb:NM_145041.1 gb:BC012139.1	NM_145041	Hs.536474	February 2009 (Genome Reference Consortium GRCh37)	transmembrane protein 106A	TMEM106A	chr17q21.31	full length	ENSG00000184988	113277	A8K2X2 /// B7Z698 /// B7Z779 /// Q96A25	---	---	NP_659478	NM_145041	---	0016020 // membrane // inferred from electronic annotation /// 0016021 // integral to membrane // inferred from electronic annotation	---	---
1552304_at	176.298	P	0.000732422	151.844	P	0.000244141	151.988	P	0.0012207	178.866	P	0.000244141	147.675	P	0.000732422	222.34	P	0.00195313	160.043	182.96	0.193069	1.14319	0.393946	0.707658	gb:NM_032834.1 /DB_XREF=gi:14249543 /TID=Hs2.102971.1 /CNT=38 /FEA=FLmRNA /TIER=FL+Stack /STK=8 /LL=84920 /UG_GENE=FLJ14751 /UG=Hs.102971 /UG_TITLE=hypothetical protein FLJ14751 /DEF=Homo sapiens hypothetical protein FLJ14751 (FLJ14751), mRNA. /FL=gb:BC033730.1 gb:NM_032834.1	NM_032834	Hs.102971	February 2009 (Genome Reference Consortium GRCh37)	asparagine-linked glycosylation 10, alpha-1,2-glucosyltransferase homolog (S. pombe)	ALG10	chr12p11.1	full length	ENSG00000139133	84920	A8K8X3 /// Q5BKT4	---	152427 /// 603313	NP_116223	NM_032834	0006488 // dolichol-linked oligosaccharide biosynthetic process // not recorded	0005783 // endoplasmic reticulum // inferred from electronic annotation /// 0005789 // endoplasmic reticulum membrane // inferred from electronic annotation /// 0016020 // membrane // inferred from electronic annotation /// 0016021 // integral to membrane // inferred from electronic annotation	0016740 // transferase activity // inferred from electronic annotation /// 0016757 // transferase activity, transferring glycosyl groups // inferred from electronic annotation /// 0016758 // transferase activity, transferring hexosyl groups // inferred from electronic annotation	---
1552306_at	346.901	P	0.000244141	204.842	P	0.000244141	249.591	P	0.000244141	376.143	P	0.000244141	307.508	P	0.000244141	344.666	P	0.000244141	267.112	342.772	0.359806	1.28325	0.175783	0.505678	gb:BC033730.1 /DB_XREF=gi:21707441 /TID=Hs2.102971.1 /CNT=38 /FEA=FLmRNA /TIER=FL /STK=2 /LL=84920 /UG_GENE=FLJ14751 /UG=Hs.102971 /DEF=Homo sapiens, clone MGC:44885 IMAGE:5168319, mRNA, complete cds. /PROD=Unknown (protein for MGC:44885) /FL=gb:BC033730.1 gb:NM_032834.1	BC033730	Hs.102971	February 2009 (Genome Reference Consortium GRCh37)	asparagine-linked glycosylation 10, alpha-1,2-glucosyltransferase homolog (S. pombe)	ALG10	chr12p11.1	full length	ENSG00000139133	84920	A8K8X3 /// Q5BKT4	---	152427 /// 603313	NP_116223	NM_032834	0006488 // dolichol-linked oligosaccharide biosynthetic process // not recorded	0005783 // endoplasmic reticulum // inferred from electronic annotation /// 0005789 // endoplasmic reticulum membrane // inferred from electronic annotation /// 0016020 // membrane // inferred from electronic annotation /// 0016021 // integral to membrane // inferred from electronic annotation	0016740 // transferase activity // inferred from electronic annotation /// 0016757 // transferase activity, transferring glycosyl groups // inferred from electronic annotation /// 0016758 // transferase activity, transferring hexosyl groups // inferred from electronic annotation	---
1552307_a_at	209.939	A	0.0805664	207.676	A	0.0952148	228.654	A	0.111572	207.315	P	0.0375977	244.634	P	0.0375977	192.097	A	0.0805664	215.423	214.682	-0.00497039	1.00345	0.926026	0.975085	gb:NM_153211.1 /DB_XREF=gi:23397461 /TID=Hs2.400502.1 /CNT=38 /FEA=FLmRNA /TIER=FL+Stack /STK=8 /LL=125488 /UG_GENE=FLJ33761 /UG=Hs.400502 /UG_TITLE=hypothetical protein FLJ33761 /DEF=Homo sapiens hypothetical protein FLJ33761 (FLJ33761), mRNA. /FL=gb:NM_153211.1	NM_153211	Hs.128576	February 2009 (Genome Reference Consortium GRCh37)	tetratricopeptide repeat domain 39C	TTC39C	chr18q11.2	full length	ENSG00000168234	125488	B7Z3X0 /// Q8N584 /// Q96KD8	---	---	NP_001129465 /// NP_694943	NM_001135993 /// NM_153211 /// NR_024232	---	---	0005488 // binding // inferred from electronic annotation	---
1552309_a_at	499.745	P	0.000244141	605.107	P	0.000244141	480.929	P	0.000244141	545.497	P	0.000244141	403.918	P	0.000244141	487.37	P	0.000244141	528.594	478.928	-0.14235	1.1037	0.420835	0.726859	gb:NM_144573.1 /DB_XREF=gi:21389338 /GEN=nexilin /TID=Hs2.216381.1 /CNT=24 /FEA=FLmRNA /TIER=FL+Stack /STK=8 /LL=91624 /UG=Hs.216381 /DEF=Homo sapiens likely ortholog of rat F-actin binding protein nexilin (nexilin), mRNA. /PROD=likely ortholog of rat F-actin binding proteinnexilin /FL=gb:NM_144573.1	NM_144573	Hs.612385	February 2009 (Genome Reference Consortium GRCh37)	nexilin (F actin binding protein)	NEXN	chr1p31.1	full length	ENSG00000162614	91624	B4DDI0 /// B4DPZ7 /// B4DUN9 /// Q0ZGT2 /// Q5CZ93 /// Q7Z4C7 /// Q86WF6	---	613121 /// 613122	NP_001165780 /// NP_653174	NM_001172309 /// NM_144573	0030334 // regulation of cell migration // inferred from direct assay /// 0051493 // regulation of cytoskeleton organization // inferred from expression pattern	0005737 // cytoplasm // inferred from electronic annotation /// 0005856 // cytoskeleton // inferred from electronic annotation /// 0005912 // adherens junction // inferred from electronic annotation /// 0005924 // cell-substrate adherens junction // inferred from sequence or structural similarity /// 0005924 // cell-substrate adherens junction // inferred from electronic annotation /// 0030018 //…	0003779 // actin binding // inferred from electronic annotation /// 0051015 // actin filament binding // inferred from physical interaction /// 0051015 // actin filament binding // inferred from electronic annotation	---
1552310_at	1572.2	P	0.000244141	1541.38	P	0.000244141	1363.22	P	0.000244141	1881.78	P	0.000244141	1988.75	P	0.000244141	1908.81	P	0.000244141	1492.27	1926.45	0.368437	1.29095	0.0056859	0.113169	gb:NM_144597.1 /DB_XREF=gi:21389392 /TID=Hs2.352541.1 /CNT=28 /FEA=FLmRNA /TIER=FL+Stack /STK=8 /LL=123207 /UG_GENE=MGC29937 /UG=Hs.352541 /UG_TITLE=hypothetical protein MGC29937 /DEF=Homo sapiens hypothetical protein MGC29937 (MGC29937), mRNA. /FL=gb:NM_144597.1 gb:BC019820.1	NM_144597	Hs.352541	February 2009 (Genome Reference Consortium GRCh37)	chromosome 15 open reading frame 40	C15orf40	chr15q25.2	full length	ENSG00000169609	123207	Q8WUR7	---	---	NP_001153585 /// NP_001153586 /// NP_001153587 /// NP_001153588 /// NP_653198	NM_001160113 /// NM_001160114 /// NM_001160115 /// NM_001160116 /// NM_144597 /// NR_027649 /// NR_027650	---	---	---	---
1552311_a_at	112.388	A	0.219482	138.055	A	0.129639	187.436	A	0.129639	90.4364	A	0.171387	184.376	A	0.171387	9.29271	A	0.366211	145.96	94.7018	-0.624108	1.54126	0.344744	0.670587	gb:NM_032753.2 /DB_XREF=gi:20127653 /TID=Hs2.352387.1 /CNT=36 /FEA=FLmRNA /TIER=FL+Stack /STK=8 /LL=84839 /UG_GENE=MGC15631 /UG=Hs.352387 /UG_TITLE=hypothetical protein MGC15631 /DEF=Homo sapiens hypothetical protein MGC15631 (MGC15631), mRNA. /FL=gb:BC032512.1 gb:NM_032753.2 gb:BC018709.1	NM_032753	Hs.532691	February 2009 (Genome Reference Consortium GRCh37)	retina and anterior neural fold homeobox 2	RAX2	chr19p13.3	full length	ENSG00000173976	84839	Q96IS3	---	610362 /// 610381	NP_116142	NM_032753	0006350 // transcription // inferred from electronic annotation /// 0006355 // regulation of transcription, DNA-dependent // inferred from electronic annotation /// 0007601 // visual perception // inferred from electronic annotation /// 0045449 // regulation of transcription // inferred from electronic annotation /// 0050896 // response to stimulus // inferred from electronic annotation	0005634 // nucleus // inferred from electronic annotation	0003677 // DNA binding // inferred from electronic annotation /// 0003700 // sequence-specific DNA binding transcription factor activity // inferred from electronic annotation /// 0030528 // transcription regulator activity // inferred from electronic annotation /// 0043565 // sequence-specific DNA binding // inferred from electronic annotation	---
1552312_a_at	311.211	P	0.000244141	353.9	P	0.000244141	344.645	P	0.000244141	346.772	P	0.000244141	322.464	P	0.000244141	323.461	P	0.000244141	336.585	330.899	-0.024581	1.01718	0.74317	0.903711	gb:NM_005927.3 /DB_XREF=gi:21314642 /GEN=MFAP3 /TID=Hs2.28785.1 /CNT=30 /FEA=FLmRNA /TIER=FL+Stack /STK=8 /LL=4238 /UG=Hs.28785 /DEF=Homo sapiens microfibrillar-associated protein 3 (MFAP3), mRNA. /PROD=microfibrillar-associated protein 3 /FL=gb:NM_005927.3 gb:BC026244.1	NM_005927	Hs.432818	February 2009 (Genome Reference Consortium GRCh37)	microfibrillar-associated protein 3	MFAP3	chr5q32-q33.2	full length	ENSG00000037749	4238	B4DKA1 /// P55082	---	600491	NP_001128509 /// NP_005918	NM_001135037 /// NM_005927 /// NR_024152	---	0005886 // plasma membrane // inferred from electronic annotation /// 0016020 // membrane // inferred from electronic annotation /// 0016021 // integral to membrane // inferred from electronic annotation	---	---
1552314_a_at	259.187	P	0.0012207	330.01	P	0.0012207	313.735	P	0.00415039	293.245	P	0.000244141	362.582	P	0.000244141	319.614	P	0.000244141	300.977	325.147	0.111439	1.08031	0.458126	0.751038	gb:NM_172098.1 /DB_XREF=gi:26667245 /GEN=EYA3 /TID=Hs2.46925.1 /CNT=23 /FEA=FLmRNA /TIER=FL+Stack /STK=8 /LL=2140 /UG=Hs.46925 /DEF=Homo sapiens eyes absent homolog 3 (Drosophila) (EYA3), transcript variant 2, mRNA. /PROD=eyes absent 3 isoform b /FL=gb:NM_172098.1	NM_172098	Hs.185774	February 2009 (Genome Reference Consortium GRCh37)	eyes absent homolog 3 (Drosophila)	EYA3	chr1p36	full length	ENSG00000158161	2140	B1APR7 /// B4DIR7 /// B4DNZ7 /// B4E151 /// Q0P685 /// Q8IVX7 /// Q99504	EC:3.1.3.48	601655	NP_001981	NM_001990	0006281 // DNA repair // inferred from electronic annotation /// 0006302 // double-strand break repair // inferred from mutant phenotype /// 0006350 // transcription // inferred from electronic annotation /// 0006470 // protein dephosphorylation // inferred from electronic annotation /// 0006974 // response to DNA damage stimulus // inferred from electronic annotation /// 0007275 // multicellular…	0005634 // nucleus // inferred from direct assay /// 0005634 // nucleus // inferred from electronic annotation /// 0005667 // transcription factor complex // inferred from electronic annotation /// 0005737 // cytoplasm // inferred from electronic annotation	0003682 // chromatin binding // inferred from electronic annotation /// 0003824 // catalytic activity // inferred from electronic annotation /// 0004721 // phosphoprotein phosphatase activity // inferred from electronic annotation /// 0004725 // protein tyrosine phosphatase activity // inferred from direct assay /// 0004725 // protein tyrosine phosphatase activity // inferred from electronic anno…	---
1552315_at	28.9392	A	0.432373	12.8151	A	0.5	15.4792	A	0.567627	15.5731	A	0.366211	24.6282	A	0.567627	22.6849	A	0.466064	19.0778	20.9621	0.135884	1.09877	0.650755	0.858778	gb:NM_130759.2 /DB_XREF=gi:28416951 /GEN=IMAP1 /TID=Hs2.159955.1 /CNT=16 /FEA=FLmRNA /TIER=FL+Stack /STK=8 /LL=170575 /UG=Hs.159955 /DEF=Homo sapiens immunity associated protein 1 (IMAP1), mRNA. /PROD=immunity associated protein 1 /FL=gb:NM_130759.2 gb:BC040736.1	NM_130759	Hs.647087	February 2009 (Genome Reference Consortium GRCh37)	GTPase, IMAP family member 1	GIMAP1	chr7q36.1	full length	ENSG00000213203	170575	Q8WWP7	---	608084	NP_570115	NM_130759	---	0005783 // endoplasmic reticulum // inferred from electronic annotation /// 0005789 // endoplasmic reticulum membrane // inferred from electronic annotation /// 0016020 // membrane // inferred from electronic annotation /// 0016021 // integral to membrane // inferred from electronic annotation	0005525 // GTP binding // inferred from electronic annotation	---
1552316_a_at	2.31922	A	0.828613	1.09587	A	0.932373	3.04824	A	0.919434	1.78037	A	0.904785	3.04297	A	0.870361	2.79291	A	0.80542	2.15444	2.53875	0.236804	1.17838	0.556367	0.80939	gb:NM_130759.2 /DB_XREF=gi:28416951 /GEN=IMAP1 /TID=Hs2.159955.1 /CNT=16 /FEA=FLmRNA /TIER=FL+Stack /STK=8 /LL=170575 /UG=Hs.159955 /DEF=Homo sapiens immunity associated protein 1 (IMAP1), mRNA. /PROD=immunity associated protein 1 /FL=gb:NM_130759.2 gb:BC040736.1	NM_130759	Hs.647087	February 2009 (Genome Reference Consortium GRCh37)	GTPase, IMAP family member 1	GIMAP1	chr7q36.1	full length	ENSG00000213203	170575	Q8WWP7	---	608084	NP_570115	NM_130759	---	0005783 // endoplasmic reticulum // inferred from electronic annotation /// 0005789 // endoplasmic reticulum membrane // inferred from electronic annotation /// 0016020 // membrane // inferred from electronic annotation /// 0016021 // integral to membrane // inferred from electronic annotation	0005525 // GTP binding // inferred from electronic annotation	---
1552318_at	7.54742	A	0.398926	4.65685	A	0.601074	28.4799	A	0.466064	2.27657	A	0.780518	25.0725	A	0.398926	16.6319	A	0.398926	13.5614	14.6603	0.112411	1.08103	0.985566	0.994975	gb:AK091818.1 /DB_XREF=gi:21750278 /TID=Hs2.159955.1 /CNT=16 /FEA=FLmRNA /TIER=ConsEnd /STK=0 /LL=170575 /UG_GENE=IMAP1 /UG=Hs.159955 /UG_TITLE=immunity associated protein 1 /DEF=Homo sapiens cDNA FLJ34499 fis, clone HLUNG2005230, weakly similar to AIG1 PROTEIN. /FL=gb:NM_130759.2 gb:BC040736.1	AK091818	Hs.647087	February 2009 (Genome Reference Consortium GRCh37)	GTPase, IMAP family member 1	GIMAP1	chr7q36.1	full length	ENSG00000213203	170575	Q8WWP7	---	608084	NP_570115	NM_130759	---	0005783 // endoplasmic reticulum // inferred from electronic annotation /// 0005789 // endoplasmic reticulum membrane // inferred from electronic annotation /// 0016020 // membrane // inferred from electronic annotation /// 0016021 // integral to membrane // inferred from electronic annotation	0005525 // GTP binding // inferred from electronic annotation	---
1552319_a_at	4.601	A	0.541504	35.2223	A	0.432373	69.6522	A	0.149658	38.5811	A	0.219482	11.889	A	0.398926	24.8884	A	0.303711	36.4918	25.1195	-0.538765	1.45273	0.996806	0.998936	gb:NM_144506.1 /DB_XREF=gi:21464128 /GEN=KLK8 /TID=Hs2.104570.2 /CNT=13 /FEA=FLmRNA /TIER=FL+Stack /STK=8 /LL=11202 /UG=Hs.104570 /DEF=Homo sapiens kallikrein 8 (neuropsinovasin) (KLK8), transcript variant 3, mRNA. /PROD=kallikrein 8 isoform 3 /FL=gb:NM_144506.1	NM_144506	Hs.104570	February 2009 (Genome Reference Consortium GRCh37)	kallikrein-related peptidase 8	KLK8	chr19q13	full length	ENSG00000129455	11202	B3FQ94 /// B3FQ95 /// O60259 /// Q2XQG4 /// Q2XQG5 /// Q2XQG6 /// Q6QA55 /// Q9UKQ9	EC:3.4.21.118	605644	NP_009127 /// NP_653088 /// NP_653089 /// NP_653090	NM_007196 /// NM_144505 /// NM_144506 /// NM_144507	0006508 // proteolysis // inferred from electronic annotation /// 0006508 // proteolysis // non-traceable author statement /// 0007613 // memory // inferred from sequence or structural similarity /// 0007613 // memory // inferred from electronic annotation /// 0008219 // cell death // inferred from sequence or structural similarity /// 0008219 // cell death // inferred from electronic annotation …	0005576 // extracellular region // inferred from electronic annotation /// 0005576 // extracellular region // non-traceable author statement /// 0005615 // extracellular space // inferred from sequence or structural similarity /// 0005615 // extracellular space // inferred from electronic annotation /// 0005737 // cytoplasm // inferred from direct assay /// 0005737 // cytoplasm // inferred from e…	0003824 // catalytic activity // inferred from electronic annotation /// 0004252 // serine-type endopeptidase activity // inferred from direct assay /// 0004252 // serine-type endopeptidase activity // inferred from electronic annotation /// 0004252 // serine-type endopeptidase activity // non-traceable author statement /// 0005515 // protein binding // inferred from physical interaction /// 0008…	---
1552320_a_at	59.1858	P	0.0375977	36.3295	P	0.0185547	50.0609	P	0.0375977	63.5836	P	0.00805664	49.4324	P	0.0302734	52.5534	P	0.00415039	48.5254	55.1898	0.185661	1.13734	0.428024	0.73162	gb:NM_033124.2 /DB_XREF=gi:24475729 /TID=Hs2.99099.1 /CNT=18 /FEA=FLmRNA /TIER=FL+Stack /STK=8 /LL=85478 /UG_GENE=NYD-SP28 /UG=Hs.99099 /UG_TITLE=NYD-SP28 protein /DEF=Homo sapiens NYD-SP28 protein (NYD-SP28), mRNA. /FL=gb:BC039317.1 gb:AF382188.1 gb:NM_033124.2	NM_033124	Hs.512805	February 2009 (Genome Reference Consortium GRCh37)	coiled-coil domain containing 65	CCDC65	chr12q13.12	full length	ENSG00000139537	85478	B4DXQ7 /// Q8IXS2	---	611088	NP_149115	NM_033124	---	---	---	---
1552321_a_at	29.4703	A	0.149658	20.2053	A	0.149658	27.0563	A	0.219482	16.7151	P	0.0302734	10.6546	A	0.303711	55.4789	P	0.00585938	25.5773	27.6162	0.11065	1.07971	0.763287	0.91269	gb:NM_033124.2 /DB_XREF=gi:24475729 /TID=Hs2.99099.1 /CNT=18 /FEA=FLmRNA /TIER=FL+Stack /STK=8 /LL=85478 /UG_GENE=NYD-SP28 /UG=Hs.99099 /UG_TITLE=NYD-SP28 protein /DEF=Homo sapiens NYD-SP28 protein (NYD-SP28), mRNA. /FL=gb:BC039317.1 gb:AF382188.1 gb:NM_033124.2	NM_033124	Hs.512805	February 2009 (Genome Reference Consortium GRCh37)	coiled-coil domain containing 65	CCDC65	chr12q13.12	full length	ENSG00000139537	85478	B4DXQ7 /// Q8IXS2	---	611088	NP_149115	NM_033124	---	---	---	---
1552322_at	68.8105	P	0.0239258	31.5936	A	0.067627	37.4336	P	0.0078125	25.2749	A	0.0805664	24.2745	A	0.149658	38.5304	P	0.0185547	45.9459	29.3599	-0.646089	1.56492	0.213352	0.548266	gb:NM_138819.1 /DB_XREF=gi:20270386 /TID=Hs2.192806.1 /CNT=12 /FEA=FLmRNA /TIER=FL+Stack /STK=8 /LL=159091 /UG_GENE=LOC159091 /UG=Hs.192806 /UG_TITLE=hypothetical protein BC017868 /DEF=Homo sapiens hypothetical protein BC017868 (LOC159091), mRNA. /FL=gb:BC017868.1 gb:NM_138819.1	NM_138819	Hs.269127	February 2009 (Genome Reference Consortium GRCh37)	family with sequence similarity 122C	FAM122C	chrXq26.3	full length	ENSG00000156500	159091	B3KQY3 /// B4DI96 /// Q6P187 /// Q6P4D5	---	---	NP_001164250 /// NP_001164251 /// NP_001164252 /// NP_001164253 /// NP_001164254 /// NP_001164255 /// NP_620174	NM_001170779 /// NM_001170780 /// NM_001170781 /// NM_001170782 /// NM_001170783 /// NM_001170784 /// NM_138819	---	---	---	---
1552323_s_at	157.551	P	0.000244141	147.903	P	0.000732422	171.513	P	0.000244141	108.292	P	0.000244141	118.487	P	0.0012207	144.234	P	0.000732422	158.989	123.671	-0.362419	1.28558	0.0538237	0.292555	gb:NM_138819.1 /DB_XREF=gi:20270386 /TID=Hs2.192806.1 /CNT=12 /FEA=FLmRNA /TIER=FL+Stack /STK=8 /LL=159091 /UG_GENE=LOC159091 /UG=Hs.192806 /UG_TITLE=hypothetical protein BC017868 /DEF=Homo sapiens hypothetical protein BC017868 (LOC159091), mRNA. /FL=gb:BC017868.1 gb:NM_138819.1	NM_138819	Hs.269127	February 2009 (Genome Reference Consortium GRCh37)	family with sequence similarity 122C	FAM122C	chrXq26.3	full length	ENSG00000156500	159091	B3KQY3 /// B4DI96 /// Q6P187 /// Q6P4D5	---	---	NP_001164250 /// NP_001164251 /// NP_001164252 /// NP_001164253 /// NP_001164254 /// NP_001164255 /// NP_620174	NM_001170779 /// NM_001170780 /// NM_001170781 /// NM_001170782 /// NM_001170783 /// NM_001170784 /// NM_138819	---	---	---	---
1552325_at	18.3572	A	0.432373	26.3946	A	0.129639	11.2172	A	0.366211	13.4632	A	0.149658	9.49517	A	0.246094	17.6598	A	0.171387	18.6563	13.5394	-0.462504	1.37793	0.392966	0.706849	gb:NM_145020.1 /DB_XREF=gi:21450740 /TID=Hs2.253967.1 /CNT=13 /FEA=FLmRNA /TIER=FL+Stack /STK=8 /LL=220136 /UG_GENE=FLJ32743 /UG=Hs.253967 /UG_TITLE=hypothetical protein FLJ32743 /DEF=Homo sapiens hypothetical protein FLJ32743 (FLJ32743), mRNA. /FL=gb:NM_145020.1 gb:BC030606.1	NM_145020	Hs.658630	February 2009 (Genome Reference Consortium GRCh37)	coiled-coil domain containing 11	CCDC11	chr18q21.1	full length	ENSG00000172361	220136	Q96M91	---	---	NP_659457	NM_145020	---	---	---	---
1552326_a_at	107.852	A	0.111572	94.71	A	0.0952148	92.6608	A	0.366211	68.4151	M	0.0561523	76.2987	A	0.0805664	43.5491	A	0.129639	98.4075	62.7543	-0.649053	1.56814	0.0558068	0.298024	gb:NM_145020.1 /DB_XREF=gi:21450740 /TID=Hs2.253967.1 /CNT=13 /FEA=FLmRNA /TIER=FL+Stack /STK=8 /LL=220136 /UG_GENE=FLJ32743 /UG=Hs.253967 /UG_TITLE=hypothetical protein FLJ32743 /DEF=Homo sapiens hypothetical protein FLJ32743 (FLJ32743), mRNA. /FL=gb:NM_145020.1 gb:BC030606.1	NM_145020	Hs.658630	February 2009 (Genome Reference Consortium GRCh37)	coiled-coil domain containing 11	CCDC11	chr18q21.1	full length	ENSG00000172361	220136	Q96M91	---	---	NP_659457	NM_145020	---	---	---	---
1552327_at	20.6562	A	0.366211	13.4245	A	0.219482	4.05794	A	0.665527	18.6521	A	0.19458	19.0992	A	0.111572	28.6137	A	0.171387	12.7129	22.1217	0.799169	1.7401	0.220368	0.555646	gb:NM_152583.1 /DB_XREF=gi:22749204 /TID=Hs2.399873.1 /CNT=11 /FEA=FLmRNA /TIER=FL+Stack /STK=8 /LL=158947 /UG_GENE=MGC40053 /UG=Hs.399873 /UG_TITLE=hypothetical protein MGC40053 /DEF=Homo sapiens hypothetical protein MGC40053 (MGC40053), mRNA. /FL=gb:NM_152583.1	NM_152583	Hs.9728	February 2009 (Genome Reference Consortium GRCh37)	armadillo repeat containing, X-linked 4	ARMCX4	chrXq22.1	full length	ENSG00000196440 /// ENSG00000251238	100131755	Q5H9R4 /// Q68D26 /// Q9P291	---	---	---	NR_028407	---	0016020 // membrane // inferred from electronic annotation /// 0016021 // integral to membrane // inferred from electronic annotation	0005488 // binding // inferred from electronic annotation	---
1552329_at	522.946	P	0.000244141	789.353	P	0.000244141	676.43	P	0.000244141	448.392	P	0.000244141	515.135	P	0.000732422	486.698	P	0.000244141	662.91	483.408	-0.45557	1.37132	0.0748257	0.34431	gb:BC029352.1 /DB_XREF=gi:20810414 /TID=Hs2.374853.1 /CNT=35 /FEA=FLmRNA /TIER=FL /STK=7 /LL=283886 /UG_GENE=MY038 /UG=Hs.374853 /DEF=Homo sapiens, hypothetical brain protein my038, clone MGC:32516 IMAGE:4593989, mRNA, complete cds. /PROD=hypothetical brain protein my038 /FL=gb:NM_032626.2 gb:BC029352.1	BC029352	Hs.188553	February 2009 (Genome Reference Consortium GRCh37)	retinoblastoma binding protein 6	RBBP6	chr16p12.2	full length	ENSG00000122257	5930	B4DZQ0 /// Q7Z6E9 /// Q96BR4 /// Q9P1K4	---	600938	NP_008841 /// NP_061173 /// NP_116015	NM_006910 /// NM_018703 /// NM_032626	0016567 // protein ubiquitination // inferred from electronic annotation	0000151 // ubiquitin ligase complex // inferred from electronic annotation /// 0005634 // nucleus // inferred from electronic annotation /// 0005730 // nucleolus // inferred from electronic annotation	0003676 // nucleic acid binding // inferred from electronic annotation /// 0004842 // ubiquitin-protein ligase activity // inferred from electronic annotation /// 0005515 // protein binding // inferred from physical interaction /// 0005515 // protein binding // inferred from electronic annotation /// 0008270 // zinc ion binding // inferred from electronic annotation /// 0016874 // ligase activity…	---
1552330_at	600.788	P	0.000244141	588.164	P	0.000244141	607.892	P	0.000244141	522.133	P	0.000244141	520.247	P	0.000244141	537.961	P	0.000244141	598.948	526.78	-0.185229	1.137	0.000861314	0.0724864	gb:NM_145039.1 /DB_XREF=gi:21450791 /TID=Hs2.114318.1 /CNT=37 /FEA=FLmRNA /TIER=FL /STK=7 /LL=92806 /UG_GENE=MGC16385 /UG=Hs.114318 /UG_TITLE=hypothetical protein MGC16385 /DEF=Homo sapiens hypothetical protein MGC16385 (MGC16385), mRNA. /FL=gb:NM_145039.1 gb:BC009263.1	NM_145039	Hs.513832	February 2009 (Genome Reference Consortium GRCh37)	CENPB DNA-binding domains containing 1	CENPBD1	chr16q24.3	full length	ENSG00000177946	92806	B2RD01	---	---	NP_659476	NM_145039	0045449 // regulation of transcription // inferred from electronic annotation	0000775 // chromosome, centromeric region // inferred from electronic annotation /// 0005634 // nucleus // inferred from electronic annotation	0003677 // DNA binding // inferred from electronic annotation	---
1552332_at	56.2487	A	0.601074	201.864	A	0.398926	74.2115	A	0.533936	138.856	A	0.5	148.552	A	0.5	59.7422	A	0.567627	110.775	115.717	0.0629697	1.04461	0.807299	0.929736	gb:NM_138632.1 /DB_XREF=gi:20336762 /GEN=HRIHFB2122 /TID=Hs2.40342.1 /CNT=22 /FEA=FLmRNA /TIER=FL /STK=7 /LL=11078 /UG=Hs.40342 /DEF=Homo sapiens Tara-like protein (HRIHFB2122), transcript variant 2, mRNA. /PROD=Tara-like protein isoform 2 /FL=gb:NM_138632.1	NM_138632	Hs.533030	February 2009 (Genome Reference Consortium GRCh37)	TRIO and F-actin binding protein	TRIOBP	chr22q13.1	full length	ENSG00000100106	11078	B1AHD5 /// B1AHD6 /// B1AHD8 /// B1AHD9 /// B1AHE0 /// B1AHE1 /// C9IYW2 /// C9JFG4 /// Q9H2D6	---	609761 /// 609823	NP_001034230 /// NP_008963 /// NP_619538	NM_001039141 /// NM_007032 /// NM_138632	0030047 // actin modification // non-traceable author statement /// 0051016 // barbed-end actin filament capping // non-traceable author statement	0005634 // nucleus // inferred from electronic annotation /// 0005737 // cytoplasm // inferred from electronic annotation /// 0005856 // cytoskeleton // inferred from electronic annotation /// 0015629 // actin cytoskeleton // non-traceable author statement	0003779 // actin binding // inferred from electronic annotation /// 0005515 // protein binding // inferred from physical interaction /// 0017049 // GTP-Rho binding // non-traceable author statement /// 0031625 // ubiquitin protein ligase binding // inferred from physical interaction /// 0045159 // myosin II binding // non-traceable author statement	---
1552334_at	95.7552	P	0.0185547	121.331	P	0.0141602	138.437	P	0.0461426	97.1419	P	0.0185547	160.157	P	0.00585938	137.395	P	0.0185547	118.508	131.565	0.15079	1.11018	0.631759	0.850083	gb:BG571343 /DB_XREF=gi:13578996 /DB_XREF=602592611F1 /CLONE=IMAGE:4720106 /TID=Hs2.40342.1 /CNT=22 /FEA=FLmRNA /TIER=ConsEnd /STK=0 /LL=11078 /UG_GENE=HRIHFB2122 /UG=Hs.40342 /UG_TITLE=Tara-like protein /FL=gb:NM_138632.1	BG571343	Hs.533030	February 2009 (Genome Reference Consortium GRCh37)	TRIO and F-actin binding protein	TRIOBP	chr22q13.1	full length	ENSG00000100106	11078	B1AHD5 /// B1AHD6 /// B1AHD8 /// B1AHD9 /// B1AHE0 /// B1AHE1 /// C9IYW2 /// C9JFG4 /// Q9H2D6	---	609761 /// 609823	NP_001034230 /// NP_008963 /// NP_619538	NM_001039141 /// NM_007032 /// NM_138632	0030047 // actin modification // non-traceable author statement /// 0051016 // barbed-end actin filament capping // non-traceable author statement	0005634 // nucleus // inferred from electronic annotation /// 0005737 // cytoplasm // inferred from electronic annotation /// 0005856 // cytoskeleton // inferred from electronic annotation /// 0015629 // actin cytoskeleton // non-traceable author statement	0003779 // actin binding // inferred from electronic annotation /// 0005515 // protein binding // inferred from physical interaction /// 0017049 // GTP-Rho binding // non-traceable author statement /// 0031625 // ubiquitin protein ligase binding // inferred from physical interaction /// 0045159 // myosin II binding // non-traceable author statement	---
1552335_at	96.77	A	0.366211	53.4859	A	0.466064	122.475	A	0.219482	87.2041	A	0.246094	41.9541	A	0.398926	91.0172	A	0.334473	90.9105	73.3918	-0.308827	1.2387	0.57504	0.819889	gb:NM_053054.2 /DB_XREF=gi:26051219 /GEN=CATSPER1 /TID=Hs2.189105.1 /CNT=14 /FEA=FLmRNA /TIER=FL /STK=7 /LL=117144 /UG=Hs.189105 /DEF=Homo sapiens cation channel, sperm associated 1 (CATSPER1), mRNA. /PROD=sperm-associated cation channel 1 /FL=gb:BC032950.1 gb:AF407333.1 gb:NM_053054.2 gb:BC036522.1	NM_053054	Hs.189105	February 2009 (Genome Reference Consortium GRCh37)	cation channel, sperm associated 1	CATSPER1	chr11q12.1	full length	ENSG00000175294	117144	Q8NEC5	---	606389 /// 612997	NP_444282	NM_053054	0001539 // ciliary or flagellar motility // inferred from electronic annotation /// 0006810 // transport // inferred from electronic annotation /// 0006811 // ion transport // inferred from electronic annotation /// 0006816 // calcium ion transport // inferred from electronic annotation /// 0007275 // multicellular organismal development // inferred from electronic annotation /// 0007283 // sperm…	0005886 // plasma membrane // inferred from electronic annotation /// 0005929 // cilium // inferred from electronic annotation /// 0016020 // membrane // inferred from electronic annotation /// 0016021 // integral to membrane // inferred from electronic annotation /// 0019861 // flagellum // inferred from electronic annotation /// 0020017 // flagellar membrane // inferred from electronic annotati…	0005216 // ion channel activity // inferred from electronic annotation /// 0005244 // voltage-gated ion channel activity // inferred from electronic annotation /// 0005245 // voltage-gated calcium channel activity // inferred from electronic annotation /// 0005262 // calcium channel activity // inferred from electronic annotation /// 0005515 // protein binding // inferred from physical interactio…	---
1552337_s_at	82.9535	A	0.171387	174.784	A	0.171387	110.122	A	0.219482	151.784	A	0.0805664	103.54	A	0.219482	127.17	A	0.0952148	122.62	127.498	0.0562809	1.03978	0.774088	0.916479	gb:NM_014621.2 /DB_XREF=gi:23397671 /GEN=HOXD4 /TID=Hs2.278255.1 /CNT=9 /FEA=FLmRNA /TIER=FL /STK=7 /LL=3233 /UG=Hs.278255 /DEF=Homo sapiens homeo box D4 (HOXD4), mRNA. /PROD=homeo box D4 /FL=gb:NM_014621.2 gb:BC016763.1	NM_014621	Hs.591609	February 2009 (Genome Reference Consortium GRCh37)	homeobox D4	HOXD4	chr2q31.1	full length	ENSG00000128652 /// ENSG00000170166	3233	B2R9R3 /// P09016	---	142981	NP_055436	NM_014621	0006350 // transcription // inferred from electronic annotation /// 0006355 // regulation of transcription, DNA-dependent // non-traceable author statement /// 0006355 // regulation of transcription, DNA-dependent // inferred from electronic annotation /// 0007275 // multicellular organismal development // non-traceable author statement /// 0007275 // multicellular organismal development // infer…	0005634 // nucleus // non-traceable author statement /// 0005634 // nucleus // inferred from electronic annotation	0003677 // DNA binding // inferred from electronic annotation /// 0003700 // sequence-specific DNA binding transcription factor activity // non-traceable author statement /// 0003700 // sequence-specific DNA binding transcription factor activity // inferred from electronic annotation /// 0030528 // transcription regulator activity // inferred from electronic annotation /// 0043565 // sequence-spe…	---
1552338_at	4.18887	A	0.904785	4.3391	A	0.932373	5.96764	A	0.870361	11.9927	A	0.567627	5.31418	A	0.696289	5.47105	A	0.80542	4.83187	7.59265	0.652022	1.57137	0.249804	0.58708	gb:AY177407.1 /DB_XREF=gi:27728743 /TID=Hs2.437095.1 /CNT=8 /FEA=FLmRNA /TIER=FL /STK=7 /LL=145258 /UG_GENE=GSC /UG=Hs.437095 /DEF=Homo sapiens homeobox protein goosecoid mRNA, complete cds. /PROD=homeobox protein goosecoid /FL=gb:AY177407.1 gb:NM_173849.1	AY177407	Hs.440438	February 2009 (Genome Reference Consortium GRCh37)	goosecoid homeobox	GSC	chr14q32.1	full length	ENSG00000133937	145258	P56915	---	138890	NP_776248	NM_173849	0000122 // negative regulation of transcription from RNA polymerase II promoter // inferred from electronic annotation /// 0006355 // regulation of transcription, DNA-dependent // inferred from electronic annotation /// 0007275 // multicellular organismal development // inferred from electronic annotation /// 0007369 // gastrulation // non-traceable author statement /// 0009653 // anatomical stru…	0005634 // nucleus // non-traceable author statement /// 0005634 // nucleus // inferred from electronic annotation /// 0005667 // transcription factor complex // inferred from electronic annotation	0003677 // DNA binding // non-traceable author statement /// 0003677 // DNA binding // inferred from electronic annotation /// 0003700 // sequence-specific DNA binding transcription factor activity // inferred from electronic annotation /// 0005515 // protein binding // inferred from electronic annotation /// 0030528 // transcription regulator activity // inferred from electronic annotation /// 0…	---
1552340_at	15.3128	A	0.601074	10.8987	A	0.753906	9.22763	A	0.780518	21.3379	A	0.567627	28.6425	A	0.398926	13.0999	A	0.633789	11.813	21.0268	0.831847	1.77996	0.113951	0.417605	gb:NM_152860.1 /DB_XREF=gi:22902135 /GEN=SP7 /TID=Hs2.209402.1 /CNT=7 /FEA=FLmRNA /TIER=FL /STK=7 /LL=121340 /UG=Hs.209402 /DEF=Homo sapiens Sp7 transcription factor (SP7), mRNA. /PROD=osterix /FL=gb:NM_152860.1 gb:AF477981.1	NM_152860	Hs.209402	February 2009 (Genome Reference Consortium GRCh37)	Sp7 transcription factor	SP7	chr12q13.13	full length	ENSG00000170374	121340	Q7Z718 /// Q8TDD2	---	606633	NP_001166938 /// NP_690599	NM_001173467 /// NM_152860	0001649 // osteoblast differentiation // inferred from electronic annotation /// 0006350 // transcription // inferred from electronic annotation /// 0006357 // regulation of transcription from RNA polymerase II promoter // inferred from electronic annotation /// 0045449 // regulation of transcription // inferred from electronic annotation	0005622 // intracellular // inferred from electronic annotation /// 0005634 // nucleus // inferred from electronic annotation	0003676 // nucleic acid binding // inferred from electronic annotation /// 0003677 // DNA binding // inferred from electronic annotation /// 0005515 // protein binding // inferred from electronic annotation /// 0008270 // zinc ion binding // inferred from electronic annotation /// 0030528 // transcription regulator activity // inferred from electronic annotation /// 0046872 // metal ion binding /…	---
1552343_s_at	56.5431	P	0.0185547	65.8733	A	0.067627	86.6373	A	0.067627	64.523	P	0.0239258	71.7832	P	0.0375977	85.9949	P	0.0141602	69.6846	74.1004	0.0886421	1.06337	0.665063	0.865617	gb:NM_002604.1 /DB_XREF=gi:24429563 /GEN=PDE7A /TID=Hs2.406325.1 /CNT=30 /FEA=FLmRNA /TIER=FL /STK=6 /LL=5150 /UG=Hs.406325 /DEF=Homo sapiens phosphodiesterase 7A (PDE7A), transcript variant 2, mRNA. /PROD=phosphodiesterase 7A isoform b /FL=gb:NM_002604.1 gb:AF332652.1	NM_002604	Hs.527119	February 2009 (Genome Reference Consortium GRCh37)	phosphodiesterase 7A	PDE7A	chr8q13	full length	ENSG00000205268	5150	Q13946 /// Q7Z7I0 /// Q86V65	EC:3.1.4.17	171885	NP_002594 /// NP_002595	NM_002603 /// NM_002604	0007165 // signal transduction // non-traceable author statement /// 0007165 // signal transduction // inferred from electronic annotation /// 0019933 // cAMP-mediated signaling // inferred from electronic annotation	0000267 // cell fraction // non-traceable author statement /// 0005737 // cytoplasm // inferred from electronic annotation /// 0005829 // cytosol // inferred from electronic annotation	0003824 // catalytic activity // inferred from electronic annotation /// 0004112 // cyclic-nucleotide phosphodiesterase activity // inferred from electronic annotation /// 0004114 // 3',5'-cyclic-nucleotide phosphodiesterase activity // inferred from electronic annotation /// 0004115 // 3',5'-cyclic-AMP phosphodiesterase activity // inferred from direct assay /// 0004115 // 3',5'-cyclic-AMP phosp…	G_Protein_Signaling // GenMAPP
1552344_s_at	362.899	P	0.000244141	410.945	P	0.000244141	460.077	P	0.00195313	347.508	P	0.000244141	305.522	P	0.000244141	368.457	P	0.000732422	411.307	340.495	-0.272581	1.20797	0.100587	0.394964	gb:NM_054026.1 /DB_XREF=gi:17978499 /GEN=CNOT7 /TID=Hs2.380963.2 /CNT=53 /FEA=FLmRNA /TIER=FL /STK=6 /LL=29883 /UG=Hs.380963 /DEF=Homo sapiens CCR4-NOT transcription complex, subunit 7 (CNOT7), transcript variant 2, mRNA. /PROD=CCR4-NOT transcription complex, subunit 7,isoform 2 /FL=gb:NM_054026.1	NM_054026	Hs.598387	February 2009 (Genome Reference Consortium GRCh37)	CCR4-NOT transcription complex, subunit 7	CNOT7	chr8p22-p21.3	full length	ENSG00000198791	29883	B3KM57 /// B3KN35 /// Q96IQ6 /// Q9UIV1	---	604913	NP_037486 /// NP_473367	NM_013354 /// NM_054026	0005975 // carbohydrate metabolic process // traceable author statement /// 0006350 // transcription // inferred from electronic annotation /// 0007165 // signal transduction // traceable author statement /// 0045449 // regulation of transcription // inferred from electronic annotation /// 0045944 // positive regulation of transcription from RNA polymerase II promoter // inferred from electronic …	0005634 // nucleus // inferred from direct assay /// 0005634 // nucleus // inferred from electronic annotation /// 0030014 // CCR4-NOT complex // non-traceable author statement /// 0030014 // CCR4-NOT complex // inferred from electronic annotation	0003676 // nucleic acid binding // inferred from electronic annotation /// 0003700 // sequence-specific DNA binding transcription factor activity // traceable author statement /// 0004871 // signal transducer activity // traceable author statement /// 0005515 // protein binding // inferred from physical interaction /// 0005515 // protein binding // inferred from electronic annotation /// 0016563 …	---
1552347_at	415.555	P	0.000244141	353.645	P	0.000244141	451.494	P	0.000244141	470.761	P	0.000244141	466.551	P	0.000244141	547.239	P	0.000244141	406.898	494.851	0.282326	1.21615	0.0886658	0.372482	gb:NM_145311.1 /DB_XREF=gi:22202613 /GEN=CRYZL1 /TID=Hs2.330208.1 /CNT=19 /FEA=FLmRNA /TIER=FL /STK=6 /LL=9946 /UG=Hs.330208 /DEF=Homo sapiens crystallin, zeta (quinone reductase)-like 1 (CRYZL1), transcript variant 2, mRNA. /PROD=crystallin, zeta-like 1 isoform b /FL=gb:NM_145311.1	NM_145311	Hs.352671	February 2009 (Genome Reference Consortium GRCh37)	crystallin, zeta (quinone reductase)-like 1	CRYZL1	chr21q21.3	full length	ENSG00000205758	9946	A6NHJ8 /// A6NMA8 /// A6NND8 /// A8MZ10 /// B3KQ77 /// C9JAL0 /// C9JNR9 /// C9JQD0 /// C9JZK8 /// C9K0F7 /// O95825 /// Q8TBV9	---	603920	NP_665857	NM_145858	0008152 // metabolic process // inferred from electronic annotation /// 0042375 // quinone cofactor metabolic process // non-traceable author statement /// 0055114 // oxidation reduction // inferred from electronic annotation	0005829 // cytosol // inferred from direct assay	0003824 // catalytic activity // inferred from electronic annotation /// 0003960 // NADPH:quinone reductase activity // non-traceable author statement /// 0005488 // binding // inferred from electronic annotation /// 0008270 // zinc ion binding // inferred from electronic annotation /// 0016491 // oxidoreductase activity // inferred from electronic annotation /// 0050661 // NADP or NADPH binding …	---
1552348_at	6.75701	A	0.601074	4.0462	A	0.780518	6.09832	A	0.780518	5.49017	A	0.696289	12.2773	A	0.72583	6.34	A	0.753906	5.63384	8.03583	0.512328	1.42635	0.344805	0.670683	gb:NM_152891.1 /DB_XREF=gi:23097243 /GEN=EOS /TID=Hs2.280658.1 /CNT=19 /FEA=FLmRNA /TIER=FL /STK=6 /LL=260429 /UG=Hs.280658 /DEF=Homo sapiens serine protease EOS (EOS), mRNA. /PROD=serine protease EOS /FL=gb:NM_152891.1 gb:AF536382.1	NM_152891	Hs.280658	February 2009 (Genome Reference Consortium GRCh37)	protease, serine, 33	PRSS33	chr16p13.3	full length	ENSG00000103355	260429	Q8NF86	---	---	NP_690851	NM_152891	0006508 // proteolysis // inferred from electronic annotation	0005576 // extracellular region // inferred from electronic annotation /// 0005615 // extracellular space // inferred from electronic annotation	0003824 // catalytic activity // inferred from electronic annotation /// 0004252 // serine-type endopeptidase activity // inferred from electronic annotation /// 0008233 // peptidase activity // inferred from electronic annotation /// 0008236 // serine-type peptidase activity // inferred from electronic annotation /// 0016787 // hydrolase activity // inferred from electronic annotation	---
1552349_a_at	49.3471	A	0.27417	3.47345	A	0.665527	10.38	A	0.533936	22.4835	A	0.334473	7.36133	A	0.601074	6.59901	A	0.633789	21.0668	12.1479	-0.794261	1.73419	0.859817	0.952031	gb:NM_152891.1 /DB_XREF=gi:23097243 /GEN=EOS /TID=Hs2.280658.1 /CNT=19 /FEA=FLmRNA /TIER=FL /STK=6 /LL=260429 /UG=Hs.280658 /DEF=Homo sapiens serine protease EOS (EOS), mRNA. /PROD=serine protease EOS /FL=gb:NM_152891.1 gb:AF536382.1	NM_152891	Hs.280658	February 2009 (Genome Reference Consortium GRCh37)	protease, serine, 33	PRSS33	chr16p13.3	full length	ENSG00000103355	260429	Q8NF86	---	---	NP_690851	NM_152891	0006508 // proteolysis // inferred from electronic annotation	0005576 // extracellular region // inferred from electronic annotation /// 0005615 // extracellular space // inferred from electronic annotation	0003824 // catalytic activity // inferred from electronic annotation /// 0004252 // serine-type endopeptidase activity // inferred from electronic annotation /// 0008233 // peptidase activity // inferred from electronic annotation /// 0008236 // serine-type peptidase activity // inferred from electronic annotation /// 0016787 // hydrolase activity // inferred from electronic annotation	---
1552354_at	6.64996	A	0.976074	5.52573	A	0.976074	7.79834	A	0.962402	8.12354	A	0.976074	4.23792	A	0.991943	9.18864	A	0.989258	6.65801	7.18337	0.109569	1.07891	0.905214	0.967668	gb:NM_152769.1 /DB_XREF=gi:22749502 /TID=Hs2.346575.1 /CNT=13 /FEA=FLmRNA /TIER=FL /STK=6 /LL=255057 /UG_GENE=MGC40084 /UG=Hs.346575 /UG_TITLE=hypothetical protein MGC40084 /DEF=Homo sapiens hypothetical protein MGC40084 (MGC40084), mRNA. /FL=gb:NM_152769.1 gb:BC028156.1	NM_152769	Hs.721076	February 2009 (Genome Reference Consortium GRCh37)	chromosome 19 open reading frame 26	C19orf26	chr19p13.3	full length	ENSG00000099625	255057	Q8N350	---	---	NP_689982	NM_152769	---	0016020 // membrane // inferred from electronic annotation /// 0016021 // integral to membrane // inferred from electronic annotation	---	---
1552355_s_at	3.99967	A	0.943848	4.68544	A	0.870361	4.29221	A	0.870361	4.46768	A	0.828613	4.60789	A	0.753906	10.698	A	0.72583	4.32577	6.59121	0.607585	1.52371	0.310944	0.642755	gb:NM_152769.1 /DB_XREF=gi:22749502 /TID=Hs2.346575.1 /CNT=13 /FEA=FLmRNA /TIER=FL /STK=6 /LL=255057 /UG_GENE=MGC40084 /UG=Hs.346575 /UG_TITLE=hypothetical protein MGC40084 /DEF=Homo sapiens hypothetical protein MGC40084 (MGC40084), mRNA. /FL=gb:NM_152769.1 gb:BC028156.1	NM_152769	Hs.721076	February 2009 (Genome Reference Consortium GRCh37)	chromosome 19 open reading frame 26	C19orf26	chr19p13.3	full length	ENSG00000099625	255057	Q8N350	---	---	NP_689982	NM_152769	---	0016020 // membrane // inferred from electronic annotation /// 0016021 // integral to membrane // inferred from electronic annotation	---	---
1552359_at	1.28955	A	0.932373	1.81134	A	0.601074	3.17284	A	0.567627	1.79586	A	0.80542	4.31056	A	0.780518	8.43577	A	0.466064	2.09124	4.8474	1.21285	2.31795	0.234866	0.572148	gb:AL833526.1 /DB_XREF=gi:21734170 /TID=Hs2.432512.1 /CNT=10 /FEA=FLmRNA /TIER=ConsEnd /STK=0 /LL=157777 /UG_GENE=FLJ25692 /UG=Hs.432512 /UG_TITLE=hypothetical protein FLJ25692 /DEF=Homo sapiens mRNA; cDNA DKFZp686J2237 (from clone DKFZp686J2237). /FL=gb:NM_173518.1	AL833526	Hs.437006	February 2009 (Genome Reference Consortium GRCh37)	chromosome 8 open reading frame 45	C8orf45	chr8q13.1	full length	ENSG00000178460	157777	B4DXX4 /// Q4G0Z9 /// Q8N7F5	---	---	NP_001129632 /// NP_001129633 /// NP_775789	NM_001136160 /// NM_001136161 /// NM_173518	0006260 // DNA replication // inferred from electronic annotation	---	0003677 // DNA binding // inferred from electronic annotation /// 0005524 // ATP binding // inferred from electronic annotation	---
1552360_a_at	151.422	P	0.000732422	184.254	P	0.00805664	216.339	P	0.0012207	162.592	P	0.000244141	182.182	P	0.000732422	175.433	P	0.000732422	184.005	173.402	-0.0856222	1.06115	0.669285	0.867709	gb:NM_052887.2 /DB_XREF=gi:22547217 /GEN=TIRAP /TID=Hs2.17681.1 /CNT=48 /FEA=FLmRNA /TIER=FL /STK=5 /LL=114609 /UG=Hs.17681 /DEF=Homo sapiens Toll-interleukin 1 receptor (TIR) domain-containing adapter protein (TIRAP), transcript variant 1, mRNA. /PROD=Toll-interleukin 1 receptor (TIR)domain-containing adapter protein isoform a /FL=gb:AF410783.1 gb:NM_052887.2	NM_052887	Hs.537126	February 2009 (Genome Reference Consortium GRCh37)	toll-interleukin 1 receptor (TIR) domain containing adaptor protein	TIRAP	chr11q24.2	full length	---	114609	C9JZK7 /// P58753 /// Q56UH9	---	606252 /// 607948 /// 610799 /// 611162	NP_001034750 /// NP_683708	NM_001039661 /// NM_148910	0006954 // inflammatory response // inferred from electronic annotation /// 0007165 // signal transduction // inferred from electronic annotation /// 0007166 // cell surface receptor linked signaling pathway // inferred from electronic annotation /// 0007249 // I-kappaB kinase/NF-kappaB cascade // inferred from electronic annotation /// 0030099 // myeloid cell differentiation // inferred from ele…	0005737 // cytoplasm // inferred from electronic annotation /// 0031224 // intrinsic to membrane // inferred from electronic annotation	0004872 // receptor activity // inferred from electronic annotation /// 0004888 // transmembrane receptor activity // inferred from electronic annotation /// 0005515 // protein binding // inferred from physical interaction	---
1552362_a_at	520.177	P	0.00195313	480.935	P	0.00415039	388.286	P	0.00415039	532.422	P	0.000732422	545.411	P	0.00195313	521.524	P	0.0012207	463.133	533.119	0.203032	1.15111	0.16911	0.498468	gb:NM_052971.1 /DB_XREF=gi:16418464 /GEN=LEAP-2 /TID=Hs2.337588.1 /CNT=24 /FEA=FLmRNA /TIER=FL /STK=5 /LL=116842 /UG=Hs.337588 /DEF=Homo sapiens liver-expressed antimicrobial peptide 2 (LEAP-2), mRNA. /PROD=liver-expressed antimicrobial peptide 2precursor /FL=gb:NM_052971.1	NM_052971	Hs.337588	February 2009 (Genome Reference Consortium GRCh37)	liver expressed antimicrobial peptide 2	LEAP2	chr5q31.1	full length	ENSG00000164406	116842	D3DQ91 /// Q7Z5F5 /// Q969E1	---	611373	NP_443203	NM_052971	0042742 // defense response to bacterium // inferred from electronic annotation	0005576 // extracellular region // inferred from electronic annotation	---	---
1552364_s_at	225.268	P	0.00195313	184.915	P	0.000732422	241.571	P	0.00195313	207.87	P	0.000244141	185.395	P	0.0012207	153.476	P	0.0012207	217.251	182.247	-0.253471	1.19207	0.211715	0.546402	gb:BC001526.1 /DB_XREF=gi:16306701 /TID=Hs2.103512.1 /CNT=32 /FEA=FLmRNA /TIER=FL /STK=5 /LL=124540 /UG_GENE=MSI2 /UG=Hs.103512 /DEF=Homo sapiens, clone MGC:3245 IMAGE:3505639, mRNA, complete cds. /PROD=Unknown (protein for MGC:3245) /FL=gb:NM_138962.2 gb:BC001526.1	BC001526	Hs.658922	February 2009 (Genome Reference Consortium GRCh37)	musashi homolog 2 (Drosophila)	MSI2	chr17q22	full length	ENSG00000153944	124540	B4DHE8 /// B4DM51 /// Q96DH6	---	607897	NP_620412 /// NP_733839	NM_138962 /// NM_170721	0048864 // stem cell development // inferred from electronic annotation	0005737 // cytoplasm // inferred from electronic annotation /// 0005844 // polysome // inferred from electronic annotation	0000166 // nucleotide binding // inferred from electronic annotation /// 0003676 // nucleic acid binding // inferred from electronic annotation /// 0003723 // RNA binding // inferred from electronic annotation /// 0003727 // single-stranded RNA binding // inferred from electronic annotation /// 0008266 // poly(U) RNA binding // inferred from electronic annotation	---
1552365_at	15.2777	A	0.5	25.7854	A	0.149658	23.5788	A	0.27417	6.04711	A	0.303711	4.09327	A	0.246094	19.1324	A	0.19458	21.5473	9.75761	-1.14291	2.20825	0.113058	0.415992	gb:NM_033128.1 /DB_XREF=gi:14916472 /GEN=SCIN /TID=Hs2.210473.1 /CNT=44 /FEA=FLmRNA /TIER=FL /STK=5 /LL=85477 /UG=Hs.210473 /DEF=Homo sapiens scinderin (SCIN), mRNA. /PROD=scinderin /FL=gb:NM_033128.1 gb:AF276507.1 gb:BC021090.1	NM_033128	Hs.655515	February 2009 (Genome Reference Consortium GRCh37)	scinderin	SCIN	chr7p21.3	full length	ENSG00000006747	85477	Q75MG0 /// Q8NBV9 /// Q9Y6U3	---	613416	NP_001106177 /// NP_149119	NM_001112706 /// NM_033128	0008285 // negative regulation of cell proliferation // inferred from mutant phenotype /// 0017156 // calcium ion-dependent exocytosis // inferred from sequence or structural similarity /// 0043065 // positive regulation of apoptosis // inferred from mutant phenotype /// 0045010 // actin nucleation // inferred from sequence or structural similarity /// 0045654 // positive regulation of megakaryoc…	0005737 // cytoplasm // inferred from sequence or structural similarity /// 0005737 // cytoplasm // inferred from electronic annotation /// 0005856 // cytoskeleton // inferred from electronic annotation /// 0005938 // cell cortex // inferred from sequence or structural similarity /// 0043234 // protein complex // inferred from electronic annotation	0001786 // phosphatidylserine binding // inferred from sequence or structural similarity /// 0003779 // actin binding // inferred from sequence or structural similarity /// 0003779 // actin binding // traceable author statement /// 0003779 // actin binding // inferred from electronic annotation /// 0005509 // calcium ion binding // inferred from sequence or structural similarity /// 0005509 // ca…	---
1552367_a_at	2.21726	A	0.974854	1.45511	A	0.991943	6.15595	A	0.780518	15.7188	A	0.633789	10.9938	A	0.696289	2.87362	A	0.80542	3.2761	9.86207	1.58991	3.0103	0.1853	0.517799	gb:AF276507.1 /DB_XREF=gi:14331130 /TID=Hs2.210473.1 /CNT=44 /FEA=FLmRNA /TIER=FL /STK=2 /LL=85477 /UG_GENE=SCIN /UG=Hs.210473 /DEF=Homo sapiens scinderin mRNA, complete cds. /PROD=scinderin /FL=gb:NM_033128.1 gb:AF276507.1 gb:BC021090.1	AF276507	Hs.655515	February 2009 (Genome Reference Consortium GRCh37)	scinderin	SCIN	chr7p21.3	full length	ENSG00000006747	85477	Q75MG0 /// Q8NBV9 /// Q9Y6U3	---	613416	NP_001106177 /// NP_149119	NM_001112706 /// NM_033128	0008285 // negative regulation of cell proliferation // inferred from mutant phenotype /// 0017156 // calcium ion-dependent exocytosis // inferred from sequence or structural similarity /// 0043065 // positive regulation of apoptosis // inferred from mutant phenotype /// 0045010 // actin nucleation // inferred from sequence or structural similarity /// 0045654 // positive regulation of megakaryoc…	0005737 // cytoplasm // inferred from sequence or structural similarity /// 0005737 // cytoplasm // inferred from electronic annotation /// 0005856 // cytoskeleton // inferred from electronic annotation /// 0005938 // cell cortex // inferred from sequence or structural similarity /// 0043234 // protein complex // inferred from electronic annotation	0001786 // phosphatidylserine binding // inferred from sequence or structural similarity /// 0003779 // actin binding // inferred from sequence or structural similarity /// 0003779 // actin binding // traceable author statement /// 0003779 // actin binding // inferred from electronic annotation /// 0005509 // calcium ion binding // inferred from sequence or structural similarity /// 0005509 // ca…	---
1552368_at	37.0774	P	0.0302734	29.3803	A	0.0805664	5.65938	A	0.366211	11.4033	A	0.19458	20.3319	A	0.0952148	10.8012	A	0.27417	24.039	14.1788	-0.761639	1.69542	0.656126	0.860849	gb:NM_080618.1 /DB_XREF=gi:27501459 /GEN=CTCFL /TID=Hs2.131543.1 /CNT=33 /FEA=FLmRNA /TIER=FL /STK=5 /LL=140690 /UG=Hs.131543 /DEF=Homo sapiens CCCTC-binding factor (zinc finger protein)-like (CTCFL), mRNA. /PROD=CCCTC-binding factor (zinc finger protein)-like /FL=gb:AF336042.1 gb:NM_080618.1 gb:AY071919.1	NM_080618	Hs.131543	February 2009 (Genome Reference Consortium GRCh37)	CCCTC-binding factor (zinc finger protein)-like	CTCFL	chr20q13.31	full length	ENSG00000124092	140690	A0S6W1 /// A1L4C6 /// A6XGL8 /// A6XGM0 /// A6XGM2 /// A6XGM3 /// A6XGM4 /// A6XGM5 /// A6XGM6 /// A6XGM8 /// A6XGM9 /// A6XGN0 /// A6XGN1 /// A6XGN2 /// A6XGN3 /// A6XGN4 /// A6XGN5 /// A6XGN7 /// A6XGN8 /// B2RA05 /// B2RPK0 /// Q8NI51	---	607022	NP_542185	NM_080618	0006349 // regulation of gene expression by genetic imprinting // inferred from sequence or structural similarity /// 0006349 // regulation of gene expression by genetic imprinting // inferred from electronic annotation /// 0006350 // transcription // inferred from electronic annotation /// 0007049 // cell cycle // inferred from electronic annotation /// 0010628 // positive regulation of gene exp…	0005622 // intracellular // inferred from electronic annotation /// 0005634 // nucleus // inferred from direct assay /// 0005634 // nucleus // inferred from sequence or structural similarity /// 0005634 // nucleus // inferred from electronic annotation /// 0005737 // cytoplasm // inferred from direct assay /// 0005737 // cytoplasm // inferred from electronic annotation /// 0043231 // intracellula…	0003676 // nucleic acid binding // inferred from electronic annotation /// 0003677 // DNA binding // inferred from direct assay /// 0003677 // DNA binding // inferred from electronic annotation /// 0005515 // protein binding // inferred from physical interaction /// 0005515 // protein binding // inferred from electronic annotation /// 0008270 // zinc ion binding // inferred from electronic annota…	---
1552370_at	1016.32	P	0.000732422	1158.85	P	0.000244141	1034.84	P	0.000244141	895.223	P	0.000244141	755.691	P	0.000732422	897.669	P	0.000244141	1070	849.528	-0.33288	1.25953	0.0297259	0.222304	gb:NM_173487.1 /DB_XREF=gi:27735074 /TID=Hs2.128777.1 /CNT=35 /FEA=FLmRNA /TIER=FL /STK=5 /LL=132321 /UG_GENE=LOC132321 /UG=Hs.128777 /UG_TITLE=hypothetical protein LOC132321 /DEF=Homo sapiens hypothetical protein LOC132321 (LOC132321), mRNA. /FL=gb:BC032582.1 gb:NM_173487.1	NM_173487	Hs.567679	February 2009 (Genome Reference Consortium GRCh37)	chromosome 4 open reading frame 33	C4orf33	chr4q28.2	full length	ENSG00000151470	132321	Q8N1A6	---	---	NP_001093253 /// NP_775758	NM_001099783 /// NM_173487	---	---	---	---
1552372_at	5.69795	A	0.665527	11.1712	A	0.219482	2.36411	A	0.780518	0.96324	A	0.870361	1.4113	A	0.665527	3.29896	A	0.366211	6.41108	1.89117	-1.76129	3.39001	0.112882	0.415717	gb:BC016358.1 /DB_XREF=gi:18921427 /TID=Hs2.128777.1 /CNT=35 /FEA=FLmRNA /TIER=ConsEnd /STK=0 /LL=132321 /UG_GENE=LOC132321 /UG=Hs.128777 /UG_TITLE=hypothetical protein LOC132321 /DEF=Homo sapiens, clone IMAGE:4095238, mRNA. /FL=gb:BC032582.1 gb:NM_173487.1	BC016358	Hs.567679	February 2009 (Genome Reference Consortium GRCh37)	chromosome 4 open reading frame 33	C4orf33	chr4q28.2	full length	ENSG00000151470	132321	Q8N1A6	---	---	NP_001093253 /// NP_775758	NM_001099783 /// NM_173487	---	---	---	---
1552373_s_at	35.6454	P	0.00415039	26.6095	A	0.432373	17.0563	A	0.303711	22.8966	A	0.0769043	17.1881	A	0.0952148	19.7038	A	0.067627	26.4371	19.9295	-0.407659	1.32653	0.346088	0.671455	gb:BC016358.1 /DB_XREF=gi:18921427 /TID=Hs2.128777.1 /CNT=35 /FEA=FLmRNA /TIER=ConsEnd /STK=0 /LL=132321 /UG_GENE=LOC132321 /UG=Hs.128777 /UG_TITLE=hypothetical protein LOC132321 /DEF=Homo sapiens, clone IMAGE:4095238, mRNA. /FL=gb:BC032582.1 gb:NM_173487.1	BC016358	Hs.567679	February 2009 (Genome Reference Consortium GRCh37)	chromosome 4 open reading frame 33	C4orf33	chr4q28.2	full length	ENSG00000151470	132321	Q8N1A6	---	---	NP_001093253 /// NP_775758	NM_001099783 /// NM_173487	---	---	---	---
1552375_at	83.8608	P	0.0185547	102.028	P	0.0141602	110.194	P	0.0302734	89.1945	P	0.0141602	69.7674	P	0.0239258	47.0782	P	0.0461426	98.6943	68.68	-0.523076	1.43702	0.127488	0.439524	gb:NM_032433.1 /DB_XREF=gi:20336723 /GEN=ZNF333 /TID=Hs2.204529.1 /CNT=21 /FEA=FLmRNA /TIER=FL /STK=5 /LL=84449 /UG=Hs.204529 /DEF=Homo sapiens zinc finger protein 333 (ZNF333), mRNA. /PROD=zinc finger protein 333 /FL=gb:NM_032433.1 gb:AF372702.1	NM_032433	Hs.515215	February 2009 (Genome Reference Consortium GRCh37)	zinc finger protein 333	ZNF333	chr19p13	full length	---	84449	B3KSN8 /// B3KT80 /// Q5CZI3 /// Q6P2E6 /// Q86WS6 /// Q96JL9	---	611811	NP_115809	NM_032433	0006350 // transcription // inferred from electronic annotation /// 0006355 // regulation of transcription, DNA-dependent // inferred from electronic annotation /// 0045449 // regulation of transcription // inferred from electronic annotation	0005622 // intracellular // inferred from electronic annotation /// 0005634 // nucleus // inferred from electronic annotation	0003676 // nucleic acid binding // inferred from electronic annotation /// 0003677 // DNA binding // inferred from electronic annotation /// 0008270 // zinc ion binding // inferred from electronic annotation /// 0046872 // metal ion binding // inferred from electronic annotation	---
1552377_s_at	268.832	A	0.067627	201.608	A	0.129639	313.786	A	0.0805664	141.713	A	0.129639	172.044	A	0.111572	197.678	A	0.0805664	261.409	170.478	-0.616718	1.53338	0.0599962	0.309345	gb:NM_145301.1 /DB_XREF=gi:21945057 /TID=Hs2.406737.1 /CNT=15 /FEA=FLmRNA /TIER=FL /STK=5 /LL=201158 /UG_GENE=LOC201158 /UG=Hs.406737 /UG_TITLE=similar to CGI-148 protein /DEF=Homo sapiens similar to CGI-148 protein (LOC201158), mRNA. /FL=gb:BC011952.1 gb:NM_145301.1	NM_145301	Hs.647422	February 2009 (Genome Reference Consortium GRCh37)	family with sequence similarity 18, member B2	FAM18B2	chr17p12	full length	ENSG00000175106	201158	B4E0Q0 /// C9J2W2 /// C9J6R6 /// C9JPH1 /// C9JYS5 /// Q96ET8	---	---	NP_001128508 /// NP_660344	NM_001135036 /// NM_145301	---	0016020 // membrane // inferred from electronic annotation /// 0016021 // integral to membrane // inferred from electronic annotation	---	---
1552378_s_at	127.653	P	0.0107422	156.449	P	0.0302734	209.049	P	0.0239258	188.24	P	0.00585938	143.081	P	0.0185547	158.979	P	0.00805664	164.384	163.433	-0.00836587	1.00582	0.961458	0.987543	gb:NM_172037.1 /DB_XREF=gi:25282468 /GEN=RDH10 /TID=Hs2.432987.1 /CNT=30 /FEA=FLmRNA /TIER=FL /STK=5 /LL=157506 /UG=Hs.432987 /DEF=Homo sapiens retinol dehydrogenase 10 (all-trans) (RDH10), mRNA. /PROD=retinol dehydrogenase 10 /FL=gb:NM_172037.1 gb:AF456765.1	NM_172037	Hs.724648	February 2009 (Genome Reference Consortium GRCh37)	retinol dehydrogenase 10 (all-trans)	RDH10	chr8q21.11	full length	ENSG00000121039	157506	Q8IZV5	EC:1.1.1.300	607599	NP_742034	NM_172037	0001656 // metanephros development // inferred from electronic annotation /// 0001701 // in utero embryonic development // inferred from electronic annotation /// 0002138 // retinoic acid biosynthetic process // inferred from electronic annotation /// 0007601 // visual perception // inferred from direct assay /// 0008152 // metabolic process // inferred from electronic annotation /// 0008406 // g…	0005624 // membrane fraction // inferred from electronic annotation /// 0005634 // nucleus // inferred from direct assay /// 0005737 // cytoplasm // inferred from direct assay /// 0005783 // endoplasmic reticulum // inferred from electronic annotation /// 0005789 // endoplasmic reticulum membrane // inferred from electronic annotation /// 0005792 // microsome // inferred from electronic annotatio…	0003824 // catalytic activity // inferred from electronic annotation /// 0004745 // retinol dehydrogenase activity // inferred from direct assay /// 0004745 // retinol dehydrogenase activity // inferred from electronic annotation /// 0005488 // binding // inferred from electronic annotation /// 0016491 // oxidoreductase activity // inferred from electronic annotation	---
1552379_at	0.827502	A	0.870361	13.1396	A	0.246094	3.56312	A	0.850342	4.93104	A	0.633789	14.2728	A	0.432373	21.9228	A	0.149658	5.8434	13.7089	1.23023	2.34605	0.249962	0.58719	gb:BG677577 /DB_XREF=gi:13908974 /DB_XREF=602624130F1 /CLONE=IMAGE:4749078 /TID=Hs2.432987.1 /CNT=30 /FEA=FLmRNA /TIER=ConsEnd /STK=0 /LL=157506 /UG_GENE=RDH10 /UG=Hs.432987 /UG_TITLE=retinol dehydrogenase 10 (all-trans) /FL=gb:NM_172037.1 gb:AF456765.1	BG677577	Hs.724648	February 2009 (Genome Reference Consortium GRCh37)	retinol dehydrogenase 10 (all-trans)	RDH10	chr8q21.11	full length	ENSG00000121039	157506	Q8IZV5	EC:1.1.1.300	607599	NP_742034	NM_172037	0001656 // metanephros development // inferred from electronic annotation /// 0001701 // in utero embryonic development // inferred from electronic annotation /// 0002138 // retinoic acid biosynthetic process // inferred from electronic annotation /// 0007601 // visual perception // inferred from direct assay /// 0008152 // metabolic process // inferred from electronic annotation /// 0008406 // g…	0005624 // membrane fraction // inferred from electronic annotation /// 0005634 // nucleus // inferred from direct assay /// 0005737 // cytoplasm // inferred from direct assay /// 0005783 // endoplasmic reticulum // inferred from electronic annotation /// 0005789 // endoplasmic reticulum membrane // inferred from electronic annotation /// 0005792 // microsome // inferred from electronic annotatio…	0003824 // catalytic activity // inferred from electronic annotation /// 0004745 // retinol dehydrogenase activity // inferred from direct assay /// 0004745 // retinol dehydrogenase activity // inferred from electronic annotation /// 0005488 // binding // inferred from electronic annotation /// 0016491 // oxidoreductase activity // inferred from electronic annotation	---
1552381_at	448.787	P	0.000732422	360.452	P	0.000244141	381.036	P	0.000732422	378.146	P	0.000244141	504.38	P	0.000732422	446.656	P	0.000244141	396.758	443.061	0.159244	1.1167	0.367611	0.688116	gb:NM_080743.2 /DB_XREF=gi:21361782 /GEN=SRrp35 /TID=Hs2.254414.1 /CNT=14 /FEA=FLmRNA /TIER=FL /STK=5 /LL=135295 /UG=Hs.254414 /DEF=Homo sapiens serine-arginine repressor protein (35 kDa) (SRrp35), mRNA. /PROD=serine-arginine repressor protein (35 kDa) /FL=gb:NM_080743.2 gb:BC021715.1 gb:AF449428.1	NM_080743	Hs.254414	February 2009 (Genome Reference Consortium GRCh37)	serine/arginine-rich splicing factor 12	SRSF12	chr6q15	full length	ENSG00000154548	135295	B3KVR7 /// Q8WXF0	---	---	NP_542781	NM_080743	0000244 // assembly of spliceosomal tri-snRNP // non-traceable author statement /// 0000381 // regulation of alternative nuclear mRNA splicing, via spliceosome // inferred from direct assay /// 0000395 // nuclear mRNA 5'-splice site recognition // inferred from direct assay /// 0006397 // mRNA processing // inferred from electronic annotation /// 0008380 // RNA splicing // inferred from electroni…	0005634 // nucleus // inferred from electronic annotation /// 0005654 // nucleoplasm // inferred from sequence or structural similarity	0000166 // nucleotide binding // inferred from electronic annotation /// 0003676 // nucleic acid binding // inferred from electronic annotation /// 0003723 // RNA binding // non-traceable author statement /// 0003723 // RNA binding // inferred from electronic annotation /// 0050733 // RS domain binding // non-traceable author statement /// 0051082 // unfolded protein binding // non-traceable auth…	---
1552383_at	42.6597	A	0.432373	81.8973	A	0.246094	89.2955	A	0.398926	11.2286	A	0.665527	63.1933	A	0.246094	30.1646	A	0.533936	71.2841	34.8622	-1.03192	2.04474	0.181056	0.512013	gb:NM_153606.1 /DB_XREF=gi:23957695 /TID=Hs2.129293.1 /CNT=16 /FEA=FLmRNA /TIER=FL /STK=5 /LL=149647 /UG_GENE=FLJ32796 /UG=Hs.129293 /UG_TITLE=hypothetical protein FLJ32796 /DEF=Homo sapiens hypothetical protein FLJ32796 (FLJ32796), mRNA. /FL=gb:BC035007.1 gb:NM_153606.1	NM_153606	Hs.129293	February 2009 (Genome Reference Consortium GRCh37)	family with sequence similarity 71, member A	FAM71A	chr1q32.3	full length	ENSG00000162771	149647	B2RCB4 /// B3KQ44 /// B4DXH7 /// Q8IYT1 /// Q8N822	---	---	NP_705834	NM_153606	---	---	---	---
1552384_a_at	62.9488	A	0.171387	101.056	A	0.27417	114.434	A	0.19458	34.409	A	0.19458	15.2339	A	0.567627	12.7032	A	0.633789	92.813	20.782	-2.15899	4.46603	0.0117799	0.148395	gb:NM_153606.1 /DB_XREF=gi:23957695 /TID=Hs2.129293.1 /CNT=16 /FEA=FLmRNA /TIER=FL /STK=5 /LL=149647 /UG_GENE=FLJ32796 /UG=Hs.129293 /UG_TITLE=hypothetical protein FLJ32796 /DEF=Homo sapiens hypothetical protein FLJ32796 (FLJ32796), mRNA. /FL=gb:BC035007.1 gb:NM_153606.1	NM_153606	Hs.129293	February 2009 (Genome Reference Consortium GRCh37)	family with sequence similarity 71, member A	FAM71A	chr1q32.3	full length	ENSG00000162771	149647	B2RCB4 /// B3KQ44 /// B4DXH7 /// Q8IYT1 /// Q8N822	---	---	NP_705834	NM_153606	---	---	---	---
1552386_at	18.7276	P	0.0375977	4.03385	A	0.533936	3.00531	A	0.5	11.5973	A	0.067627	15.0124	A	0.466064	13.6088	A	0.432373	8.58891	13.4062	0.642351	1.56087	0.243621	0.58117	gb:NM_152687.1 /DB_XREF=gi:22749378 /TID=Hs2.298674.1 /CNT=18 /FEA=FLmRNA /TIER=FL /STK=5 /LL=202309 /UG_GENE=FLJ33641 /UG=Hs.298674 /UG_TITLE=hypothetical protein FLJ33641 /DEF=Homo sapiens hypothetical protein FLJ33641 (FLJ33641), mRNA. /FL=gb:NM_152687.1	NM_152687	Hs.547697	February 2009 (Genome Reference Consortium GRCh37)	GRB2-binding adaptor protein, transmembrane	GAPT	chr5q11.2	full length	ENSG00000175857	202309	Q8N292	---	---	NP_689900	NM_152687	0042113 // B cell activation // inferred from electronic annotation	0005886 // plasma membrane // inferred from electronic annotation /// 0016020 // membrane // inferred from electronic annotation /// 0016021 // integral to membrane // inferred from electronic annotation	---	---
1552388_at	30.7947	A	0.601074	66.2576	A	0.696289	97.6513	A	0.466064	8.02992	A	0.828613	9.50804	A	0.850342	12.9646	A	0.780518	64.9012	10.1675	-2.67428	6.3832	0.00852931	0.131533	gb:NM_152514.1 /DB_XREF=gi:22749074 /TID=Hs2.350773.1 /CNT=11 /FEA=FLmRNA /TIER=FL /STK=5 /LL=150378 /UG_GENE=FLJ30901 /UG=Hs.350773 /UG_TITLE=hypothetical protein FLJ30901 /DEF=Homo sapiens hypothetical protein FLJ30901 (FLJ30901), mRNA. /FL=gb:NM_152514.1	NM_152514	---	February 2009 (Genome Reference Consortium GRCh37)	hypothetical protein FLJ30901	FLJ30901	chr22q13.31	---	---	150378	---	---	---	---	---	---	---	---	---
1552389_at	119.331	P	0.000732422	130.476	P	0.000732422	65.7169	P	0.000732422	76.9782	P	0.000244141	84.7355	P	0.0012207	90.9664	P	0.00415039	105.175	84.2267	-0.320439	1.24871	0.456649	0.750372	gb:NM_173549.1 /DB_XREF=gi:27734896 /TID=Hs2.171455.1 /CNT=12 /FEA=FLmRNA /TIER=FL /STK=5 /LL=203111 /UG_GENE=FLJ39553 /UG=Hs.171455 /UG_TITLE=hypothetical protein FLJ39553 /DEF=Homo sapiens hypothetical protein FLJ39553 (FLJ39553), mRNA. /FL=gb:NM_173549.1	NM_173549	Hs.171455	February 2009 (Genome Reference Consortium GRCh37)	chromosome 8 open reading frame 47	C8orf47	chr8q22.2	full length	ENSG00000177459	203111	Q6P6B1	---	---	NP_001164277 /// NP_775820	NM_001170806 /// NM_173549	---	---	---	---
1552390_a_at	270.046	P	0.000244141	303.07	P	0.000244141	281.215	P	0.000244141	238.556	P	0.000244141	300.529	P	0.000244141	263.372	P	0.000244141	284.777	267.485	-0.0903711	1.06464	0.428324	0.731695	gb:NM_173549.1 /DB_XREF=gi:27734896 /TID=Hs2.171455.1 /CNT=12 /FEA=FLmRNA /TIER=FL /STK=5 /LL=203111 /UG_GENE=FLJ39553 /UG=Hs.171455 /UG_TITLE=hypothetical protein FLJ39553 /DEF=Homo sapiens hypothetical protein FLJ39553 (FLJ39553), mRNA. /FL=gb:NM_173549.1	NM_173549	Hs.171455	February 2009 (Genome Reference Consortium GRCh37)	chromosome 8 open reading frame 47	C8orf47	chr8q22.2	full length	ENSG00000177459	203111	Q6P6B1	---	---	NP_001164277 /// NP_775820	NM_001170806 /// NM_173549	---	---	---	---
1552391_at	46.6891	A	0.111572	41.7366	P	0.0141602	11.3783	A	0.466064	45.5664	A	0.149658	44.6871	A	0.125732	39.366	A	0.0805664	33.268	43.2065	0.377113	1.29874	0.400114	0.712372	gb:NM_152610.1 /DB_XREF=gi:22749248 /TID=Hs2.192090.1 /CNT=9 /FEA=FLmRNA /TIER=FL /STK=5 /LL=164127 /UG_GENE=FLJ35728 /UG=Hs.192090 /UG_TITLE=hypothetical protein FLJ35728 /DEF=Homo sapiens hypothetical protein FLJ35728 (FLJ35728), mRNA. /FL=gb:BC031066.1 gb:BC030026.1 gb:NM_152610.1	NM_152610	Hs.192090	February 2009 (Genome Reference Consortium GRCh37)	chromosome 1 open reading frame 65	C1orf65	chr1q41	full length	ENSG00000178395	164127	Q8N715	---	---	NP_689823	NM_152610	---	---	---	---
1552393_at	2.40031	A	0.828613	4.12294	A	0.633789	3.28272	A	0.665527	0.79117	A	0.919434	21.3243	A	0.219482	14.0659	A	0.5	3.26866	12.0605	1.88351	3.68973	0.561235	0.812289	gb:NM_152512.1 /DB_XREF=gi:22749070 /TID=Hs2.149091.1 /CNT=8 /FEA=FLmRNA /TIER=FL /STK=5 /LL=150350 /UG_GENE=FLJ25421 /UG=Hs.149091 /UG_TITLE=hypothetical protein FLJ25421 /DEF=Homo sapiens hypothetical protein FLJ25421 (FLJ25421), mRNA. /FL=gb:BC033895.1 gb:NM_152512.1	NM_152512	Hs.474869	February 2009 (Genome Reference Consortium GRCh37)	ENTH domain containing 1	ENTHD1	chr22q13.1	full length	ENSG00000176177	150350	Q8IYW4 /// Q8NA53	---	---	NP_689725	NM_152512	---	---	---	---
1552394_a_at	2.65631	A	0.799316	22.3722	A	0.366211	17.2572	A	0.533936	6.01632	A	0.625244	17.8132	A	0.665527	4.4529	A	0.72583	14.0952	9.42746	-0.580268	1.49513	0.763693	0.912795	gb:NM_152512.1 /DB_XREF=gi:22749070 /TID=Hs2.149091.1 /CNT=8 /FEA=FLmRNA /TIER=FL /STK=5 /LL=150350 /UG_GENE=FLJ25421 /UG=Hs.149091 /UG_TITLE=hypothetical protein FLJ25421 /DEF=Homo sapiens hypothetical protein FLJ25421 (FLJ25421), mRNA. /FL=gb:BC033895.1 gb:NM_152512.1	NM_152512	Hs.474869	February 2009 (Genome Reference Consortium GRCh37)	ENTH domain containing 1	ENTHD1	chr22q13.1	full length	ENSG00000176177	150350	Q8IYW4 /// Q8NA53	---	---	NP_689725	NM_152512	---	---	---	---
1552395_at	38.3437	A	0.80542	188.135	A	0.466064	62.9974	A	0.601074	26.4994	A	0.888428	10.7378	A	0.72583	35.9036	A	0.828613	96.4922	24.3803	-1.9847	3.9578	0.100009	0.393834	gb:NM_052841.2 /DB_XREF=gi:17017992 /GEN=STK22C /TID=Hs2.379372.1 /CNT=8 /FEA=FLmRNA /TIER=FL /STK=5 /LL=81629 /UG=Hs.379372 /DEF=Homo sapiens serinethreonine kinase 22C (spermiogenesis associated) (STK22C), mRNA. /PROD=testis-specific serinethreonine kinase 22C /FL=gb:NM_052841.2 gb:AF296450.1 gb:BC035354.1	NM_052841	Hs.512763	February 2009 (Genome Reference Consortium GRCh37)	testis-specific serine kinase 3	TSSK3	chr1p35-p34	full length	ENSG00000162526	81629	Q96PN8	EC:2.7.11.1	607660	NP_443073	NM_052841	0006468 // protein phosphorylation // inferred from sequence or structural similarity /// 0006468 // protein phosphorylation // inferred from electronic annotation /// 0007275 // multicellular organismal development // inferred from electronic annotation /// 0007283 // spermatogenesis // inferred from sequence or structural similarity /// 0007283 // spermatogenesis // inferred from electronic ann…	---	0000166 // nucleotide binding // inferred from electronic annotation /// 0000287 // magnesium ion binding // inferred from sequence or structural similarity /// 0000287 // magnesium ion binding // inferred from electronic annotation /// 0004672 // protein kinase activity // inferred from electronic annotation /// 0004674 // protein serine/threonine kinase activity // inferred from sequence or str…	---
1552396_at	5.63618	A	0.953857	4.21247	A	0.98584	7.36265	A	0.919434	5.25154	A	0.919434	7.20258	A	0.870361	4.43253	A	0.969727	5.7371	5.62888	-0.0274737	1.01923	0.951504	0.984152	gb:NM_080827.1 /DB_XREF=gi:22779935 /GEN=WFDC6 /TID=Hs2.274876.1 /CNT=7 /FEA=FLmRNA /TIER=FL /STK=5 /LL=140870 /UG=Hs.274876 /DEF=Homo sapiens WAP four-disulfide core domain 6 (WFDC6), mRNA. /PROD=probable protease inhibitor WAP6 /FL=gb:NM_080827.1 gb:AF411861.1	NM_080827	Hs.673237	February 2009 (Genome Reference Consortium GRCh37)	WAP four-disulfide core domain 6	WFDC6	chr20q13.12	full length	ENSG00000243543	140870	Q5JYQ5 /// Q9BQY6	---	---	NP_543017	NM_080827	---	0005576 // extracellular region // inferred from electronic annotation	0004867 // serine-type endopeptidase inhibitor activity // inferred from electronic annotation /// 0030414 // peptidase inhibitor activity // inferred from electronic annotation	---
1552398_a_at	1.38246	A	0.953857	6.23835	A	0.665527	15.6801	A	0.5	1.88296	A	0.850342	2.45837	A	0.919434	13.7578	A	0.633789	7.76698	6.03305	-0.364466	1.2874	0.803277	0.928151	gb:NM_138337.1 /DB_XREF=gi:19923884 /GEN=CLL-1 /TID=Hs2.133456.1 /CNT=10 /FEA=FLmRNA /TIER=FL /STK=5 /LL=160364 /UG=Hs.133456 /DEF=Homo sapiens C-type lectin protein CLL-1 (CLL-1), mRNA. /PROD=C-type lectin protein CLL-1 /FL=gb:AF247788.1 gb:NM_138337.1	NM_138337	Hs.190519	February 2009 (Genome Reference Consortium GRCh37)	C-type lectin domain family 12, member A	CLEC12A	chr12p13.2	full length	ENSG00000172322	160364	A8MVL9 /// Q5QGZ9	---	612088	NP_612210 /// NP_963917	NM_138337 /// NM_201623	---	0005886 // plasma membrane // inferred from electronic annotation /// 0016020 // membrane // inferred from electronic annotation /// 0016021 // integral to membrane // inferred from electronic annotation	0004872 // receptor activity // inferred from electronic annotation /// 0005488 // binding // inferred from electronic annotation /// 0005529 // sugar binding // inferred from electronic annotation	---
1552399_a_at	26.9422	A	0.27417	24.2699	A	0.533936	20.4062	A	0.533936	48.9983	M	0.0561523	19.071	A	0.295898	21.1452	A	0.533936	23.8727	29.7381	0.316949	1.24569	0.694265	0.881687	gb:NM_145696.1 /DB_XREF=gi:22035559 /GEN=BRF1 /TID=Hs2.32935.2 /CNT=7 /FEA=FLmRNA /TIER=FL /STK=5 /LL=2972 /UG=Hs.32935 /DEF=Homo sapiens BRF1 homolog, subunit of RNA polymerase III transcription initiation factor IIIB (S. cerevisiae) (BRF1), transcript variant 2, mRNA. /PROD=transcription initiation factor IIIB isoform 2 /FL=gb:NM_145696.1	NM_145696	Hs.424484	February 2009 (Genome Reference Consortium GRCh37)	BRF1 homolog, subunit of RNA polymerase III transcription initiation factor IIIB (S. cerevisiae)	BRF1	chr14q	full length	ENSG00000185024	2972	A3KN61 /// B3KU36 /// B3KWA2 /// B4DIG5 /// B7Z2N3 /// C9IZD9 /// C9J8N9 /// Q3SYD7 /// Q3SYD8 /// Q6ZV39 /// Q92994 /// Q96KX3	---	604902	NP_001510 /// NP_663718	NM_001519 /// NM_145685	0006350 // transcription // inferred from electronic annotation /// 0006352 // transcription initiation // inferred from electronic annotation /// 0006355 // regulation of transcription, DNA-dependent // inferred from electronic annotation /// 0006383 // transcription from RNA polymerase III promoter // traceable author statement /// 0006384 // transcription initiation from RNA polymerase III pro…	0000126 // transcription factor TFIIIB complex // non-traceable author statement /// 0005634 // nucleus // inferred from electronic annotation	0003709 // RNA polymerase III transcription factor activity // traceable author statement /// 0003743 // translation initiation factor activity // inferred from electronic annotation /// 0005515 // protein binding // inferred from electronic annotation /// 0008270 // zinc ion binding // inferred from electronic annotation /// 0016563 // transcription activator activity // inferred from electronic…	---
1552400_a_at	253.066	P	0.00805664	313.478	P	0.00585938	270.119	P	0.00585938	140.163	P	0.000244141	323.796	P	0.00585938	199.849	P	0.000244141	278.888	221.269	-0.333881	1.2604	0.316883	0.647382	gb:NM_152335.1 /DB_XREF=gi:22748730 /TID=Hs2.351693.1 /CNT=6 /FEA=FLmRNA /TIER=FL /STK=5 /LL=123591 /UG_GENE=FLJ38190 /UG=Hs.351693 /UG_TITLE=hypothetical protein FLJ38190 /DEF=Homo sapiens hypothetical protein FLJ38190 (FLJ38190), mRNA. /FL=gb:NM_152335.1	NM_152335	Hs.661411	February 2009 (Genome Reference Consortium GRCh37)	chromosome 15 open reading frame 27	C15orf27	chr15q24.2	full length	ENSG00000169758	123591	B3KNS3 /// Q2M3C6	---	---	NP_689548	NM_152335	---	0016020 // membrane // inferred from electronic annotation /// 0016021 // integral to membrane // inferred from electronic annotation	---	---
1552401_a_at	67.7059	P	0.0302734	65.8395	P	0.0239258	77.2829	P	0.0302734	51.258	P	0.0239258	43.8222	P	0.0375977	49.2245	A	0.111572	70.2761	48.1016	-0.546949	1.46099	0.00513717	0.108835	gb:NM_138332.1 /DB_XREF=gi:19923874 /TID=Hs2.278727.1 /CNT=6 /FEA=FLmRNA /TIER=FL /STK=5 /LL=54073 /UG_GENE=C21orf41 /UG=Hs.278727 /UG_TITLE=chromosome 21 open reading frame 41 /DEF=Homo sapiens chromosome 21 open reading frame 41 (C21orf41), mRNA. /FL=gb:NM_138332.1 gb:AY081145.1	NM_138332	Hs.659368	February 2009 (Genome Reference Consortium GRCh37)	non-protein coding RNA 258	NCRNA00258	chr21q22.11	full length	ENSG00000156273 /// ENSG00000183653	100379661	Q8TCX9	---	---	---	NR_033368	---	---	---	---
1552402_at	47.3729	A	0.129639	46.6583	A	0.19458	85.433	A	0.149658	6.79476	A	0.398926	6.59074	A	0.567627	34.2856	A	0.398926	59.8214	15.8904	-1.91251	3.76463	0.0505452	0.284551	gb:NM_138705.1 /DB_XREF=gi:20162573 /TID=Hs2.85902.1 /CNT=6 /FEA=FLmRNA /TIER=FL /STK=5 /LL=163688 /UG_GENE=LOC163688 /UG=Hs.85902 /UG_TITLE=calmodulin-like protein AF490905 /DEF=Homo sapiens calmodulin-like protein AF490905 (LOC163688), mRNA. /FL=gb:AF490905.1 gb:NM_138705.1	NM_138705	Hs.85902	February 2009 (Genome Reference Consortium GRCh37)	calmodulin-like 6	CALML6	chr1p36.33	full length	ENSG00000169885	163688	B1AKR1 /// Q8TD86	---	610171	NP_619650	NM_138705	---	0005634 // nucleus // inferred from direct assay /// 0005634 // nucleus // inferred from electronic annotation /// 0005737 // cytoplasm // inferred from electronic annotation /// 0043231 // intracellular membrane-bounded organelle // inferred from direct assay	0005509 // calcium ion binding // inferred from electronic annotation	---
1552405_at	3.37823	A	0.943848	6.64057	A	0.567627	83.185	A	0.19458	29.9903	A	0.633789	6.75425	A	0.72583	13.7953	A	0.626465	31.0679	16.8466	-0.882966	1.84416	0.905603	0.967698	gb:NM_153447.1 /DB_XREF=gi:23592233 /GEN=MATER /TID=Hs2.356872.1 /CNT=5 /FEA=FLmRNA /TIER=FL /STK=5 /LL=126206 /UG=Hs.356872 /DEF=Homo sapiens maternal-antigen-that-embryos-require (MATER), mRNA. /PROD=maternal-antigen-that-embryos-require /FL=gb:NM_153447.1 gb:AY054986.1	NM_153447	Hs.356872	February 2009 (Genome Reference Consortium GRCh37)	NLR family, pyrin domain containing 5	NLRP5	chr19q13.43	full length	ENSG00000171487	126206	P59047	---	609658	NP_703148	NM_153447	---	0005634 // nucleus // inferred from electronic annotation /// 0005730 // nucleolus // inferred from sequence or structural similarity /// 0005730 // nucleolus // inferred from electronic annotation /// 0005737 // cytoplasm // inferred from electronic annotation /// 0005739 // mitochondrion // inferred from sequence or structural similarity /// 0005739 // mitochondrion // inferred from electronic …	0000166 // nucleotide binding // inferred from electronic annotation /// 0005515 // protein binding // inferred from electronic annotation /// 0005524 // ATP binding // inferred from electronic annotation	---
1552408_at	6.99187	A	0.219482	3.21425	A	0.904785	52.3197	P	0.0375977	10.2839	A	0.398926	24.1193	A	0.27417	43.9236	P	0.0302734	20.842	26.1089	0.325053	1.25271	0.470419	0.758076	gb:NM_153007.1 /DB_XREF=gi:23308594 /GEN=OPPO1 /TID=Hs2.186045.1 /CNT=5 /FEA=FLmRNA /TIER=FL /STK=5 /LL=146852 /UG=Hs.186045 /DEF=Homo sapiens OPPO 1 (OPPO1), mRNA. /PROD=OPPO 1 /FL=gb:NM_153007.1 gb:AB081120.1	NM_153007	Hs.186045	February 2009 (Genome Reference Consortium GRCh37)	outer dense fiber of sperm tails 4	ODF4	chr17p13.1	full length	ENSG00000184650	146852	C3TX97 /// Q2M2E3	---	610097	NP_694552	NM_153007	0007275 // multicellular organismal development // inferred from electronic annotation /// 0007283 // spermatogenesis // inferred from electronic annotation /// 0030154 // cell differentiation // inferred from electronic annotation	0001520 // outer dense fiber // inferred from electronic annotation /// 0009434 // microtubule-based flagellum // inferred from electronic annotation /// 0016020 // membrane // inferred from electronic annotation /// 0016021 // integral to membrane // inferred from electronic annotation	---	---
1552409_a_at	20.1889	A	0.533936	13.3341	A	0.633789	49.4325	A	0.246094	12.5867	A	0.601074	38.6949	A	0.366211	82.217	A	0.0952148	27.6518	44.4995	0.686415	1.60928	0.611975	0.838274	gb:NM_153007.1 /DB_XREF=gi:23308594 /GEN=OPPO1 /TID=Hs2.186045.1 /CNT=5 /FEA=FLmRNA /TIER=FL /STK=5 /LL=146852 /UG=Hs.186045 /DEF=Homo sapiens OPPO 1 (OPPO1), mRNA. /PROD=OPPO 1 /FL=gb:NM_153007.1 gb:AB081120.1	NM_153007	Hs.186045	February 2009 (Genome Reference Consortium GRCh37)	outer dense fiber of sperm tails 4	ODF4	chr17p13.1	full length	ENSG00000184650	146852	C3TX97 /// Q2M2E3	---	610097	NP_694552	NM_153007	0007275 // multicellular organismal development // inferred from electronic annotation /// 0007283 // spermatogenesis // inferred from electronic annotation /// 0030154 // cell differentiation // inferred from electronic annotation	0001520 // outer dense fiber // inferred from electronic annotation /// 0009434 // microtubule-based flagellum // inferred from electronic annotation /// 0016020 // membrane // inferred from electronic annotation /// 0016021 // integral to membrane // inferred from electronic annotation	---	---
1552410_at	51.572	A	0.149658	37.4038	A	0.246094	81.4064	A	0.067627	77.2072	P	0.00585938	28.6892	A	0.171387	87.296	P	0.0141602	56.7941	64.3974	0.181264	1.13388	0.876331	0.957576	gb:NM_173535.1 /DB_XREF=gi:27734932 /TID=Hs2.354972.1 /CNT=7 /FEA=FLmRNA /TIER=FL /STK=5 /LL=165530 /UG_GENE=FLJ39110 /UG=Hs.354972 /UG_TITLE=hypothetical protein FLJ39110 /DEF=Homo sapiens hypothetical protein FLJ39110 (FLJ39110), mRNA. /FL=gb:NM_173535.1	NM_173535	Hs.681239	February 2009 (Genome Reference Consortium GRCh37)	C-type lectin domain family 4, member F	CLEC4F	chr2p13.3	full length	ENSG00000152672	165530	A4QPA5 /// B7Z704 /// B7ZMM1 /// Q8N1N0	---	---	NP_775806	NM_173535	0006897 // endocytosis // inferred from electronic annotation	0016020 // membrane // inferred from electronic annotation /// 0016021 // integral to membrane // inferred from electronic annotation	0004872 // receptor activity // inferred from electronic annotation /// 0005488 // binding // inferred from electronic annotation /// 0005529 // sugar binding // inferred from electronic annotation	---
1552411_at	162.949	A	0.149658	170.465	A	0.303711	223.979	A	0.19458	95.1723	A	0.303711	138.333	A	0.171387	192.744	A	0.129639	185.798	142.083	-0.386994	1.30767	0.257846	0.595067	gb:NM_152251.1 /DB_XREF=gi:22748610 /GEN=DEFB106 /TID=Hs2.212261.1 /CNT=7 /FEA=FLmRNA /TIER=FL /STK=5 /LL=245909 /UG=Hs.212261 /DEF=Homo sapiens defensin, beta 106 (DEFB106), mRNA. /PROD=defensin, beta 106 /FL=gb:AB089181.1 gb:AY122466.1 gb:NM_152251.1	NM_152251	Hs.535925	February 2009 (Genome Reference Consortium GRCh37)	defensin, beta 106A /// defensin, beta 106B	DEFB106A /// DEFB106B	chr8p23.1	full length	ENSG00000186579 /// ENSG00000187082	245909 /// 503841	Q8N104	---	---	NP_001035794 /// NP_689464	NM_001040704 /// NM_152251	0006952 // defense response // inferred from electronic annotation /// 0042742 // defense response to bacterium // non-traceable author statement /// 0042742 // defense response to bacterium // inferred from electronic annotation	0005576 // extracellular region // non-traceable author statement /// 0005576 // extracellular region // inferred from electronic annotation	---	---
1552412_a_at	23.12	A	0.5	13.7103	A	0.665527	31.3305	A	0.149658	1.34302	A	0.780518	6.62299	A	0.601074	42.426	A	0.219482	22.7203	16.7973	-0.435746	1.35261	0.34812	0.673009	gb:NM_152251.1 /DB_XREF=gi:22748610 /GEN=DEFB106 /TID=Hs2.212261.1 /CNT=7 /FEA=FLmRNA /TIER=FL /STK=5 /LL=245909 /UG=Hs.212261 /DEF=Homo sapiens defensin, beta 106 (DEFB106), mRNA. /PROD=defensin, beta 106 /FL=gb:AB089181.1 gb:AY122466.1 gb:NM_152251.1	NM_152251	Hs.535925	February 2009 (Genome Reference Consortium GRCh37)	defensin, beta 106A /// defensin, beta 106B	DEFB106A /// DEFB106B	chr8p23.1	full length	ENSG00000186579 /// ENSG00000187082	245909 /// 503841	Q8N104	---	---	NP_001035794 /// NP_689464	NM_001040704 /// NM_152251	0006952 // defense response // inferred from electronic annotation /// 0042742 // defense response to bacterium // non-traceable author statement /// 0042742 // defense response to bacterium // inferred from electronic annotation	0005576 // extracellular region // non-traceable author statement /// 0005576 // extracellular region // inferred from electronic annotation	---	---
1552414_at	45.9232	P	0.000732422	9.81725	A	0.27417	45.6579	P	0.0141602	18.5929	A	0.432373	8.37931	A	0.466064	15.0072	A	0.303711	33.7995	13.9931	-1.27228	2.41543	0.269307	0.606006	gb:NM_147198.2 /DB_XREF=gi:23238189 /GEN=WFDC9 /TID=Hs2.249828.1 /CNT=5 /FEA=FLmRNA /TIER=FL /STK=5 /LL=259240 /UG=Hs.249828 /DEF=Homo sapiens WAP four-disulfide core domain 9 (WFDC9), mRNA. /PROD=protease inhibitor WAP9 /FL=gb:AY047610.1 gb:NM_147198.2	NM_147198	Hs.249828	February 2009 (Genome Reference Consortium GRCh37)	WAP four-disulfide core domain 9	WFDC9	chr20q12-q13.1	full length	ENSG00000180205	259240	Q8NEX5	---	---	NP_671731	NM_147198	---	0005576 // extracellular region // inferred from electronic annotation	---	---
1552415_a_at	19.5246	A	0.432373	15.2055	A	0.5	10.1443	A	0.567627	5.78803	A	0.665527	43.4564	A	0.432373	9.07883	A	0.567627	14.9581	19.4411	0.378179	1.2997	0.892367	0.963299	gb:NM_147198.2 /DB_XREF=gi:23238189 /GEN=WFDC9 /TID=Hs2.249828.1 /CNT=5 /FEA=FLmRNA /TIER=FL /STK=5 /LL=259240 /UG=Hs.249828 /DEF=Homo sapiens WAP four-disulfide core domain 9 (WFDC9), mRNA. /PROD=protease inhibitor WAP9 /FL=gb:AY047610.1 gb:NM_147198.2	NM_147198	Hs.249828	February 2009 (Genome Reference Consortium GRCh37)	WAP four-disulfide core domain 9	WFDC9	chr20q12-q13.1	full length	ENSG00000180205	259240	Q8NEX5	---	---	NP_671731	NM_147198	---	0005576 // extracellular region // inferred from electronic annotation	---	---
1552417_a_at	510.76	P	0.000244141	545.847	P	0.000244141	618.611	P	0.000244141	447.51	P	0.000244141	518.447	P	0.000244141	411.692	P	0.000244141	558.406	459.216	-0.282141	1.216	0.0881206	0.371673	gb:NM_152905.1 /DB_XREF=gi:23097253 /GEN=NEDD1 /TID=Hs2.14456.1 /CNT=21 /FEA=FLmRNA /TIER=FL /STK=4 /LL=121441 /UG=Hs.14456 /DEF=Homo sapiens neural precursor cell expressed, developmentally down-regulated 1 (NEDD1), mRNA. /PROD=neural precursor cell expressed, developmentallydown-regulated 1 /FL=gb:BC027605.1 gb:NM_152905.1	NM_152905	Hs.270084	February 2009 (Genome Reference Consortium GRCh37)	neural precursor cell expressed, developmentally down-regulated 1	NEDD1	chr12q23.1	full length	ENSG00000139350	121441	A8K1Z3 /// B4E145 /// Q05CT8 /// Q8NHV4	---	600372	NP_001128647 /// NP_001128648 /// NP_001128649 /// NP_690869	NM_001135175 /// NM_001135176 /// NM_001135177 /// NM_152905	0007049 // cell cycle // inferred from electronic annotation /// 0007067 // mitosis // inferred from electronic annotation /// 0051301 // cell division // inferred from electronic annotation	0000242 // pericentriolar material // inferred from electronic annotation /// 0000922 // spindle pole // inferred from electronic annotation /// 0005737 // cytoplasm // inferred from electronic annotation /// 0005813 // centrosome // inferred from electronic annotation /// 0005814 // centriole // inferred from electronic annotation /// 0005815 // microtubule organizing center // inferred from ele…	---	---
1552418_at	5.34309	A	0.753906	3.28242	A	0.80542	6.56125	A	0.633789	5.32197	A	0.633789	8.40176	A	0.753906	3.63523	A	0.753906	5.06225	5.78632	0.192866	1.14303	0.735267	0.900229	gb:NM_153254.1 /DB_XREF=gi:23397543 /TID=Hs2.257170.1 /CNT=15 /FEA=FLmRNA /TIER=FL /STK=4 /LL=254173 /UG_GENE=FLJ36119 /UG=Hs.257170 /UG_TITLE=hypothetical protein FLJ36119 /DEF=Homo sapiens hypothetical protein FLJ36119 (FLJ36119), mRNA. /FL=gb:NM_153254.1	NM_153254	Hs.454835	February 2009 (Genome Reference Consortium GRCh37)	tubulin tyrosine ligase-like family, member 10	TTLL10	chr1p36.33	full length	ENSG00000162571	254173	Q6ZVT0	EC:6.-.-.-	---	NP_001123517 /// NP_694986	NM_001130045 /// NM_153254	0006464 // protein modification process // inferred from electronic annotation /// 0018094 // protein polyglycylation // inferred from direct assay	---	0003824 // catalytic activity // inferred from electronic annotation /// 0004835 // tubulin-tyrosine ligase activity // inferred from electronic annotation /// 0005524 // ATP binding // inferred from electronic annotation /// 0070735 // protein-glycine ligase activity // inferred from direct assay	---
1552419_s_at	19.1654	A	0.5	14.2928	A	0.633789	62.4819	A	0.5	9.96365	A	0.567627	53.7085	A	0.303711	69.2527	A	0.27417	31.9801	44.3083	0.470403	1.3855	0.750901	0.907083	gb:NM_153254.1 /DB_XREF=gi:23397543 /TID=Hs2.257170.1 /CNT=15 /FEA=FLmRNA /TIER=FL /STK=4 /LL=254173 /UG_GENE=FLJ36119 /UG=Hs.257170 /UG_TITLE=hypothetical protein FLJ36119 /DEF=Homo sapiens hypothetical protein FLJ36119 (FLJ36119), mRNA. /FL=gb:NM_153254.1	NM_153254	Hs.454835	February 2009 (Genome Reference Consortium GRCh37)	tubulin tyrosine ligase-like family, member 10	TTLL10	chr1p36.33	full length	ENSG00000162571	254173	Q6ZVT0	EC:6.-.-.-	---	NP_001123517 /// NP_694986	NM_001130045 /// NM_153254	0006464 // protein modification process // inferred from electronic annotation /// 0018094 // protein polyglycylation // inferred from direct assay	---	0003824 // catalytic activity // inferred from electronic annotation /// 0004835 // tubulin-tyrosine ligase activity // inferred from electronic annotation /// 0005524 // ATP binding // inferred from electronic annotation /// 0070735 // protein-glycine ligase activity // inferred from direct assay	---
1552421_a_at	40.0172	A	0.466064	49.2328	A	0.398926	97.4427	A	0.334473	52.9653	A	0.366211	9.14668	A	0.601074	47.3263	A	0.466064	62.2309	36.4794	-0.770548	1.70592	0.322446	0.651997	gb:NM_145046.1 /DB_XREF=gi:21450803 /TID=Hs2.304020.1 /CNT=14 /FEA=FLmRNA /TIER=FL /STK=4 /LL=125972 /UG_GENE=CALR3 /UG=Hs.304020 /UG_TITLE=calreticulin 3 /DEF=Homo sapiens calreticulin 3 (CALR3), mRNA. /FL=gb:NM_145046.1 gb:BC014595.1	NM_145046	Hs.304020	February 2009 (Genome Reference Consortium GRCh37)	calreticulin 3	CALR3	chr19p13.11	full length	ENSG00000141979	125972	B8ZZF3 /// Q96L12	---	611414	NP_659483	NM_145046	0006457 // protein folding // inferred from electronic annotation	0005783 // endoplasmic reticulum // inferred from electronic annotation /// 0005788 // endoplasmic reticulum lumen // inferred from electronic annotation	0005509 // calcium ion binding // inferred from electronic annotation /// 0005529 // sugar binding // inferred from electronic annotation /// 0046872 // metal ion binding // inferred from electronic annotation /// 0051082 // unfolded protein binding // inferred from electronic annotation	---
1552422_at	65.2837	A	0.246094	117.14	A	0.0952148	106.546	A	0.219482	66.7734	A	0.067627	62.3349	A	0.0805664	29.6212	A	0.27417	96.3235	52.9098	-0.864351	1.82052	0.118099	0.424806	gb:NM_145022.1 /DB_XREF=gi:21450744 /TID=Hs2.194303.1 /CNT=18 /FEA=FLmRNA /TIER=FL /STK=4 /LL=220979 /UG_GENE=FLJ30567 /UG=Hs.194303 /UG_TITLE=hypothetical protein FLJ30567 /DEF=Homo sapiens hypothetical protein FLJ30567 (FLJ30567), mRNA. /FL=gb:NM_145022.1	NM_145022	---	February 2009 (Genome Reference Consortium GRCh37)	chromosome 10 open reading frame 25	C10orf25	chr10q11.21	---	ENSG00000165511	220979	Q5T742	---	---	NP_001034469	NM_001039380	---	0005576 // extracellular region // inferred from electronic annotation	---	---
1552423_at	114.505	P	0.00415039	102.557	P	0.000732422	104.513	P	0.0302734	81.4327	P	0.0012207	88.0505	P	0.0012207	98.1349	P	0.00585938	107.192	89.2061	-0.26498	1.20162	0.0440383	0.26583	gb:NM_005240.1 /DB_XREF=gi:20270187 /GEN=ETV3 /TID=Hs2.352672.1 /CNT=17 /FEA=FLmRNA /TIER=FL /STK=4 /LL=2117 /UG=Hs.352672 /DEF=Homo sapiens ets variant gene 3 (ETV3), mRNA. /PROD=ets variant gene 3 /FL=gb:BC022868.1 gb:AF218540.1 gb:NM_005240.1	NM_005240	Hs.105636	February 2009 (Genome Reference Consortium GRCh37)	ets variant 3	ETV3	chr1q21-q23	full length	ENSG00000117036	2117	B4E3M7 /// P41162	---	164873	NP_001138784 /// NP_005231	NM_001145312 /// NM_005240	0000122 // negative regulation of transcription from RNA polymerase II promoter // inferred from electronic annotation /// 0006350 // transcription // inferred from electronic annotation /// 0006355 // regulation of transcription, DNA-dependent // inferred from electronic annotation /// 0045449 // regulation of transcription // inferred from electronic annotation	0005634 // nucleus // inferred from direct assay /// 0005634 // nucleus // non-traceable author statement /// 0005634 // nucleus // inferred from electronic annotation /// 0017053 // transcriptional repressor complex // inferred from electronic annotation	0003677 // DNA binding // inferred from electronic annotation /// 0003700 // sequence-specific DNA binding transcription factor activity // inferred from electronic annotation /// 0005515 // protein binding // inferred from electronic annotation /// 0016564 // transcription repressor activity // inferred from electronic annotation /// 0043565 // sequence-specific DNA binding // inferred from elec…	---
1552424_at	10.255	A	0.533936	3.02742	A	0.943848	3.38857	A	0.80542	2.88752	A	0.904785	3.00589	A	0.753906	22.3773	A	0.5	5.55699	9.42357	0.761969	1.6958	0.806249	0.929329	gb:NM_152467.1 /DB_XREF=gi:22748976 /TID=Hs2.127510.1 /CNT=12 /FEA=FLmRNA /TIER=FL /STK=4 /LL=147086 /UG_GENE=FLJ32662 /UG=Hs.127510 /UG_TITLE=hypothetical protein FLJ32662 /DEF=Homo sapiens hypothetical protein FLJ32662 (FLJ32662), mRNA. /FL=gb:NM_152467.1	NM_152467	Hs.127510	February 2009 (Genome Reference Consortium GRCh37)	kelch-like 10 (Drosophila)	KLHL10	chr17q21.2	full length	ENSG00000161594	317719	B4DX37 /// B4DXV2 /// C9J999 /// C9JHB3 /// Q6JEL2	---	608778	NP_689680	NM_152467	0000902 // cell morphogenesis // inferred from electronic annotation /// 0007286 // spermatid development // inferred from electronic annotation /// 0008584 // male gonad development // inferred from electronic annotation /// 0009566 // fertilization // inferred from electronic annotation /// 0048808 // male genitalia morphogenesis // inferred from electronic annotation /// 0048873 // homeostasis…	0005737 // cytoplasm // inferred from electronic annotation	0005515 // protein binding // inferred from electronic annotation	---
1552425_a_at	60.1148	A	0.149658	48.3065	M	0.0561523	63.9804	M	0.0561523	28.1247	A	0.303711	46.4156	P	0.0461426	32.892	A	0.149658	57.4672	35.8108	-0.682346	1.60475	0.0459426	0.271063	gb:NM_152467.1 /DB_XREF=gi:22748976 /TID=Hs2.127510.1 /CNT=12 /FEA=FLmRNA /TIER=FL /STK=4 /LL=147086 /UG_GENE=FLJ32662 /UG=Hs.127510 /UG_TITLE=hypothetical protein FLJ32662 /DEF=Homo sapiens hypothetical protein FLJ32662 (FLJ32662), mRNA. /FL=gb:NM_152467.1	NM_152467	Hs.127510	February 2009 (Genome Reference Consortium GRCh37)	kelch-like 10 (Drosophila)	KLHL10	chr17q21.2	full length	ENSG00000161594	317719	B4DX37 /// B4DXV2 /// C9J999 /// C9JHB3 /// Q6JEL2	---	608778	NP_689680	NM_152467	0000902 // cell morphogenesis // inferred from electronic annotation /// 0007286 // spermatid development // inferred from electronic annotation /// 0008584 // male gonad development // inferred from electronic annotation /// 0009566 // fertilization // inferred from electronic annotation /// 0048808 // male genitalia morphogenesis // inferred from electronic annotation /// 0048873 // homeostasis…	0005737 // cytoplasm // inferred from electronic annotation	0005515 // protein binding // inferred from electronic annotation	---
1552426_a_at	5002.9	P	0.000244141	5663.54	P	0.000244141	5444.03	P	0.000244141	5483.47	P	0.000244141	6415.32	P	0.000244141	6586.48	P	0.000244141	5370.16	6161.76	0.198377	1.14741	0.1165	0.421941	gb:NM_078474.1 /DB_XREF=gi:17865799 /GEN=BLP2 /TID=Hs2.288912.1 /CNT=11 /FEA=FLmRNA /TIER=FL /STK=4 /LL=80213 /UG=Hs.288912 /DEF=Homo sapiens BBP-like protein 2 (BLP2), transcript variant 1, mRNA. /PROD=BBP-like protein 2 isoform a /FL=gb:BC006150.1 gb:NM_078474.1	NM_078474	Hs.288912	February 2009 (Genome Reference Consortium GRCh37)	TM2 domain containing 3	TM2D3	chr15q26.3	full length	ENSG00000184277	80213	B3KT51 /// B4DKG4 /// B4DLL2 /// Q9BRN9	---	610014	NP_079417 /// NP_510883	NM_025141 /// NM_078474	---	0016020 // membrane // inferred from electronic annotation /// 0016021 // integral to membrane // inferred from electronic annotation	---	---
1552427_at	314.502	P	0.000732422	226.787	P	0.0012207	368.833	P	0.000732422	444.151	P	0.000244141	234.571	P	0.000732422	288.708	P	0.000244141	303.374	322.477	0.0880984	1.06297	0.859279	0.951766	gb:NM_145312.1 /DB_XREF=gi:21945053 /TID=Hs2.147440.1 /CNT=13 /FEA=FLmRNA /TIER=FL /STK=4 /LL=220992 /UG_GENE=LOC220992 /UG=Hs.147440 /UG_TITLE=Zinc finger protein 93 (Zinc finger protein HTF34) /DEF=Homo sapiens Zinc finger protein 93 (Zinc finger protein HTF34) (LOC220992), mRNA. /FL=gb:NM_145312.1 gb:BC014161.1	NM_145312	Hs.147440	February 2009 (Genome Reference Consortium GRCh37)	zinc finger protein 485	ZNF485	chr10q11.21	full length	ENSG00000198298	220992	B2R8D6 /// B4DSE6 /// C9JV60 /// Q8NCK3	---	---	NP_660355	NM_145312	0006350 // transcription // inferred from electronic annotation /// 0006355 // regulation of transcription, DNA-dependent // inferred from electronic annotation /// 0045449 // regulation of transcription // inferred from electronic annotation	0005622 // intracellular // inferred from electronic annotation /// 0005634 // nucleus // inferred from electronic annotation	0003676 // nucleic acid binding // inferred from electronic annotation /// 0003677 // DNA binding // inferred from electronic annotation /// 0008270 // zinc ion binding // inferred from electronic annotation /// 0046872 // metal ion binding // inferred from electronic annotation	---
1552430_at	88.4031	P	0.0185547	87.8239	P	0.0141602	70.7728	P	0.0302734	93.3259	P	0.00415039	78.4597	P	0.00585938	117.054	P	0.00585938	82.3333	96.28	0.22576	1.16939	0.340053	0.666919	gb:NM_170710.1 /DB_XREF=gi:24942128 /TID=Hs2.332256.1 /CNT=12 /FEA=FLmRNA /TIER=FL /STK=4 /LL=116966 /UG_GENE=WDR17 /UG=Hs.332256 /UG_TITLE=WD repeat domain 17 /DEF=Homo sapiens WD repeat domain 17 (WDR17), mRNA. /FL=gb:NM_170710.1 gb:AF492460.1	NM_170710	Hs.532056	February 2009 (Genome Reference Consortium GRCh37)	WD repeat domain 17	WDR17	chr4q34	full length	ENSG00000150627	116966	Q0QD35 /// Q8IZU2 /// Q8N797	---	609005	NP_733828 /// NP_851782	NM_170710 /// NM_181265	---	---	---	---
1552432_at	11.2862	A	0.962402	8.89475	A	0.98584	7.8597	A	0.991943	8.09179	A	0.953857	9.60504	A	0.953857	9.38557	A	0.991943	9.34688	9.02747	-0.0501632	1.03538	0.836757	0.942496	gb:BC040487.1 /DB_XREF=gi:26251734 /TID=Hs2.213603.1 /CNT=10 /FEA=FLmRNA /TIER=FL /STK=4 /LL=162387 /UG_GENE=FLJ35773 /UG=Hs.213603 /UG_TITLE=hypothetical protein FLJ35773 /DEF=Homo sapiens, hypothetical protein FLJ35773, clone MGC:33377 IMAGE:5272039, mRNA, complete cds. /FL=gb:BC040487.1 gb:NM_152599.1	BC040487	Hs.213603	February 2009 (Genome Reference Consortium GRCh37)	major facilitator superfamily domain containing 6-like	MFSD6L	chr17p13.1	full length	ENSG00000185156	162387	Q8IWD5	---	---	NP_689812	NM_152599	---	0016020 // membrane // inferred from electronic annotation /// 0016021 // integral to membrane // inferred from electronic annotation	---	---
1552436_a_at	12.1889	A	0.870361	17.4379	A	0.80542	3.63579	A	0.953857	32.1325	A	0.696289	23.5467	A	0.753906	29.1392	A	0.828613	11.0875	28.2728	1.35048	2.54997	0.0818507	0.35879	gb:NM_052836.1 /DB_XREF=gi:16507963 /GEN=CDH23 /TID=Hs2.244343.2 /CNT=12 /FEA=FLmRNA /TIER=FL /STK=4 /LL=64072 /UG=Hs.244343 /DEF=Homo sapiens cadherin related 23 (CDH23), transcript variant 2, mRNA. /PROD=cadherin related 23, isoform 2 precursor /FL=gb:NM_052836.1	NM_052836	Hs.656032	February 2009 (Genome Reference Consortium GRCh37)	cadherin-related 23	CDH23	chr10q22.1	full length	ENSG00000107736	64072	A5D6V9 /// B1AVV0 /// Q32P55 /// Q5QGS1 /// Q5QGS2 /// Q5QGS5 /// Q5QGS6 /// Q5SQD0 /// Q5SQD1 /// Q6P152 /// Q8N1Z7 /// Q8N5B3 /// Q8TEG4 /// Q9H251 /// Q9UFG9	---	601067 /// 601386 /// 605516	NP_001165401 /// NP_001165402 /// NP_001165403 /// NP_001165404 /// NP_001165405 /// NP_001165406 /// NP_001165407 /// NP_071407 /// NP_443068	NM_001171930 /// NM_001171931 /// NM_001171932 /// NM_001171933 /// NM_001171934 /// NM_001171935 /// NM_001171936 /// NM_022124 /// NM_052836	0006816 // calcium ion transport // inferred from mutant phenotype /// 0007155 // cell adhesion // inferred from electronic annotation /// 0007156 // homophilic cell adhesion // inferred from electronic annotation /// 0007601 // visual perception // inferred from electronic annotation /// 0007605 // sensory perception of sound // inferred from mutant phenotype /// 0007605 // sensory perception of…	0001917 // photoreceptor inner segment // inferred from electronic annotation /// 0005886 // plasma membrane // inferred from electronic annotation /// 0005929 // cilium // inferred from electronic annotation /// 0005932 // microtubule basal body // inferred from electronic annotation /// 0016020 // membrane // non-traceable author statement /// 0016020 // membrane // inferred from electronic ann…	0005509 // calcium ion binding // inferred from electronic annotation /// 0005515 // protein binding // inferred from physical interaction /// 0005515 // protein binding // inferred from electronic annotation	---
1552438_a_at	25.0799	A	0.0952148	23.4014	A	0.171387	32.6801	A	0.111572	9.68792	A	0.366211	50.1099	P	0.0437012	30.7269	A	0.0805664	27.0538	30.1749	0.157521	1.11537	0.874463	0.957025	gb:NM_144708.1 /DB_XREF=gi:21389304 /TID=Hs2.99360.1 /CNT=7 /FEA=FLmRNA /TIER=FL /STK=4 /LL=150709 /UG_GENE=FLJ25415 /UG=Hs.99360 /UG_TITLE=hypothetical protein FLJ25415 /DEF=Homo sapiens hypothetical protein FLJ25415 (FLJ25415), mRNA. /FL=gb:NM_144708.1	NM_144708	Hs.655700	February 2009 (Genome Reference Consortium GRCh37)	ankyrin and armadillo repeat containing	ANKAR	chr2q32.2	full length	ENSG00000151687	150709	B4DGY7 /// Q70AK8 /// Q7Z5J8 /// Q8N7F8 /// Q96LK7 /// Q9H4B0	---	609803	NP_653309	NM_144708	0006508 // proteolysis // inferred from electronic annotation	0005739 // mitochondrion // inferred from electronic annotation /// 0016020 // membrane // inferred from electronic annotation /// 0016021 // integral to membrane // inferred from electronic annotation	0004175 // endopeptidase activity // inferred from electronic annotation /// 0004222 // metalloendopeptidase activity // inferred from electronic annotation /// 0005488 // binding // inferred from electronic annotation /// 0008233 // peptidase activity // inferred from electronic annotation /// 0008237 // metallopeptidase activity // inferred from electronic annotation /// 0008270 // zinc ion bin…	---
1552439_s_at	33.4318	A	0.149658	40.6356	A	0.111572	47.0998	A	0.0805664	86.7184	P	0.0239258	62.759	P	0.0302734	65.1199	M	0.0561523	40.3891	71.5324	0.824633	1.77108	0.0160611	0.168185	gb:NM_032445.1 /DB_XREF=gi:14192940 /GEN=MEGF11 /TID=Hs2.248367.1 /CNT=9 /FEA=FLmRNA /TIER=FL /STK=4 /LL=84465 /UG=Hs.248367 /DEF=Homo sapiens MEGF11 protein (MEGF11), mRNA. /PROD=MEGF11 protein /FL=gb:NM_032445.1 gb:AB058677.1	NM_032445	Hs.712886	February 2009 (Genome Reference Consortium GRCh37)	multiple EGF-like-domains 11	MEGF11	chr15q22.31	full length	ENSG00000157890	84465	A6BM72 /// C9JYE7	---	612454	NP_115821	NM_032445	---	0005886 // plasma membrane // inferred from electronic annotation /// 0016020 // membrane // inferred from electronic annotation /// 0016021 // integral to membrane // inferred from electronic annotation /// 0016323 // basolateral plasma membrane // inferred from electronic annotation	---	---
1552440_at	29.7927	A	0.334473	7.26168	A	0.466064	19.9683	A	0.466064	37.8916	A	0.171387	13.7407	A	0.398926	42.1114	A	0.149658	19.0076	31.2479	0.717185	1.64397	0.381618	0.699017	gb:BC034761.1 /DB_XREF=gi:21961319 /TID=Hs2.16743.1 /CNT=9 /FEA=FLmRNA /TIER=FL /STK=4 /LL=11318 /UG_GENE=ADMR /UG=Hs.16743 /DEF=Homo sapiens, adrenomedullin receptor, clone MGC:34399 IMAGE:5185932, mRNA, complete cds. /PROD=adrenomedullin receptor /FL=gb:BC034761.1 gb:NM_007264.2	BC034761	Hs.483909	February 2009 (Genome Reference Consortium GRCh37)	G protein-coupled receptor 182	GPR182	chr12q13.3	full length	ENSG00000166856	11318	O15218 /// Q6LAJ3	---	605307	NP_009195	NM_007264	0001666 // response to hypoxia // inferred from electronic annotation /// 0007165 // signal transduction // inferred from electronic annotation /// 0007166 // cell surface receptor linked signaling pathway // traceable author statement /// 0007186 // G-protein coupled receptor protein signaling pathway // inferred from electronic annotation	0005886 // plasma membrane // inferred from electronic annotation /// 0016020 // membrane // inferred from electronic annotation /// 0016021 // integral to membrane // inferred from electronic annotation /// 0016021 // integral to membrane // traceable author statement	0001605 // adrenomedullin receptor activity // inferred from electronic annotation /// 0004871 // signal transducer activity // inferred from electronic annotation /// 0004872 // receptor activity // inferred from electronic annotation /// 0004888 // transmembrane receptor activity // traceable author statement /// 0004930 // G-protein coupled receptor activity // inferred from electronic annotat…	Smooth_muscle_contraction // GenMAPP
1552445_a_at	170.029	P	0.000244141	234.07	P	0.000244141	177.579	P	0.000244141	175.577	P	0.000244141	230.281	P	0.000244141	224.054	P	0.000244141	193.893	209.971	0.11493	1.08292	0.564997	0.813719	gb:NM_153448.1 /DB_XREF=gi:23592227 /GEN=ESX1L /TID=Hs2.223782.1 /CNT=7 /FEA=FLmRNA /TIER=FL /STK=4 /LL=80712 /UG=Hs.223782 /DEF=Homo sapiens extraembryonic, spermatogenesis, homeobox 1-like (ESX1L), mRNA. /PROD=extraembryonic, spermatogenesis, homeobox1-like /FL=gb:NM_153448.1 gb:AY114148.1	NM_153448	Hs.223782	February 2009 (Genome Reference Consortium GRCh37)	ESX homeobox 1	ESX1	chrXq22.1	full length	ENSG00000123576	80712	A6ZIS2 /// A6ZIS3 /// A6ZIS5 /// A6ZIS6 /// A6ZIS7 /// A6ZIS8 /// A6ZIS9 /// A6ZIT0 /// A6ZIT1 /// A6ZIT2 /// A6ZIT3 /// A6ZIT4 /// A6ZIT5 /// A6ZIT6 /// A6ZIT7 /// A6ZIT8 /// A6ZIT9 /// A6ZIU0 /// A6ZIU1 /// A6ZIU2 /// A6ZIU3 /// A6ZIU4 /// A6ZIU5 /// A6ZIU6 /// A6ZIU7 /// A6ZIU8 /// A6ZIU9 /// A6ZIV0 /// A6ZIV1 /// A6ZIV2 /// A6ZIV3 /// Q8N693	---	300154	NP_703149	NM_153448	0001568 // blood vessel development // inferred from electronic annotation /// 0006350 // transcription // inferred from electronic annotation /// 0006355 // regulation of transcription, DNA-dependent // inferred from electronic annotation /// 0045449 // regulation of transcription // inferred from electronic annotation /// 0051726 // regulation of cell cycle // inferred from direct assay /// 006…	0005634 // nucleus // inferred from direct assay /// 0005634 // nucleus // inferred from electronic annotation /// 0005737 // cytoplasm // inferred from direct assay /// 0005737 // cytoplasm // inferred from electronic annotation	0003677 // DNA binding // inferred from electronic annotation /// 0003700 // sequence-specific DNA binding transcription factor activity // inferred from electronic annotation /// 0016566 // specific transcriptional repressor activity // inferred from direct assay /// 0030528 // transcription regulator activity // inferred from electronic annotation /// 0043565 // sequence-specific DNA binding //…	---
1552448_a_at	6.66903	A	0.888428	32.648	A	0.533936	12.7085	A	0.665527	3.15403	A	0.850342	2.52981	A	0.904785	29.952	A	0.633789	17.3418	11.8786	-0.545887	1.45992	0.422451	0.728009	gb:NM_054017.2 /DB_XREF=gi:24475742 /GEN=C8orf12 /TID=Hs2.165742.1 /CNT=6 /FEA=FLmRNA /TIER=FL /STK=4 /LL=83656 /UG=Hs.165742 /DEF=Homo sapiens chromosome 8 open reading frame 12 (C8orf12), mRNA. /PROD=chromosome 8 open reading frame 12 /FL=gb:NM_054017.2	NM_054017	---	February 2009 (Genome Reference Consortium GRCh37)	chromosome 8 open reading frame 12	C8orf12	chr8p23.1	---	ENSG00000184608	83656	Q96KT0	---	---	---	NR_026814	---	---	---	---
1552449_a_at	4.55202	A	0.665527	6.1052	A	0.72583	3.07774	A	0.828613	7.10015	A	0.601074	2.75631	A	0.953857	2.66075	A	0.953857	4.57832	4.1724	-0.133939	1.09729	0.684041	0.876123	gb:NM_145651.1 /DB_XREF=gi:21717813 /GEN=RYD5 /TID=Hs2.127059.1 /CNT=6 /FEA=FLmRNA /TIER=FL /STK=4 /LL=147199 /UG=Hs.127059 /DEF=Homo sapiens putative ligand binding protein RYD5 (RYD5), mRNA. /PROD=putative ligand binding protein RYD5 /FL=gb:NM_145651.1 gb:AY026938.1	NM_145651	Hs.127059	February 2009 (Genome Reference Consortium GRCh37)	secretoglobin, family 1C, member 1	SCGB1C1	chr11p15.5	full length	ENSG00000188076	147199	Q8TD33	---	610176	NP_663626	NM_145651	---	0005576 // extracellular region // inferred from electronic annotation	0005488 // binding // inferred from electronic annotation	---
1552450_a_at	7.63013	A	0.888428	34.6695	A	0.5	8.8614	A	0.919434	6.81343	A	0.72583	6.27267	A	0.780518	25.0154	A	0.533936	17.0537	12.7005	-0.425197	1.34276	0.711038	0.889806	gb:NM_173650.1 /DB_XREF=gi:27735106 /TID=Hs2.116303.1 /CNT=8 /FEA=FLmRNA /TIER=FL /STK=4 /LL=285126 /UG_GENE=FLJ40417 /UG=Hs.116303 /UG_TITLE=hypothetical protein FLJ40417 /DEF=Homo sapiens hypothetical protein FLJ40417 (FLJ40417), mRNA. /FL=gb:NM_173650.1	NM_173650	Hs.116303	February 2009 (Genome Reference Consortium GRCh37)	DnaJ (Hsp40) homolog, subfamily C, member 5 gamma	DNAJC5G	chr2p23.3	full length	ENSG00000163793	285126	B4DY29 /// B5MCA9 /// C9J078 /// Q53SY5 /// Q8N7S2	---	---	NP_775921	NM_173650	0006457 // protein folding // inferred from electronic annotation	0016020 // membrane // inferred from electronic annotation	0031072 // heat shock protein binding // inferred from electronic annotation /// 0051082 // unfolded protein binding // inferred from electronic annotation	---
1552452_at	11.7057	A	0.753906	7.98221	A	0.780518	12.0422	A	0.696289	4.89252	A	0.884033	3.53599	A	0.953857	8.48155	A	0.753906	10.5767	5.63669	-0.907968	1.8764	0.0776562	0.350058	gb:NM_173479.1 /DB_XREF=gi:27735054 /TID=Hs2.211046.1 /CNT=7 /FEA=FLmRNA /TIER=FL /STK=4 /LL=126248 /UG_GENE=LOC126248 /UG=Hs.211046 /UG_TITLE=hypothetical protein LOC126248 /DEF=Homo sapiens hypothetical protein LOC126248 (LOC126248), mRNA. /FL=gb:NM_173479.1 gb:BC031227.1	NM_173479	Hs.211046	February 2009 (Genome Reference Consortium GRCh37)	WD repeat domain 88	WDR88	chr19q13.11	full length	ENSG00000166359	126248	Q6ZMY6	---	---	NP_775750	NM_173479	---	---	---	---
1552453_a_at	3.45045	A	0.969727	30.5152	A	0.633789	3.47766	A	0.932373	1.79927	A	0.99707	4.67474	A	0.932373	4.70326	A	0.932373	12.4811	3.72576	-1.74414	3.34995	0.402242	0.71384	gb:NM_173479.1 /DB_XREF=gi:27735054 /TID=Hs2.211046.1 /CNT=7 /FEA=FLmRNA /TIER=FL /STK=4 /LL=126248 /UG_GENE=LOC126248 /UG=Hs.211046 /UG_TITLE=hypothetical protein LOC126248 /DEF=Homo sapiens hypothetical protein LOC126248 (LOC126248), mRNA. /FL=gb:NM_173479.1 gb:BC031227.1	NM_173479	Hs.211046	February 2009 (Genome Reference Consortium GRCh37)	WD repeat domain 88	WDR88	chr19q13.11	full length	ENSG00000166359	126248	Q6ZMY6	---	---	NP_775750	NM_173479	---	---	---	---
1552455_at	40.1222	A	0.466064	8.30079	A	0.633789	47.4504	A	0.334473	5.62352	A	0.633789	5.55468	A	0.753906	6.54066	A	0.665527	31.9578	5.90629	-2.43584	5.41081	0.0601276	0.309714	gb:NM_138818.1 /DB_XREF=gi:20270384 /TID=Hs2.352153.1 /CNT=6 /FEA=FLmRNA /TIER=FL /STK=4 /LL=158471 /UG_GENE=LOC158471 /UG=Hs.352153 /UG_TITLE=hypothetical protein BC019095 /DEF=Homo sapiens hypothetical protein BC019095 (LOC158471), mRNA. /FL=gb:NM_138818.1 gb:BC019095.1	NM_138818	Hs.262857	February 2009 (Genome Reference Consortium GRCh37)	prune homolog 2 (Drosophila)	PRUNE2	chr9q21.2	full length	ENSG00000106772	158471	A8MXE4 /// B3KYC4 /// B4DJW7 /// B4DQH8 /// B4DSQ3 /// B9EK61 /// C9JCF8 /// C9JCJ6 /// C9K0Q0 /// Q58A63 /// Q59GL2 /// Q5JUB6 /// Q5JUB8 /// Q5JUB9 /// Q8WUY3	---	610691	NP_056040	NM_015225	0006915 // apoptosis // inferred from electronic annotation /// 0006917 // induction of apoptosis // inferred from mutant phenotype /// 0051318 // G1 phase // inferred from expression pattern	0005737 // cytoplasm // inferred from electronic annotation	0016462 // pyrophosphatase activity // inferred from electronic annotation /// 0046872 // metal ion binding // inferred from electronic annotation	---
1552456_a_at	9.42052	A	0.850342	3.52433	A	0.904785	9.90096	A	0.80542	2.37516	A	0.943848	4.98597	A	0.753906	20.9797	A	0.696289	7.61527	9.44695	0.310953	1.24053	0.903465	0.967326	gb:NM_144614.2 /DB_XREF=gi:28144903 /GEN=MBD3L2 /TID=Hs2.197664.1 /CNT=5 /FEA=FLmRNA /TIER=FL /STK=4 /LL=125997 /UG=Hs.197664 /DEF=Homo sapiens methyl-CpG binding domain protein 3-like 2 (MBD3L2), mRNA. /PROD=methyl-CpG binding domain protein 3-like 2 /FL=gb:AF503919.2 gb:NM_144614.2	NM_144614	Hs.567667	February 2009 (Genome Reference Consortium GRCh37)	methyl-CpG binding domain protein 3-like 2	MBD3L2	chr19p13.2	full length	ENSG00000182315 /// ENSG00000205718 /// ENSG00000230522 /// ENSG00000237247	125997	A6NDZ8 /// A6NE82 /// A6NJ08 /// Q8NHZ7	---	607964	NP_653215	NM_144614	0006350 // transcription // inferred from electronic annotation /// 0045449 // regulation of transcription // inferred from electronic annotation	---	---	---
1552457_a_at	2.79266	A	0.953857	2.13119	A	0.962402	5.68709	A	0.932373	11.2113	A	0.567627	6.02459	A	0.888428	12.6312	A	0.633789	3.53698	9.95572	1.49301	2.81475	0.0444733	0.266972	gb:NM_052866.2 /DB_XREF=gi:21327690 /GEN=ADAMTSL1 /TID=Hs2.275184.1 /CNT=4 /FEA=FLmRNA /TIER=FL /STK=4 /LL=92949 /UG=Hs.275184 /DEF=Homo sapiens ADAMTS-like 1 (ADAMTSL1), transcript variant 2, mRNA. /PROD=ADAM-TS related protein 1 isoform 2 /FL=gb:NM_052866.2 gb:AF176313.1	NM_052866	Hs.522019	February 2009 (Genome Reference Consortium GRCh37)	ADAMTS-like 1	ADAMTSL1	chr9p21.3	full length	ENSG00000178031	92949	A2A343 /// A2A344 /// A6NIB9 /// A6PVN1 /// A8K3Q2 /// A8MRB9 /// B1AMM2 /// Q496M8 /// Q6MZQ3 /// Q8N6G6	---	609198	NP_001035362 /// NP_443098	NM_001040272 /// NM_052866	---	0005576 // extracellular region // inferred from electronic annotation /// 0005578 // proteinaceous extracellular matrix // inferred from electronic annotation /// 0031012 // extracellular matrix // inferred from electronic annotation	0004222 // metalloendopeptidase activity // inferred from electronic annotation /// 0008233 // peptidase activity // inferred from electronic annotation /// 0008237 // metallopeptidase activity // inferred from electronic annotation /// 0008270 // zinc ion binding // inferred from electronic annotation /// 0016787 // hydrolase activity // inferred from electronic annotation	---
1552458_at	5.01434	A	0.27417	24.2804	A	0.246094	2.61671	A	0.601074	12.7361	A	0.334473	34.5541	A	0.0952148	18.844	A	0.129639	10.6372	22.0447	1.05132	2.07243	0.206997	0.541609	gb:NM_145208.1 /DB_XREF=gi:21624655 /GEN=MBD3L /TID=Hs2.133912.1 /CNT=4 /FEA=FLmRNA /TIER=FL /STK=4 /LL=85509 /UG=Hs.133912 /DEF=Homo sapiens methyl-CpG binding domain protein 3-like (MBD3L), mRNA. /PROD=methyl-CpG binding domain protein 3-like /FL=gb:AY038022.1 gb:NM_145208.1	NM_145208	Hs.133912	February 2009 (Genome Reference Consortium GRCh37)	methyl-CpG binding domain protein 3-like 1	MBD3L1	chr19p13.2	full length	ENSG00000170948	85509	Q8WWY6	---	607963	NP_660209	NM_145208	0006350 // transcription // inferred from electronic annotation /// 0045449 // regulation of transcription // inferred from electronic annotation	0005634 // nucleus // inferred from electronic annotation	---	---
1552459_a_at	7.34978	A	0.888428	9.30535	A	0.828613	14.7273	A	0.828613	3.46647	A	0.953857	12.6533	A	0.567627	6.12044	A	0.753906	10.4608	7.41339	-0.496791	1.41107	0.359943	0.682382	gb:NM_145208.1 /DB_XREF=gi:21624655 /GEN=MBD3L /TID=Hs2.133912.1 /CNT=4 /FEA=FLmRNA /TIER=FL /STK=4 /LL=85509 /UG=Hs.133912 /DEF=Homo sapiens methyl-CpG binding domain protein 3-like (MBD3L), mRNA. /PROD=methyl-CpG binding domain protein 3-like /FL=gb:AY038022.1 gb:NM_145208.1	NM_145208	Hs.133912	February 2009 (Genome Reference Consortium GRCh37)	methyl-CpG binding domain protein 3-like 1	MBD3L1	chr19p13.2	full length	ENSG00000170948	85509	Q8WWY6	---	607963	NP_660209	NM_145208	0006350 // transcription // inferred from electronic annotation /// 0045449 // regulation of transcription // inferred from electronic annotation	0005634 // nucleus // inferred from electronic annotation	---	---
1552461_at	23.3787	A	0.27417	1.18788	A	0.953857	47.744	A	0.149658	17.6114	A	0.567627	11.7846	A	0.5	2.14795	A	0.888428	24.1035	10.5146	-1.19685	2.29238	0.794046	0.924539	gb:NM_152630.1 /DB_XREF=gi:22749286 /TID=Hs2.367959.1 /CNT=6 /FEA=FLmRNA /TIER=FL /STK=4 /LL=169966 /UG_GENE=MGC26999 /UG=Hs.367959 /UG_TITLE=hypothetical protein MGC26999 /DEF=Homo sapiens hypothetical protein MGC26999 (MGC26999), mRNA. /FL=gb:BC030784.1 gb:NM_152630.1 gb:BC028710.1 gb:BC034979.1	NM_152630	Hs.367959	February 2009 (Genome Reference Consortium GRCh37)	family with sequence similarity 46, member D	FAM46D	chrXq21.1	full length	ENSG00000174016	169966	B2R9Q6 /// Q8NEK8	---	---	NP_001164045 /// NP_689843	NM_001170574 /// NM_152630	---	---	---	---
1552463_at	44.5435	A	0.111572	39.8653	A	0.171387	41.1493	A	0.111572	17.629	A	0.19458	47.7792	A	0.129639	29.6731	A	0.171387	41.8527	31.6938	-0.401121	1.32053	0.284766	0.620046	gb:NM_080475.1 /DB_XREF=gi:17978302 /TID=Hs2.350958.1 /CNT=4 /FEA=FLmRNA /TIER=FL /STK=4 /LL=89778 /UG_GENE=SERPINB11 /UG=Hs.350958 /UG_TITLE=serine (or cysteine) proteinase inhibitor, clade B (ovalbumin), member 11 /DEF=Homo sapiens serine (or cysteine) proteinase inhibitor, clade B (ovalbumin), member 11 (SERPINB11), mRNA. /FL=gb:NM_080475.1 gb:AF419955.1 gb:AF419953.1 gb:AF419954.1	NM_080475	Hs.350958	February 2009 (Genome Reference Consortium GRCh37)	serpin peptidase inhibitor, clade B (ovalbumin), member 11 (gene/pseudogene)	SERPINB11	---	full length	ENSG00000206072	89778	A9UKE9 /// B4DKT7 /// Q5Q120 /// Q5Q121 /// Q5Q122 /// Q5Q123 /// Q96P15	---	---	NP_536723	NM_080475	---	0005737 // cytoplasm // inferred from electronic annotation	0004867 // serine-type endopeptidase inhibitor activity // inferred from electronic annotation /// 0030414 // peptidase inhibitor activity // inferred from electronic annotation	---
1552466_x_at	16.7989	A	0.246094	2.56739	A	0.601074	23.0958	A	0.171387	0.626224	A	0.466064	3.34213	A	0.5	2.38479	A	0.5	14.154	2.11772	-2.74063	6.68363	0.107899	0.407423	gb:NM_145033.1 /DB_XREF=gi:21450764 /TID=Hs2.208166.1 /CNT=4 /FEA=FLmRNA /TIER=FL /STK=4 /LL=118421 /UG_GENE=C21orf100 /UG=Hs.208166 /UG_TITLE=chromosome 21 open reading frame 100 /DEF=Homo sapiens chromosome 21 open reading frame 100 (C21orf100), mRNA. /FL=gb:NM_145033.1 gb:AY063458.1	NM_145033	Hs.438549	February 2009 (Genome Reference Consortium GRCh37)	non-protein coding RNA 161	NCRNA00161	chr21q21.3	full length	ENSG00000226935	118421	P59043	---	---	---	NR_026552 /// NR_026553	---	---	---	---
1552467_at	21.817	A	0.870361	79.341	A	0.72583	92.9665	A	0.303711	77.3628	A	0.398926	142.691	A	0.533936	62.7107	A	0.696289	64.7082	94.2548	0.542618	1.45661	0.403503	0.714593	gb:NM_148676.1 /DB_XREF=gi:22380642 /TID=Hs2.147695.1 /CNT=4 /FEA=FLmRNA /TIER=FL /STK=4 /LL=259234 /UG_GENE=DSCR10 /UG=Hs.147695 /UG_TITLE=Down syndrome critical region gene 10 /DEF=Homo sapiens Down syndrome critical region gene 10 (DSCR10), mRNA. /FL=gb:AB066291.1 gb:NM_148676.1	NM_148676	Hs.147695	February 2009 (Genome Reference Consortium GRCh37)	Down syndrome critical region gene 10	DSCR10	chr21q22.13	full length	ENSG00000233316	259234	P59022	---	---	---	NR_027695	---	---	---	---
1552468_a_at	23.8432	A	0.753906	34.3351	A	0.633789	58.6397	A	0.366211	41.9586	A	0.466064	53.1998	A	0.5	83.5703	A	0.398926	38.9393	59.5762	0.61351	1.52998	0.242664	0.580116	gb:NM_148676.1 /DB_XREF=gi:22380642 /TID=Hs2.147695.1 /CNT=4 /FEA=FLmRNA /TIER=FL /STK=4 /LL=259234 /UG_GENE=DSCR10 /UG=Hs.147695 /UG_TITLE=Down syndrome critical region gene 10 /DEF=Homo sapiens Down syndrome critical region gene 10 (DSCR10), mRNA. /FL=gb:AB066291.1 gb:NM_148676.1	NM_148676	Hs.147695	February 2009 (Genome Reference Consortium GRCh37)	Down syndrome critical region gene 10	DSCR10	chr21q22.13	full length	ENSG00000233316	259234	P59022	---	---	---	NR_027695	---	---	---	---
1552470_a_at	57.7413	A	0.213379	46.7514	A	0.246094	44.8224	A	0.5	72.3607	M	0.0561523	93.8944	A	0.067627	109.055	P	0.00415039	49.7717	91.7699	0.882696	1.84382	0.0134905	0.157589	gb:NM_148914.1 /DB_XREF=gi:23200013 /GEN=WBSCR21 /TID=Hs2.182476.1 /CNT=4 /FEA=FLmRNA /TIER=FL /STK=4 /LL=83451 /UG=Hs.182476 /DEF=Homo sapiens Williams Beuren syndrome chromosome region 21 (WBSCR21), transcript variant 3, mRNA. /PROD=Williams Beuren syndrome chromosome region 21isoform 3 /FL=gb:NM_148914.1 gb:AY053500.1	NM_148914	Hs.647045	February 2009 (Genome Reference Consortium GRCh37)	abhydrolase domain containing 11	ABHD11	chr7q11.23	full length	ENSG00000106077	83451	C9J7Q4 /// C9JHE2 /// Q8NFV4	---	---	NP_001138836 /// NP_683710 /// NP_683711	NM_001145364 /// NM_148912 /// NM_148913 /// NR_026910 /// NR_026912	---	---	0016787 // hydrolase activity // inferred from electronic annotation	---
1552472_a_at	327.423	P	0.0185547	318.202	P	0.0239258	339.811	P	0.0239258	275.332	P	0.00805664	247.366	P	0.0302734	287.913	P	0.0185547	328.479	270.204	-0.281752	1.21567	0.0157545	0.16751	gb:NM_012287.2 /DB_XREF=gi:24475610 /GEN=CENTB2 /TID=Hs2.24340.1 /CNT=31 /FEA=FLmRNA /TIER=FL /STK=3 /LL=23527 /UG=Hs.24340 /DEF=Homo sapiens centaurin, beta 2 (CENTB2), mRNA. /PROD=centaurin, beta 2 /FL=gb:NM_012287.2	NM_012287	Hs.593373	February 2009 (Genome Reference Consortium GRCh37)	ArfGAP with coiled-coil, ankyrin repeat and PH domains 2	ACAP2	chr3q29	full length	ENSG00000114331	23527	C9J8L1 /// Q15057	---	607766	NP_036419	NM_012287	0032312 // regulation of ARF GTPase activity // inferred from electronic annotation	---	0005096 // GTPase activator activity // inferred from electronic annotation /// 0008060 // ARF GTPase activator activity // inferred from electronic annotation /// 0008270 // zinc ion binding // inferred from electronic annotation /// 0046872 // metal ion binding // inferred from electronic annotation	---
1552473_at	365.839	A	0.27417	550.457	A	0.129639	382.539	A	0.398926	397.815	A	0.171387	457.246	A	0.19458	285.044	A	0.27417	432.945	380.035	-0.188051	1.13922	0.527156	0.792975	gb:NM_138924.1 /DB_XREF=gi:20336211 /GEN=GAMT /TID=Hs2.81131.2 /CNT=34 /FEA=FLmRNA /TIER=FL /STK=3 /LL=2593 /UG=Hs.81131 /DEF=Homo sapiens guanidinoacetate N-methyltransferase (GAMT), transcript variant 2, mRNA. /PROD=guanidinoacetate N-methyltransferase, isoform b /FL=gb:NM_138924.1	NM_138924	Hs.81131	February 2009 (Genome Reference Consortium GRCh37)	guanidinoacetate N-methyltransferase	GAMT	chr19p13.3	full length	ENSG00000130005	2593	A8K0A0 /// B4DMJ3 /// Q14353	EC:2.1.1.2	601240 /// 612736	NP_000147 /// NP_620279	NM_000156 /// NM_138924	0006600 // creatine metabolic process // not recorded /// 0006601 // creatine biosynthetic process // inferred from direct assay /// 0006601 // creatine biosynthetic process // inferred from electronic annotation /// 0006601 // creatine biosynthetic process // traceable author statement /// 0006936 // muscle contraction // traceable author statement /// 0007283 // spermatogenesis // inferred from…	0005829 // cytosol // not recorded	0008168 // methyltransferase activity // not recorded /// 0008168 // methyltransferase activity // inferred from electronic annotation /// 0008168 // methyltransferase activity // traceable author statement /// 0016740 // transferase activity // inferred from electronic annotation /// 0030731 // guanidinoacetate N-methyltransferase activity // inferred from mutant phenotype /// 0030731 // guanidi…	---
1552474_a_at	464.176	P	0.0141602	426.557	P	0.0107422	371.373	P	0.0461426	328.585	P	0.0239258	369.243	P	0.00805664	424.865	P	0.0141602	420.702	374.231	-0.16887	1.12418	0.296588	0.629794	gb:NM_138924.1 /DB_XREF=gi:20336211 /GEN=GAMT /TID=Hs2.81131.2 /CNT=34 /FEA=FLmRNA /TIER=FL /STK=3 /LL=2593 /UG=Hs.81131 /DEF=Homo sapiens guanidinoacetate N-methyltransferase (GAMT), transcript variant 2, mRNA. /PROD=guanidinoacetate N-methyltransferase, isoform b /FL=gb:NM_138924.1	NM_138924	Hs.81131	February 2009 (Genome Reference Consortium GRCh37)	guanidinoacetate N-methyltransferase	GAMT	chr19p13.3	full length	ENSG00000130005	2593	A8K0A0 /// B4DMJ3 /// Q14353	EC:2.1.1.2	601240 /// 612736	NP_000147 /// NP_620279	NM_000156 /// NM_138924	0006600 // creatine metabolic process // not recorded /// 0006601 // creatine biosynthetic process // inferred from direct assay /// 0006601 // creatine biosynthetic process // inferred from electronic annotation /// 0006601 // creatine biosynthetic process // traceable author statement /// 0006936 // muscle contraction // traceable author statement /// 0007283 // spermatogenesis // inferred from…	0005829 // cytosol // not recorded	0008168 // methyltransferase activity // not recorded /// 0008168 // methyltransferase activity // inferred from electronic annotation /// 0008168 // methyltransferase activity // traceable author statement /// 0016740 // transferase activity // inferred from electronic annotation /// 0030731 // guanidinoacetate N-methyltransferase activity // inferred from mutant phenotype /// 0030731 // guanidi…	---
1552476_s_at	11.7648	A	0.72583	42.8954	A	0.533936	21.5344	A	0.567627	12.3581	A	0.5	9.94978	A	0.633789	35.3226	A	0.533936	25.3982	19.2101	-0.40286	1.32213	0.602223	0.833667	gb:NM_133373.1 /DB_XREF=gi:19115963 /GEN=LOC113026 /TID=Hs2.380094.1 /CNT=59 /FEA=FLmRNA /TIER=FL /STK=3 /LL=113026 /UG=Hs.380094 /DEF=Homo sapiens similar to phospholipase C, delta (LOC113026), mRNA. /PROD=similar to phospholipase C, delta /FL=gb:NM_133373.1	NM_133373	Hs.380094	February 2009 (Genome Reference Consortium GRCh37)	phospholipase C, delta 3	PLCD3	chr17q21.31	full length	ENSG00000161714	113026	Q8N3E9	EC:3.1.4.11	608795	NP_588614	NM_133373	0001525 // angiogenesis // inferred from electronic annotation /// 0006629 // lipid metabolic process // inferred from electronic annotation /// 0007165 // signal transduction // inferred from electronic annotation /// 0016042 // lipid catabolic process // inferred from electronic annotation /// 0023034 // intracellular signaling pathway // inferred from electronic annotation /// 0042127 // regul…	0005737 // cytoplasm // inferred from electronic annotation /// 0016020 // membrane // inferred from electronic annotation	0004435 // phosphoinositide phospholipase C activity // inferred from electronic annotation /// 0004629 // phospholipase C activity // inferred from electronic annotation /// 0004871 // signal transducer activity // inferred from electronic annotation /// 0005509 // calcium ion binding // inferred from electronic annotation /// 0008081 // phosphoric diester hydrolase activity // inferred from ele…	---
1552477_a_at	21.7026	A	0.246094	42.7014	A	0.303711	47.5983	P	0.0461426	36.7368	A	0.0952148	28.17	A	0.334473	4.50026	A	0.696289	37.3341	23.1357	-0.690375	1.6137	0.347286	0.672529	gb:BC014852.1 /DB_XREF=gi:15928784 /TID=Hs2.11801.1 /CNT=59 /FEA=FLmRNA /TIER=FL /STK=3 /LL=3664 /UG_GENE=IRF6 /UG=Hs.11801 /DEF=Homo sapiens, interferon regulatory factor 6, clone MGC:5122 IMAGE:3449699, mRNA, complete cds. /PROD=interferon regulatory factor 6 /FL=gb:BC014852.1 gb:AF027292.1 gb:NM_006147.2	BC014852	Hs.724724	February 2009 (Genome Reference Consortium GRCh37)	interferon regulatory factor 6	IRF6	chr1q32.3-q41	full length	ENSG00000117595	3664	B1AJU4 /// B2R762 /// B4DLE2 /// D3DT90 /// O14896	---	119300 /// 119500 /// 607199 /// 608864	NP_006138	NM_006147	0006350 // transcription // inferred from electronic annotation /// 0006355 // regulation of transcription, DNA-dependent // inferred from electronic annotation /// 0007050 // cell cycle arrest // inferred from direct assay /// 0008285 // negative regulation of cell proliferation // inferred from direct assay /// 0008285 // negative regulation of cell proliferation // inferred from electronic ann…	0005634 // nucleus // inferred from electronic annotation /// 0005737 // cytoplasm // inferred from direct assay /// 0005737 // cytoplasm // inferred from electronic annotation	0003677 // DNA binding // inferred from sequence or structural similarity /// 0003677 // DNA binding // inferred from electronic annotation /// 0003700 // sequence-specific DNA binding transcription factor activity // inferred from sequence or structural similarity /// 0003700 // sequence-specific DNA binding transcription factor activity // inferred from electronic annotation /// 0005515 // prot…	Apoptosis // GenMAPP
1552478_a_at	3.78027	A	0.828613	6.47535	A	0.696289	6.31677	A	0.850342	2.98702	A	0.828613	15.1503	A	0.5	2.26887	A	0.904785	5.52413	6.80207	0.300226	1.23134	0.835998	0.942221	gb:NM_006147.2 /DB_XREF=gi:24497623 /GEN=IRF6 /TID=Hs2.11801.1 /CNT=59 /FEA=FLmRNA /TIER=ConsEnd /STK=0 /LL=3664 /UG=Hs.11801 /DEF=Homo sapiens interferon regulatory factor 6 (IRF6), mRNA. /PROD=interferon regulatory factor 6 /FL=gb:BC014852.1 gb:AF027292.1 gb:NM_006147.2	NM_006147	Hs.724724	February 2009 (Genome Reference Consortium GRCh37)	interferon regulatory factor 6	IRF6	chr1q32.3-q41	full length	ENSG00000117595	3664	B1AJU4 /// B2R762 /// B4DLE2 /// O14896	---	119300 /// 119500 /// 607199 /// 608864	NP_006138	NM_006147	0006350 // transcription // inferred from electronic annotation /// 0006355 // regulation of transcription, DNA-dependent // inferred from electronic annotation /// 0007050 // cell cycle arrest // inferred from direct assay /// 0008285 // negative regulation of cell proliferation // inferred from direct assay /// 0008285 // negative regulation of cell proliferation // inferred from electronic ann…	0005634 // nucleus // inferred from electronic annotation /// 0005737 // cytoplasm // inferred from direct assay /// 0005737 // cytoplasm // inferred from electronic annotation	0003677 // DNA binding // inferred from sequence or structural similarity /// 0003677 // DNA binding // inferred from electronic annotation /// 0003700 // sequence-specific DNA binding transcription factor activity // inferred from sequence or structural similarity /// 0003700 // sequence-specific DNA binding transcription factor activity // inferred from electronic annotation /// 0005515 // prot…	Apoptosis // GenMAPP
1552480_s_at	1.66755	A	0.696289	0.753381	A	0.904785	14.6286	A	0.567627	0.49348	A	0.870361	2.06762	A	0.932373	4.79205	A	0.780518	5.68317	2.45105	-1.21329	2.31867	0.710571	0.889658	gb:NM_080923.1 /DB_XREF=gi:18641365 /GEN=PTPRC /TID=Hs2.170121.1 /CNT=22 /FEA=FLmRNA /TIER=FL /STK=3 /LL=5788 /UG=Hs.170121 /DEF=Homo sapiens protein tyrosine phosphatase, receptor type, C (PTPRC), transcript variant 4, mRNA. /PROD=protein tyrosine phosphatase, receptor type, C,isoform 4 /FL=gb:NM_080923.1	NM_080923	Hs.654514	February 2009 (Genome Reference Consortium GRCh37)	protein tyrosine phosphatase, receptor type, C	PTPRC	chr1q31-q32	full length	ENSG00000081237	5788	B1ALS1 /// B1ALS2 /// B1ALS3 /// B4DSZ5 /// B4E0V3 /// P08575 /// Q0VAE8 /// Q5T9L9 /// Q5T9M0 /// Q5T9M2 /// Q5T9M3 /// Q5T9M4 /// Q5T9M5 /// Q6LDN6 /// Q6PJK7 /// Q6Q1P2 /// Q6QIM3 /// Q6QIN1 /// Q6QIN9 /// Q6QIQ5 /// Q6QIR3 /// Q8TD79 /// Q9H3X6	EC:3.1.3.48	126200 /// 151460 /// 608971 /// 609532	NP_002829 /// NP_563578 /// NP_563580	NM_002838 /// NM_080921 /// NM_080923	0000187 // activation of MAPK activity // inferred from electronic annotation /// 0001915 // negative regulation of T cell mediated cytotoxicity // inferred from sequence or structural similarity /// 0001916 // positive regulation of T cell mediated cytotoxicity // inferred from electronic annotation /// 0001960 // negative regulation of cytokine-mediated signaling pathway // inferred from sequen…	0005886 // plasma membrane // not recorded /// 0005886 // plasma membrane // inferred from electronic annotation /// 0005887 // integral to plasma membrane // inferred from sequence or structural similarity /// 0005887 // integral to plasma membrane // inferred from electronic annotation /// 0005887 // integral to plasma membrane // traceable author statement /// 0005925 // focal adhesion // infe…	0004721 // phosphoprotein phosphatase activity // inferred from electronic annotation /// 0004725 // protein tyrosine phosphatase activity // not recorded /// 0004725 // protein tyrosine phosphatase activity // inferred from direct assay /// 0004725 // protein tyrosine phosphatase activity // inferred from electronic annotation /// 0004872 // receptor activity // inferred from electronic annotati…	---
1552481_s_at	31.3604	A	0.067627	50.4694	P	0.0375977	44.798	P	0.0461426	48.7566	P	0.0107422	40.1698	P	0.00585938	26.3006	P	0.0461426	42.2093	38.409	-0.136115	1.09894	0.669516	0.867855	gb:NM_006699.1 /DB_XREF=gi:5729912 /GEN=MAN1A2 /TID=Hs2.367638.1 /CNT=37 /FEA=FLmRNA /TIER=FL /STK=3 /LL=10905 /UG=Hs.367638 /DEF=Homo sapiens mannosidase, alpha, class 1A, member 2 (MAN1A2), mRNA. /PROD=mannosidase, alpha, class 1A, member 2 /FL=gb:NM_006699.1 gb:AF027156.1	NM_006699	Hs.435938	February 2009 (Genome Reference Consortium GRCh37)	mannosidase, alpha, class 1A, member 2	MAN1A2	chr1p13	full length	ENSG00000198162	10905	A6NLR2 /// B3KMI5 /// O60476 /// Q5T9E2 /// Q5T9E3 /// Q5T9E4	EC:3.2.1.113	604345	NP_006690	NM_006699	0006491 // N-glycan processing // traceable author statement /// 0007585 // respiratory gaseous exchange // inferred from electronic annotation /// 0008152 // metabolic process // inferred from electronic annotation /// 0009100 // glycoprotein metabolic process // inferred from electronic annotation /// 0048286 // lung alveolus development // inferred from electronic annotation	0000139 // Golgi membrane // inferred from electronic annotation /// 0005624 // membrane fraction // traceable author statement /// 0005794 // Golgi apparatus // inferred from electronic annotation /// 0016020 // membrane // inferred from electronic annotation /// 0016021 // integral to membrane // inferred from electronic annotation /// 0016021 // integral to membrane // traceable author stateme…	0004571 // mannosyl-oligosaccharide 1,2-alpha-mannosidase activity // inferred from electronic annotation /// 0004571 // mannosyl-oligosaccharide 1,2-alpha-mannosidase activity // traceable author statement /// 0005509 // calcium ion binding // inferred from electronic annotation /// 0016787 // hydrolase activity // inferred from electronic annotation /// 0016798 // hydrolase activity, acting on …	---
1552482_at	18.5424	A	0.5	21.6236	A	0.067627	5.80135	A	0.390137	6.7449	A	0.72583	6.02855	A	0.72583	26.6545	A	0.366211	15.3224	13.1426	-0.22139	1.16586	0.708191	0.888568	gb:NM_025252.1 /DB_XREF=gi:23943873 /GEN=ALS2CR9 /TID=Hs2.42656.1 /CNT=17 /FEA=FLmRNA /TIER=FL /STK=3 /LL=65059 /UG=Hs.42656 /DEF=Homo sapiens amyotrophic lateral sclerosis 2 (juvenile) chromosome region, candidate 9 (ALS2CR9), mRNA. /PROD=amyotrophic lateral sclerosis 2 chromosomeregion candidate 9 /FL=gb:AB053311.1 gb:NM_025252.1	NM_025252	Hs.471162	February 2009 (Genome Reference Consortium GRCh37)	Ras association (RalGDS/AF-6) and pleckstrin homology domains 1	RAPH1	chr2q33	full length	ENSG00000173166	65059	C9J0R8 /// C9J164 /// C9JLG4 /// C9K0J5 /// Q70E73 /// Q8N8R9	---	609035	NP_976241 /// NP_998754	NM_203365 /// NM_213589	0007160 // cell-matrix adhesion // inferred from electronic annotation /// 0007165 // signal transduction // inferred from electronic annotation	0005737 // cytoplasm // inferred from electronic annotation /// 0005856 // cytoskeleton // inferred from electronic annotation /// 0005886 // plasma membrane // inferred from electronic annotation /// 0016020 // membrane // inferred from electronic annotation /// 0030027 // lamellipodium // inferred from electronic annotation /// 0030175 // filopodium // inferred from electronic annotation /// 00…	---	---
1552484_at	43.5488	A	0.5	15.2008	A	0.828613	77.0648	A	0.696289	76.8649	A	0.633789	151.997	A	0.5	147.496	A	0.466064	45.2715	125.453	1.47047	2.77112	0.0890887	0.373194	gb:NM_144775.1 /DB_XREF=gi:21426844 /GEN=SMCR8 /TID=Hs2.334576.1 /CNT=23 /FEA=FLmRNA /TIER=FL /STK=3 /LL=140775 /UG=Hs.334576 /DEF=Homo sapiens Smith-Magenis syndrome chromosome region, candidate 8 (SMCR8), mRNA. /PROD=Smith-Magenis syndrome chromosome region,candidate 8 /FL=gb:NM_144775.1 gb:AF467440.1	NM_144775	Hs.592944	February 2009 (Genome Reference Consortium GRCh37)	Smith-Magenis syndrome chromosome region, candidate 8	SMCR8	chr17p11.2	full length	ENSG00000176994	140775	B4DL51 /// Q8TEV9	---	---	NP_658988	NM_144775	---	---	---	---
1552485_at	173.729	P	0.000244141	217.144	P	0.000244141	201.01	P	0.000244141	171.684	P	0.000244141	192.092	P	0.000244141	175.991	P	0.000244141	197.294	179.922	-0.132974	1.09655	0.293427	0.627297	gb:NM_171846.1 /DB_XREF=gi:26051232 /GEN=LACTB /TID=Hs2.374554.2 /CNT=14 /FEA=FLmRNA /TIER=FL /STK=3 /LL=114294 /UG=Hs.374554 /DEF=Homo sapiens lactamase, beta (LACTB), transcript variant 2, nuclear gene encoding mitochondrial protein, mRNA. /PROD=lactamase, beta isoform b /FL=gb:NM_171846.1	NM_171846	Hs.410388	February 2009 (Genome Reference Consortium GRCh37)	lactamase, beta	LACTB	chr15q22.1	full length	ENSG00000103642	114294	P83111	---	608440	NP_116246 /// NP_741982	NM_032857 /// NM_171846	---	0005739 // mitochondrion // inferred from electronic annotation	0016787 // hydrolase activity // inferred from electronic annotation	---
1552486_s_at	207.846	P	0.000244141	175.663	P	0.000244141	237.923	P	0.000244141	221.859	P	0.000244141	241.545	P	0.000244141	200.372	P	0.000244141	207.144	221.259	0.0951026	1.06814	0.5306	0.795267	gb:NM_171846.1 /DB_XREF=gi:26051232 /GEN=LACTB /TID=Hs2.374554.2 /CNT=14 /FEA=FLmRNA /TIER=FL /STK=3 /LL=114294 /UG=Hs.374554 /DEF=Homo sapiens lactamase, beta (LACTB), transcript variant 2, nuclear gene encoding mitochondrial protein, mRNA. /PROD=lactamase, beta isoform b /FL=gb:NM_171846.1	NM_171846	Hs.410388	February 2009 (Genome Reference Consortium GRCh37)	lactamase, beta	LACTB	chr15q22.1	full length	ENSG00000103642	114294	P83111	---	608440	NP_116246 /// NP_741982	NM_032857 /// NM_171846	---	0005739 // mitochondrion // inferred from electronic annotation	0016787 // hydrolase activity // inferred from electronic annotation	---
1552487_a_at	25.4302	A	0.219482	4.75377	A	0.567627	40.021	A	0.219482	5.55929	A	0.533936	26.045	A	0.27417	13.0591	A	0.633789	23.4016	14.8878	-0.65248	1.57187	0.710999	0.889806	gb:NM_001717.2 /DB_XREF=gi:19743791 /GEN=BNC /TID=Hs2.64025.1 /CNT=22 /FEA=FLmRNA /TIER=FL /STK=3 /LL=646 /UG=Hs.64025 /DEF=Homo sapiens basonuclin (BNC), mRNA. /PROD=basonuclin /FL=gb:NM_001717.2	NM_001717	Hs.459153	February 2009 (Genome Reference Consortium GRCh37)	basonuclin 1	BNC1	chr15q25.2	full length	ENSG00000169594	646	B7Z885 /// Q01954	---	601930	NP_001708	NM_001717	0006350 // transcription // inferred from electronic annotation /// 0008284 // positive regulation of cell proliferation // traceable author statement /// 0008544 // epidermis development // traceable author statement /// 0045449 // regulation of transcription // inferred from electronic annotation	0005622 // intracellular // inferred from electronic annotation /// 0005634 // nucleus // inferred from electronic annotation /// 0005634 // nucleus // traceable author statement /// 0005737 // cytoplasm // inferred from electronic annotation	0003677 // DNA binding // inferred from electronic annotation /// 0003700 // sequence-specific DNA binding transcription factor activity // traceable author statement /// 0008270 // zinc ion binding // inferred from electronic annotation /// 0046872 // metal ion binding // inferred from electronic annotation	---
1552489_s_at	14.5274	A	0.334473	27.1208	A	0.219482	37.1448	A	0.219482	8.6077	A	0.466064	22.9067	A	0.398926	9.21888	A	0.533936	26.2643	13.5777	-0.951861	1.93437	0.172432	0.502027	gb:NM_033066.1 /DB_XREF=gi:14780901 /GEN=MPP4 /TID=Hs2.63085.1 /CNT=16 /FEA=FLmRNA /TIER=FL /STK=3 /LL=58538 /UG=Hs.63085 /DEF=Homo sapiens membrane protein, palmitoylated 4 (MAGUK p55 subfamily member 4) (MPP4), mRNA. /PROD=membrane protein, palmitoylated 4 (MAGUK p55subfamily member 4) /FL=gb:AF316032.1 gb:NM_033066.1	NM_033066	Hs.63085	February 2009 (Genome Reference Consortium GRCh37)	membrane protein, palmitoylated 4 (MAGUK p55 subfamily member 4)	MPP4	chr2q33.2	full length	ENSG00000082126	58538	A2RU80 /// B4DQ17 /// B4DQT4 /// B4DUF3 /// B7WP43 /// B7ZM19 /// C9IZK4 /// C9K002 /// Q96JB8	---	606575	NP_149055	NM_033066	---	0005737 // cytoplasm // inferred from electronic annotation	0005515 // protein binding // inferred from physical interaction /// 0005515 // protein binding // inferred from electronic annotation	---
1552490_at	55.1747	P	0.0375977	51.3447	P	0.0185547	54.0176	P	0.00805664	65.1275	P	0.0141602	84.7118	P	0.0141602	70.37	P	0.0107422	53.5123	73.4031	0.45597	1.3717	0.0185011	0.17907	gb:NM_145315.2 /DB_XREF=gi:21918871 /GEN=LACE1 /TID=Hs2.164285.1 /CNT=16 /FEA=FLmRNA /TIER=FL /STK=3 /LL=246269 /UG=Hs.164285 /DEF=Homo sapiens lactation elevated 1 (LACE1), mRNA. /PROD=lactation elevated 1 /FL=gb:AF520418.1 gb:NM_145315.2 gb:BC018445.1	NM_145315	Hs.259666	February 2009 (Genome Reference Consortium GRCh37)	lactation elevated 1	LACE1	chr6q22.1	full length	ENSG00000135537	246269	A6PVM0 /// A6ZJA2 /// Q8WV93	---	---	NP_660358	NM_145315	---	0005739 // mitochondrion // inferred from electronic annotation	0000166 // nucleotide binding // inferred from electronic annotation /// 0005524 // ATP binding // inferred from electronic annotation	---
1552491_at	10.0029	A	0.601074	28.7158	A	0.398926	68.8606	A	0.246094	47.3825	A	0.366211	29.3432	A	0.466064	32.6487	A	0.398926	35.8598	36.4581	0.0238747	1.01669	0.655991	0.860849	gb:NM_033261.2 /DB_XREF=gi:21361855 /GEN=IDI2 /TID=Hs2.9270.1 /CNT=11 /FEA=FLmRNA /TIER=FL /STK=3 /LL=91734 /UG=Hs.9270 /DEF=Homo sapiens diphosphate dimethylallyl diphosphate isomerase 2 (IDI2), mRNA. /PROD=diphosphate dimethylallyl diphosphate isomerase2 /FL=gb:NM_033261.2 gb:BC017778.1 gb:AF271725.1	NM_033261	Hs.591325	February 2009 (Genome Reference Consortium GRCh37)	isopentenyl-diphosphate delta isomerase 2	IDI2	chr10p15.3	full length	---	91734	Q9BXS1	EC:5.3.3.2	---	NP_150286	NM_033261	0006694 // steroid biosynthetic process // inferred from electronic annotation /// 0006695 // cholesterol biosynthetic process // inferred from electronic annotation /// 0008299 // isoprenoid biosynthetic process // inferred from electronic annotation /// 0008610 // lipid biosynthetic process // inferred from electronic annotation /// 0016117 // carotenoid biosynthetic process // inferred from el…	0005777 // peroxisome // inferred from electronic annotation /// 0005829 // cytosol // not recorded	0004452 // isopentenyl-diphosphate delta-isomerase activity // inferred from electronic annotation /// 0016787 // hydrolase activity // inferred from electronic annotation /// 0016853 // isomerase activity // inferred from electronic annotation /// 0046872 // metal ion binding // inferred from electronic annotation	---
1552493_s_at	6.87298	A	0.870361	4.479	A	0.850342	8.68102	A	0.870361	4.98921	A	0.888428	10.0397	A	0.80542	13.4787	A	0.753906	6.67767	9.50253	0.508967	1.42303	0.430538	0.733158	gb:NM_000497.2 /DB_XREF=gi:13904852 /GEN=CYP11B1 /TID=Hs2.377912.1 /CNT=15 /FEA=FLmRNA /TIER=FL /STK=3 /LL=1584 /UG=Hs.377912 /DEF=Homo sapiens cytochrome P450, family 11, subfamily B, polypeptide 1 (CYP11B1), nuclear gene encoding mitochondrial protein, mRNA. /PROD=cytochrome P450, subfamily XIB (steroid11-beta-hydroxylase), polypeptide 1 precursor /FL=gb:AF478474.1 gb:NM_000497.2	NM_000497	Hs.184927	February 2009 (Genome Reference Consortium GRCh37)	cytochrome P450, family 11, subfamily B, polypeptide 1	CYP11B1	chr8q21	full length	ENSG00000160882	1584	P15538 /// Q4VAQ9 /// Q4VAR0 /// Q8N9P8 /// Q8TDD0 /// Q8TE38 /// Q8TE39 /// Q8TE40	EC:1.14.15.4	103900 /// 202010 /// 610613	NP_000488 /// NP_001021384	NM_000497 /// NM_001026213	0006629 // lipid metabolic process // inferred from electronic annotation /// 0006694 // steroid biosynthetic process // inferred from electronic annotation /// 0006700 // C21-steroid hormone biosynthetic process // inferred from direct assay /// 0006950 // response to stress // traceable author statement /// 0006955 // immune response // traceable author statement /// 0008202 // steroid metaboli…	0005739 // mitochondrion // inferred from direct assay /// 0005739 // mitochondrion // inferred from electronic annotation /// 0005743 // mitochondrial inner membrane // inferred by curator /// 0005743 // mitochondrial inner membrane // traceable author statement /// 0016020 // membrane // inferred from electronic annotation /// 0031966 // mitochondrial membrane // inferred from electronic annota…	0004497 // monooxygenase activity // inferred from electronic annotation /// 0004507 // steroid 11-beta-monooxygenase activity // inferred from direct assay /// 0004507 // steroid 11-beta-monooxygenase activity // inferred from mutant phenotype /// 0004507 // steroid 11-beta-monooxygenase activity // inferred from electronic annotation /// 0005506 // iron ion binding // inferred from electronic a…	---
1552494_at	42.8459	A	0.432373	28.45	A	0.5	13.0463	A	0.567627	12.5936	A	0.601074	2.67901	A	0.850342	20.9914	A	0.72583	28.1141	12.088	-1.21772	2.32579	0.218075	0.553258	gb:NM_138572.1 /DB_XREF=gi:20070377 /GEN=LOC135763 /TID=Hs2.254211.1 /CNT=12 /FEA=FLmRNA /TIER=FL /STK=3 /LL=135763 /UG=Hs.254211 /DEF=Homo sapiens taube nuss (LOC135763), mRNA. /PROD=taube nuss /FL=gb:NM_138572.1	NM_138572	Hs.520122	February 2009 (Genome Reference Consortium GRCh37)	TAF8 RNA polymerase II, TATA box binding protein (TBP)-associated factor, 43kDa	TAF8	chr6p21.1	full length	ENSG00000137413	129685	B4DZU5 /// B5ME22 /// C9J7M8 /// C9J856 /// Q7Z7C8	---	609514	NP_612639	NM_138572	0001833 // inner cell mass cell proliferation // inferred from electronic annotation /// 0006350 // transcription // inferred from electronic annotation /// 0007275 // multicellular organismal development // inferred from electronic annotation /// 0030154 // cell differentiation // inferred from electronic annotation /// 0045449 // regulation of transcription // inferred from electronic annotatio…	0005634 // nucleus // inferred from direct assay /// 0005634 // nucleus // inferred from electronic annotation /// 0005669 // transcription factor TFIID complex // inferred from direct assay /// 0005737 // cytoplasm // inferred from electronic annotation /// 0048471 // perinuclear region of cytoplasm // inferred from direct assay	0003677 // DNA binding // inferred from electronic annotation /// 0005515 // protein binding // inferred from physical interaction /// 0016563 // transcription activator activity // inferred from direct assay	---
1552496_a_at	63.6275	A	0.0805664	53.2079	A	0.0952148	43.1924	A	0.219482	100.308	P	0.0302734	62.8244	A	0.0952148	76.7627	A	0.111572	53.3426	79.9651	0.584083	1.49909	0.0858518	0.366343	gb:NM_015198.1 /DB_XREF=gi:24308020 /GEN=COBL /TID=Hs2.33010.1 /CNT=21 /FEA=FLmRNA /TIER=FL /STK=3 /LL=23242 /UG=Hs.33010 /DEF=Homo sapiens KIAA0633 protein (COBL), mRNA. /PROD=KIAA0633 protein /FL=gb:NM_015198.1	NM_015198	Hs.99141	February 2009 (Genome Reference Consortium GRCh37)	cordon-bleu homolog (mouse)	COBL	chr7p12.1	full length	ENSG00000106078	23242	A4D257 /// B4DF11 /// B7ZLW9 /// B9EGF8 /// C9J9X1 /// O75128 /// Q8TCM1	---	610317	NP_056013	NM_015198	0001843 // neural tube closure // inferred from electronic annotation	---	0005515 // protein binding // inferred from electronic annotation	---
1552497_a_at	56.9705	M	0.0561523	59.3657	P	0.0185547	84.2485	M	0.0561523	65.3208	P	0.00805664	50.4826	M	0.0561523	65.588	A	0.0805664	66.8616	60.4638	-0.145106	1.10581	0.576475	0.820573	gb:NM_052931.2 /DB_XREF=gi:19924170 /GEN=KALI /TID=Hs2.293286.1 /CNT=13 /FEA=FLmRNA /TIER=FL /STK=3 /LL=114836 /UG=Hs.293286 /DEF=Homo sapiens activating NK receptor (KALI), mRNA. /PROD=activating NK receptor precursor /FL=gb:NM_052931.2	NM_052931	Hs.492348	February 2009 (Genome Reference Consortium GRCh37)	SLAM family member 6	SLAMF6	chr1q23.2	full length	ENSG00000162739	114836	B2R8X8 /// B4E1U5 /// B7Z6A7 /// Q5TAS6 /// Q96DU3	---	606446	NP_001171643 /// NP_001171644 /// NP_001171645 /// NP_443163	NM_001184714 /// NM_001184715 /// NM_001184716 /// NM_052931	---	0005886 // plasma membrane // inferred from electronic annotation /// 0016020 // membrane // inferred from electronic annotation /// 0016021 // integral to membrane // inferred from electronic annotation	0004872 // receptor activity // inferred from electronic annotation	---
1552498_at	86.0056	A	0.219482	36.0954	A	0.432373	26.0885	A	0.432373	42.5384	A	0.149658	78.3464	A	0.0805664	83.4962	A	0.129639	49.3965	68.127	0.463818	1.37919	0.37859	0.696823	gb:NM_145238.1 /DB_XREF=gi:21955123 /GEN=ZNF31 /TID=Hs2.195041.1 /CNT=12 /FEA=FLmRNA /TIER=FL /STK=3 /LL=7579 /UG=Hs.195041 /DEF=Homo sapiens zinc finger protein 31 (KOX 29) (ZNF31), mRNA. /PROD=zinc finger protein 31 /FL=gb:BC008827.1 gb:NM_145238.1	NM_145238	Hs.442705	February 2009 (Genome Reference Consortium GRCh37)	zinc finger and SCAN domain containing 20	ZSCAN20	chr1p34.3	full length	ENSG00000121903	7579	A6NJN6 /// P17040	---	611315	NP_660281	NM_145238	0006350 // transcription // inferred from electronic annotation /// 0006355 // regulation of transcription, DNA-dependent // inferred from electronic annotation /// 0016032 // viral reproduction // inferred from electronic annotation /// 0045449 // regulation of transcription // inferred from electronic annotation	0005622 // intracellular // inferred from electronic annotation /// 0005634 // nucleus // inferred from electronic annotation	0003676 // nucleic acid binding // inferred from electronic annotation /// 0003677 // DNA binding // inferred from electronic annotation /// 0003700 // sequence-specific DNA binding transcription factor activity // inferred from electronic annotation /// 0008270 // zinc ion binding // inferred from electronic annotation /// 0046872 // metal ion binding // inferred from electronic annotation	---
1552499_a_at	114.507	P	0.00292969	75.0637	P	0.00805664	102.093	P	0.00805664	99.5987	P	0.00292969	91.5924	P	0.00195313	66.2495	P	0.00292969	97.2214	85.8135	-0.180069	1.13294	0.521317	0.789472	gb:NM_145238.1 /DB_XREF=gi:21955123 /GEN=ZNF31 /TID=Hs2.195041.1 /CNT=12 /FEA=FLmRNA /TIER=FL /STK=3 /LL=7579 /UG=Hs.195041 /DEF=Homo sapiens zinc finger protein 31 (KOX 29) (ZNF31), mRNA. /PROD=zinc finger protein 31 /FL=gb:BC008827.1 gb:NM_145238.1	NM_145238	Hs.442705	February 2009 (Genome Reference Consortium GRCh37)	zinc finger and SCAN domain containing 20	ZSCAN20	chr1p34.3	full length	ENSG00000121903	7579	A6NJN6 /// P17040	---	611315	NP_660281	NM_145238	0006350 // transcription // inferred from electronic annotation /// 0006355 // regulation of transcription, DNA-dependent // inferred from electronic annotation /// 0016032 // viral reproduction // inferred from electronic annotation /// 0045449 // regulation of transcription // inferred from electronic annotation	0005622 // intracellular // inferred from electronic annotation /// 0005634 // nucleus // inferred from electronic annotation	0003676 // nucleic acid binding // inferred from electronic annotation /// 0003677 // DNA binding // inferred from electronic annotation /// 0003700 // sequence-specific DNA binding transcription factor activity // inferred from electronic annotation /// 0008270 // zinc ion binding // inferred from electronic annotation /// 0046872 // metal ion binding // inferred from electronic annotation	---
1552501_a_at	56.4239	A	0.27417	19.5784	A	0.533936	18.9294	A	0.567627	59.7918	A	0.366211	12.668	A	0.567627	32.4515	A	0.466064	31.6439	34.9704	0.144208	1.10512	0.930015	0.97688	gb:NM_170699.1 /DB_XREF=gi:24850108 /GEN=GPBAR1 /TID=Hs2.160954.1 /CNT=12 /FEA=FLmRNA /TIER=FL /STK=3 /LL=151306 /UG=Hs.160954 /DEF=Homo sapiens G protein-coupled bile acid receptor 1 (GPBAR1), mRNA. /PROD=G-protein coupled bile acid receptor BG37 /FL=gb:NM_170699.1 gb:AB089307.1 gb:BC033625.1	NM_170699	Hs.160954	February 2009 (Genome Reference Consortium GRCh37)	G protein-coupled bile acid receptor 1	GPBAR1	chr2q35	full length	ENSG00000179921 /// ENSG00000251341	151306	B3KV35 /// Q8TDU6	---	610147	NP_001070659 /// NP_001070662 /// NP_733800	NM_001077191 /// NM_001077194 /// NM_170699	0007165 // signal transduction // inferred from electronic annotation /// 0007186 // G-protein coupled receptor protein signaling pathway // inferred from electronic annotation	0005886 // plasma membrane // not recorded /// 0005886 // plasma membrane // inferred from electronic annotation /// 0016020 // membrane // inferred from electronic annotation /// 0016021 // integral to membrane // inferred from electronic annotation	0004871 // signal transducer activity // inferred from electronic annotation /// 0004872 // receptor activity // inferred from electronic annotation /// 0004930 // G-protein coupled receptor activity // inferred from electronic annotation	---
1552502_s_at	19.0327	A	0.334473	34.5525	A	0.398926	7.13071	A	0.432373	16.5381	A	0.5	12.1695	A	0.466064	7.33432	A	0.696289	20.2386	12.014	-0.752398	1.68459	0.497953	0.775371	gb:NM_017821.2 /DB_XREF=gi:24497630 /GEN=RHBDL2 /TID=Hs2.433304.1 /CNT=11 /FEA=FLmRNA /TIER=FL /STK=3 /LL=54933 /UG=Hs.433304 /DEF=Homo sapiens rhomboid, veinlet-like 2 (Drosophila) (RHBDL2), mRNA. /PROD=rhomboid-related protein 2 /FL=gb:NM_017821.2 gb:AY126343.1	NM_017821	Hs.524626	February 2009 (Genome Reference Consortium GRCh37)	rhomboid, veinlet-like 2 (Drosophila)	RHBDL2	chr1p34.3	full length	ENSG00000158315	54933	B3KUN4 /// B7Z1Y9 /// Q9NX52	EC:3.4.21.105	608962	NP_060291	NM_017821	0007165 // signal transduction // inferred from electronic annotation	0016020 // membrane // inferred from electronic annotation /// 0016021 // integral to membrane // inferred from electronic annotation	0004252 // serine-type endopeptidase activity // inferred from electronic annotation /// 0008233 // peptidase activity // inferred from electronic annotation /// 0008236 // serine-type peptidase activity // inferred from electronic annotation /// 0016787 // hydrolase activity // inferred from electronic annotation	---
1552503_at	134.603	A	0.533936	74.8466	A	0.72583	129.099	A	0.533936	28.3395	A	0.567627	92.0362	A	0.5	102.747	A	0.601074	112.849	74.3743	-0.601523	1.51732	0.310183	0.642128	gb:NM_032863.1 /DB_XREF=gi:14249599 /TID=Hs2.334634.1 /CNT=9 /FEA=FLmRNA /TIER=FL /STK=3 /LL=84949 /UG_GENE=FLJ14927 /UG=Hs.334634 /UG_TITLE=hypothetical protein FLJ14927 /DEF=Homo sapiens hypothetical protein FLJ14927 (FLJ14927), mRNA. /FL=gb:NM_032863.1	NM_032863	Hs.369448	February 2009 (Genome Reference Consortium GRCh37)	Fraser syndrome 1	FRAS1	chr4q21.21	full length	ENSG00000138759	80144	A2RRR8 /// A2RRR9 /// Q05CW8 /// Q4W596 /// Q69YV4 /// Q6AI26 /// Q86XX4	---	219000 /// 607830	NP_001159605 /// NP_079350	NM_001166133 /// NM_025074	0002009 // morphogenesis of an epithelium // inferred from electronic annotation /// 0007154 // cell communication // inferred from electronic annotation /// 0015031 // protein transport // inferred from electronic annotation /// 0043588 // skin development // inferred from electronic annotation	0005604 // basement membrane // inferred from electronic annotation /// 0005886 // plasma membrane // inferred from electronic annotation /// 0016020 // membrane // inferred from electronic annotation /// 0016021 // integral to membrane // inferred from electronic annotation	0046872 // metal ion binding // inferred from electronic annotation	---
1552504_a_at	33.3002	A	0.567627	123.565	A	0.149658	16.7222	A	0.665527	44.977	A	0.171387	58.2352	A	0.334473	62.1202	A	0.27417	57.8625	55.1108	-0.0702937	1.04993	0.654808	0.860432	gb:NM_032430.1 /DB_XREF=gi:24308325 /GEN=KIAA1811 /TID=Hs2.182081.1 /CNT=8 /FEA=FLmRNA /TIER=FL /STK=3 /LL=84446 /UG=Hs.182081 /DEF=Homo sapiens KIAA1811 protein (KIAA1811), mRNA. /PROD=KIAA1811 protein /FL=gb:AF479827.1 gb:NM_032430.1	NM_032430	Hs.182081	February 2009 (Genome Reference Consortium GRCh37)	BR serine/threonine kinase 1	BRSK1	chr19q13.4	full length	ENSG00000160469	84446	B3KWF8 /// Q8TDC3	EC:2.7.11.1	609235	NP_115806	NM_032430	0006468 // protein phosphorylation // inferred from direct assay /// 0006468 // protein phosphorylation // inferred from electronic annotation /// 0006974 // response to DNA damage stimulus // inferred from direct assay /// 0009411 // response to UV // inferred from direct assay /// 0010212 // response to ionizing radiation // inferred from direct assay /// 0030010 // establishment of cell polari…	0005634 // nucleus // inferred from direct assay /// 0005634 // nucleus // inferred from electronic annotation /// 0005730 // nucleolus // inferred from direct assay /// 0005737 // cytoplasm // inferred from direct assay /// 0005737 // cytoplasm // inferred from electronic annotation /// 0005886 // plasma membrane // inferred from direct assay /// 0030054 // cell junction // inferred from direct …	0000166 // nucleotide binding // inferred from electronic annotation /// 0000287 // magnesium ion binding // inferred from direct assay /// 0004672 // protein kinase activity // inferred from electronic annotation /// 0004674 // protein serine/threonine kinase activity // inferred from direct assay /// 0004674 // protein serine/threonine kinase activity // inferred from electronic annotation /// …	---
1552506_at	17.2735	A	0.5	4.63579	A	0.533936	63.8863	A	0.19458	9.10713	A	0.466064	40.1547	A	0.27417	7.49847	A	0.72583	28.5985	18.9201	-0.596022	1.51154	0.833086	0.941063	gb:NM_173689.1 /DB_XREF=gi:27735144 /TID=Hs2.373527.1 /CNT=8 /FEA=FLmRNA /TIER=FL /STK=3 /LL=286204 /UG_GENE=FLJ38464 /UG=Hs.373527 /UG_TITLE=hypothetical protein FLJ38464 /DEF=Homo sapiens hypothetical protein FLJ38464 (FLJ38464), mRNA. /FL=gb:NM_173689.1	NM_173689	Hs.710092	February 2009 (Genome Reference Consortium GRCh37)	crumbs homolog 2 (Drosophila)	CRB2	chr9q33.3	full length	ENSG00000148204	286204	Q0QD46 /// Q5IJ48 /// Q8N930	---	609720	NP_775960	NM_173689	---	0005576 // extracellular region // inferred from electronic annotation /// 0005886 // plasma membrane // inferred from electronic annotation /// 0016020 // membrane // inferred from electronic annotation /// 0016021 // integral to membrane // inferred from electronic annotation	0005509 // calcium ion binding // inferred from electronic annotation	---
1552507_at	55.0348	A	0.334473	59.9712	A	0.149658	62.998	A	0.129639	11.9971	A	0.601074	58.5337	A	0.149658	75.5751	A	0.0952148	59.3346	48.702	-0.284894	1.21832	0.474313	0.760574	gb:NM_080671.1 /DB_XREF=gi:18087850 /GEN=KCNE4 /TID=Hs2.348522.1 /CNT=13 /FEA=FLmRNA /TIER=FL /STK=3 /LL=23704 /UG=Hs.348522 /DEF=Homo sapiens potassium voltage-gated channel, Isk-related family, member 4 (KCNE4), mRNA. /PROD=potassium voltage-gated channel, Isk-relatedfamily, member 4 /FL=gb:BC014429.1 gb:AY065987.1 gb:NM_080671.1	NM_080671	Hs.348522	February 2009 (Genome Reference Consortium GRCh37)	potassium voltage-gated channel, Isk-related family, member 4	KCNE4	chr2q36.3	full length	ENSG00000152049	23704	A5H1P5 /// B7Z275 /// Q2N1I0 /// Q8WWG9	---	607775	NP_542402	NM_080671	0006810 // transport // inferred from electronic annotation /// 0006811 // ion transport // inferred from electronic annotation /// 0006813 // potassium ion transport // inferred from electronic annotation	0016020 // membrane // inferred from electronic annotation /// 0016021 // integral to membrane // inferred from electronic annotation /// 0016324 // apical plasma membrane // inferred from electronic annotation	0005216 // ion channel activity // inferred from electronic annotation /// 0005244 // voltage-gated ion channel activity // inferred from electronic annotation /// 0005249 // voltage-gated potassium channel activity // inferred from electronic annotation /// 0005267 // potassium channel activity // inferred from electronic annotation	---
1552508_at	6.37823	A	0.753906	36.3883	A	0.432373	5.92385	A	0.780518	4.32563	A	0.828613	10.2412	A	0.780518	11.7698	A	0.696289	16.2301	8.77886	-0.886569	1.84877	0.655062	0.860578	gb:NM_080671.1 /DB_XREF=gi:18087850 /GEN=KCNE4 /TID=Hs2.348522.1 /CNT=13 /FEA=FLmRNA /TIER=ConsEnd /STK=0 /LL=23704 /UG=Hs.348522 /DEF=Homo sapiens potassium voltage-gated channel, Isk-related family, member 4 (KCNE4), mRNA. /PROD=potassium voltage-gated channel, Isk-relatedfamily, member 4 /FL=gb:BC014429.1 gb:AY065987.1 gb:NM_080671.1	NM_080671	Hs.348522	February 2009 (Genome Reference Consortium GRCh37)	potassium voltage-gated channel, Isk-related family, member 4	KCNE4	chr2q36.3	full length	ENSG00000152049	23704	A5H1P5 /// B7Z275 /// Q2N1I0 /// Q8WWG9	---	607775	NP_542402	NM_080671	0006810 // transport // inferred from electronic annotation /// 0006811 // ion transport // inferred from electronic annotation /// 0006813 // potassium ion transport // inferred from electronic annotation	0016020 // membrane // inferred from electronic annotation /// 0016021 // integral to membrane // inferred from electronic annotation /// 0016324 // apical plasma membrane // inferred from electronic annotation	0005216 // ion channel activity // inferred from electronic annotation /// 0005244 // voltage-gated ion channel activity // inferred from electronic annotation /// 0005249 // voltage-gated potassium channel activity // inferred from electronic annotation /// 0005267 // potassium channel activity // inferred from electronic annotation	---
1552509_a_at	20.2161	A	0.303711	29.9554	A	0.0952148	33.6266	A	0.171387	5.21484	A	0.398926	21.6772	A	0.334473	37.3657	A	0.0805664	27.9327	21.4192	-0.38305	1.3041	0.436388	0.737251	gb:NM_145273.1 /DB_XREF=gi:21687217 /TID=Hs2.147313.1 /CNT=12 /FEA=FLmRNA /TIER=FL /STK=3 /LL=146894 /UG_GENE=LOC146894 /UG=Hs.147313 /UG_TITLE=similar to CMRF35 antigen precursor (CMRF-35) /DEF=Homo sapiens similar to CMRF35 antigen precursor (CMRF-35) (LOC146894), mRNA. /FL=gb:BC025395.1 gb:NM_145273.1	NM_145273	Hs.147313	February 2009 (Genome Reference Consortium GRCh37)	CD300 molecule-like family member g	CD300LG	chr17q21.31	full length	ENSG00000161649	146894	B4DNY5 /// C9JGW2 /// Q6UXG3	---	610520	NP_001161794 /// NP_001161795 /// NP_001161796 /// NP_660316	NM_001168322 /// NM_001168323 /// NM_001168324 /// NM_145273	---	0005768 // endosome // inferred from electronic annotation /// 0005886 // plasma membrane // inferred from electronic annotation /// 0016020 // membrane // inferred from electronic annotation /// 0016021 // integral to membrane // inferred from electronic annotation /// 0016323 // basolateral plasma membrane // inferred from electronic annotation /// 0016324 // apical plasma membrane // inferred …	0004872 // receptor activity // inferred from electronic annotation	---
1552510_at	379.82	M	0.0561523	763.317	A	0.149658	477.668	P	0.0461426	369.253	P	0.0375977	408.373	A	0.149658	790.559	A	0.067627	540.268	522.728	-0.0476141	1.03355	0.881645	0.959543	gb:NM_080877.1 /DB_XREF=gi:25014087 /GEN=NPTIIc /TID=Hs2.189144.1 /CNT=10 /FEA=FLmRNA /TIER=FL /STK=3 /LL=142680 /UG=Hs.189144 /DEF=Homo sapiens type IIc Na+Pi cotransporter (NPTIIc), mRNA. /PROD=type IIc Na+Pi cotransporter /FL=gb:NM_080877.1 gb:AB055000.1	NM_080877	Hs.432442	February 2009 (Genome Reference Consortium GRCh37)	solute carrier family 34 (sodium phosphate), member 3	SLC34A3	chr9q34	full length	ENSG00000198569	142680	Q8N130	---	241530 /// 609826	NP_001170787 /// NP_001170788 /// NP_543153	NM_001177316 /// NM_001177317 /// NM_080877	0006810 // transport // inferred from electronic annotation /// 0006811 // ion transport // inferred from electronic annotation /// 0006814 // sodium ion transport // inferred from direct assay /// 0006814 // sodium ion transport // inferred from electronic annotation /// 0006817 // phosphate transport // inferred from direct assay /// 0006817 // phosphate transport // inferred from electronic an…	0005903 // brush border // inferred from electronic annotation /// 0016020 // membrane // inferred from electronic annotation /// 0016021 // integral to membrane // inferred from electronic annotation /// 0016324 // apical plasma membrane // inferred from sequence or structural similarity /// 0016324 // apical plasma membrane // inferred from electronic annotation /// 0031410 // cytoplasmic vesic…	0005436 // sodium:phosphate symporter activity // inferred from direct assay /// 0005436 // sodium:phosphate symporter activity // inferred from electronic annotation /// 0015293 // symporter activity // inferred from electronic annotation /// 0015321 // sodium-dependent phosphate transmembrane transporter activity // inferred from direct assay /// 0015321 // sodium-dependent phosphate transmembr…	---
1552511_a_at	18.8648	A	0.27417	8.59524	A	0.398926	10.7661	A	0.5	1.76266	A	0.80542	4.14253	A	0.533936	1.37436	A	0.780518	12.742	2.42652	-2.39264	5.25116	0.0135066	0.157622	gb:NM_020361.2 /DB_XREF=gi:24111254 /GEN=CPA6 /TID=Hs2.283310.1 /CNT=10 /FEA=FLmRNA /TIER=FL /STK=3 /LL=57094 /UG=Hs.283310 /DEF=Homo sapiens carboxypeptidase A6 (CPA6), mRNA. /PROD=carboxypeptidase B precursor /FL=gb:NM_020361.2 gb:BC033684.1	NM_020361	Hs.658850	February 2009 (Genome Reference Consortium GRCh37)	carboxypeptidase A6 /// carboxypeptidase B1 (tissue)	CPA6 /// CPB1	chr3q24 /// chr8q13.2	full length	ENSG00000165078	1360 /// 57094	C9J5C4 /// C9JUX7 /// C9JVG1 /// C9JXS3 /// P15086 /// Q68DJ8 /// Q8N4T0	EC:3.4.17.1 /// EC:3.4.17.2	114852 /// 609562	NP_001862 /// NP_065094	NM_001871 /// NM_020361	0006508 // proteolysis // inferred from electronic annotation	0005576 // extracellular region // inferred from electronic annotation	0004180 // carboxypeptidase activity // traceable author statement /// 0004180 // carboxypeptidase activity // inferred from electronic annotation /// 0004181 // metallocarboxypeptidase activity // inferred from electronic annotation /// 0004181 // metallocarboxypeptidase activity // non-traceable author statement /// 0008233 // peptidase activity // inferred from electronic annotation /// 000823…	---
1552514_at	1.41606	A	0.943848	14.1784	A	0.398926	12.6469	A	0.665527	9.34803	A	0.466064	16.4133	A	0.432373	15.0227	A	0.533936	9.41379	13.5947	0.530191	1.44412	0.393553	0.707419	gb:NM_152613.1 /DB_XREF=gi:22749254 /TID=Hs2.352159.1 /CNT=7 /FEA=FLmRNA /TIER=FL /STK=3 /LL=164684 /UG_GENE=MGC26816 /UG=Hs.352159 /UG_TITLE=hypothetical protein MGC26816 /DEF=Homo sapiens hypothetical protein MGC26816 (MGC26816), mRNA. /FL=gb:NM_152613.1 gb:BC022549.1 gb:BC022546.1	NM_152613	Hs.655541	February 2009 (Genome Reference Consortium GRCh37)	WBP2 N-terminal like	WBP2NL	chr22q13.2	full length	ENSG00000183066	164684	B4DJL8 /// Q6ICG8	---	610981	NP_689826	NM_152613	0007126 // meiosis // inferred from electronic annotation /// 0007343 // egg activation // inferred from sequence or structural similarity /// 0035039 // male pronucleus assembly // inferred from sequence or structural similarity	0033011 // perinuclear theca // inferred from sequence or structural similarity	0050699 // WW domain binding // inferred from sequence or structural similarity	---
1552515_at	9.50919	A	0.466064	28.2074	A	0.366211	24.3172	A	0.366211	30.5103	A	0.246094	34.1455	A	0.27417	14.7946	A	0.533936	20.6779	26.4835	0.357003	1.28076	0.541137	0.801373	gb:NM_152696.1 /DB_XREF=gi:23397583 /TID=Hs2.12259.1 /CNT=13 /FEA=FLmRNA /TIER=FL /STK=3 /LL=204851 /UG_GENE=Nbak2 /UG=Hs.12259 /UG_TITLE=homeodomain interacting protein kinase 1-like protein /DEF=Homo sapiens homeodomain interacting protein kinase 1-like protein (Nbak2), mRNA. /FL=gb:BC033012.1 gb:NM_152696.1	NM_152696	Hs.532363	February 2009 (Genome Reference Consortium GRCh37)	homeodomain interacting protein kinase 1	HIPK1	chr1p13.2	full length	ENSG00000163349	204851	B3KV38 /// B4DZ33 /// Q5SQL1 /// Q5SQL3 /// Q86Z02	EC:2.7.11.1	608003	NP_689909 /// NP_852003 /// NP_938009 /// NP_938010	NM_152696 /// NM_181358 /// NM_198268 /// NM_198269	0006350 // transcription // inferred from electronic annotation /// 0006468 // protein phosphorylation // inferred from electronic annotation /// 0007224 // smoothened signaling pathway // inferred from electronic annotation /// 0008284 // positive regulation of cell proliferation // inferred from electronic annotation /// 0009952 // anterior/posterior pattern formation // inferred from electroni…	0005634 // nucleus // inferred from direct assay /// 0005634 // nucleus // inferred from electronic annotation /// 0005730 // nucleolus // inferred from direct assay /// 0005737 // cytoplasm // inferred from direct assay /// 0005737 // cytoplasm // inferred from electronic annotation /// 0005813 // centrosome // inferred from direct assay /// 0016605 // PML body // inferred from electronic annota…	0000166 // nucleotide binding // inferred from electronic annotation /// 0003677 // DNA binding // inferred from electronic annotation /// 0004672 // protein kinase activity // inferred from electronic annotation /// 0004674 // protein serine/threonine kinase activity // inferred from electronic annotation /// 0005515 // protein binding // inferred from physical interaction /// 0005524 // ATP bin…	---
1552516_a_at	41.8362	A	0.27417	29.8531	A	0.466064	26.8668	A	0.533936	28.3273	A	0.19458	37.2101	A	0.432373	2.59468	A	0.780518	32.8521	22.7107	-0.532613	1.44655	0.384408	0.70166	gb:NM_152696.1 /DB_XREF=gi:23397583 /TID=Hs2.12259.1 /CNT=13 /FEA=FLmRNA /TIER=FL /STK=3 /LL=204851 /UG_GENE=Nbak2 /UG=Hs.12259 /UG_TITLE=homeodomain interacting protein kinase 1-like protein /DEF=Homo sapiens homeodomain interacting protein kinase 1-like protein (Nbak2), mRNA. /FL=gb:BC033012.1 gb:NM_152696.1	NM_152696	Hs.532363	February 2009 (Genome Reference Consortium GRCh37)	homeodomain interacting protein kinase 1	HIPK1	chr1p13.2	full length	ENSG00000163349	204851	B3KV38 /// B4DZ33 /// Q5SQL1 /// Q5SQL3 /// Q86Z02	EC:2.7.11.1	608003	NP_689909 /// NP_852003 /// NP_938009 /// NP_938010	NM_152696 /// NM_181358 /// NM_198268 /// NM_198269	0006350 // transcription // inferred from electronic annotation /// 0006468 // protein phosphorylation // inferred from electronic annotation /// 0007224 // smoothened signaling pathway // inferred from electronic annotation /// 0008284 // positive regulation of cell proliferation // inferred from electronic annotation /// 0009952 // anterior/posterior pattern formation // inferred from electroni…	0005634 // nucleus // inferred from direct assay /// 0005634 // nucleus // inferred from electronic annotation /// 0005730 // nucleolus // inferred from direct assay /// 0005737 // cytoplasm // inferred from direct assay /// 0005737 // cytoplasm // inferred from electronic annotation /// 0005813 // centrosome // inferred from direct assay /// 0016605 // PML body // inferred from electronic annota…	0000166 // nucleotide binding // inferred from electronic annotation /// 0003677 // DNA binding // inferred from electronic annotation /// 0004672 // protein kinase activity // inferred from electronic annotation /// 0004674 // protein serine/threonine kinase activity // inferred from electronic annotation /// 0005515 // protein binding // inferred from physical interaction /// 0005524 // ATP bin…	---
1552518_s_at	231.706	P	0.00415039	160.995	P	0.0141602	414.708	P	0.00805664	128.339	P	0.00415039	154.469	P	0.00585938	196.646	P	0.00292969	269.136	159.818	-0.751908	1.68402	0.202793	0.537103	gb:NM_022045.2 /DB_XREF=gi:21630256 /GEN=MTBP /TID=Hs2.348378.1 /CNT=12 /FEA=FLmRNA /TIER=FL /STK=3 /LL=27085 /UG=Hs.348378 /DEF=Homo sapiens Mdm2, transformed 3T3 cell double minute 2, p53 binding protein (mouse) binding protein, 104kDa (MTBP), mRNA. /PROD=Mdm2, transformed 3T3 cell double minute 2, p53binding protein binding protein /FL=gb:BC013136.1 gb:NM_022045.2	NM_022045	Hs.657656	February 2009 (Genome Reference Consortium GRCh37)	Mdm2, transformed 3T3 cell double minute 2, p53 binding protein (mouse) binding protein, 104kDa	MTBP	chr8q24.12	full length	ENSG00000172167	27085	B4DUR5 /// Q96DY7	---	605927	NP_071328	NM_022045	0007049 // cell cycle // inferred from electronic annotation /// 0007050 // cell cycle arrest // inferred from electronic annotation /// 0007089 // traversing start control point of mitotic cell cycle // inferred from electronic annotation /// 0008285 // negative regulation of cell proliferation // inferred from electronic annotation	---	0005515 // protein binding // inferred from electronic annotation	---
1552519_at	118.741	P	0.000732422	151.539	P	0.000732422	156.223	P	0.00195313	111.888	P	0.000244141	159.378	P	0.00195313	94.286	P	0.000244141	142.168	121.851	-0.222481	1.16674	0.388567	0.70415	gb:NM_145259.1 /DB_XREF=gi:21687097 /GEN=ALK7 /TID=Hs2.352338.1 /CNT=10 /FEA=FLmRNA /TIER=FL /STK=3 /LL=130399 /UG=Hs.352338 /DEF=Homo sapiens activin receptor-like kinase 7 (ALK7), mRNA. /PROD=activin receptor-like kinase 7 /FL=gb:AY127050.1 gb:NM_145259.1 gb:BC022530.1	NM_145259	Hs.562901	February 2009 (Genome Reference Consortium GRCh37)	activin A receptor, type IC	ACVR1C	chr2q24.1	full length	ENSG00000123612	130399	Q53SF5 /// Q8NER5	EC:2.7.11.30	608981	NP_001104501 /// NP_001104502 /// NP_001104503 /// NP_660302	NM_001111031 /// NM_001111032 /// NM_001111033 /// NM_145259	0002021 // response to dietary excess // inferred from electronic annotation /// 0006468 // protein phosphorylation // inferred by curator /// 0006468 // protein phosphorylation // inferred from electronic annotation /// 0006915 // apoptosis // inferred from electronic annotation /// 0009749 // response to glucose stimulus // inferred from electronic annotation /// 0019915 // lipid storage // inf…	0016020 // membrane // inferred from electronic annotation /// 0016021 // integral to membrane // inferred from electronic annotation /// 0048179 // activin receptor complex // inferred from direct assay	0000166 // nucleotide binding // inferred from electronic annotation /// 0004672 // protein kinase activity // inferred from electronic annotation /// 0004674 // protein serine/threonine kinase activity // inferred from electronic annotation /// 0004675 // transmembrane receptor protein serine/threonine kinase activity // inferred from electronic annotation /// 0004872 // receptor activity // inf…	---
1552520_at	173.055	P	0.000732422	209.456	P	0.0141602	338.508	P	0.000244141	229.175	P	0.00195313	305.985	P	0.000732422	339.747	P	0.00585938	240.339	291.636	0.279095	1.21343	0.393877	0.707604	gb:BC030710.1 /DB_XREF=gi:21265147 /TID=Hs2.99439.1 /CNT=10 /FEA=FLmRNA /TIER=FL /STK=3 /LL=157753 /UG_GENE=FLJ30668 /UG=Hs.99439 /DEF=Homo sapiens, similar to hypothetical protein FLJ11190, clone MGC:33522 IMAGE:4819093, mRNA, complete cds. /PROD=similar to hypothetical protein FLJ11190 /FL=gb:NM_153015.1 gb:BC030710.1	BC030710	Hs.99439	February 2009 (Genome Reference Consortium GRCh37)	transmembrane protein 74	TMEM74	chr8q23.1	full length	ENSG00000164841	157753	Q96NL1	---	---	NP_694560	NM_153015	0006914 // autophagy // inferred from electronic annotation	0000421 // autophagic vacuole membrane // inferred from electronic annotation /// 0005764 // lysosome // inferred from electronic annotation /// 0005765 // lysosomal membrane // inferred from electronic annotation /// 0016020 // membrane // inferred from electronic annotation /// 0016021 // integral to membrane // inferred from electronic annotation /// 0031410 // cytoplasmic vesicle // inferred …	---	---
1552521_a_at	129.666	P	0.000244141	119.698	P	0.000244141	169.097	P	0.000244141	107.714	P	0.00292969	143.731	P	0.000244141	162.249	P	0.000732422	139.487	137.898	-0.0165329	1.01153	0.931678	0.977507	gb:BC030710.1 /DB_XREF=gi:21265147 /TID=Hs2.99439.1 /CNT=10 /FEA=FLmRNA /TIER=FL /STK=3 /LL=157753 /UG_GENE=FLJ30668 /UG=Hs.99439 /DEF=Homo sapiens, similar to hypothetical protein FLJ11190, clone MGC:33522 IMAGE:4819093, mRNA, complete cds. /PROD=similar to hypothetical protein FLJ11190 /FL=gb:NM_153015.1 gb:BC030710.1	BC030710	Hs.99439	February 2009 (Genome Reference Consortium GRCh37)	transmembrane protein 74	TMEM74	chr8q23.1	full length	ENSG00000164841	157753	Q96NL1	---	---	NP_694560	NM_153015	0006914 // autophagy // inferred from electronic annotation	0000421 // autophagic vacuole membrane // inferred from electronic annotation /// 0005764 // lysosome // inferred from electronic annotation /// 0005765 // lysosomal membrane // inferred from electronic annotation /// 0016020 // membrane // inferred from electronic annotation /// 0016021 // integral to membrane // inferred from electronic annotation /// 0031410 // cytoplasmic vesicle // inferred …	---	---
1552522_at	52.5201	P	0.0185547	42.4547	P	0.0012207	74.5373	P	0.00805664	29.765	A	0.0952148	46.6792	P	0.00415039	57.9196	P	0.0302734	56.504	44.7879	-0.335243	1.26159	0.397965	0.710884	gb:NM_145720.2 /DB_XREF=gi:28416947 /GEN=TIGD4 /TID=Hs2.188296.1 /CNT=9 /FEA=FLmRNA /TIER=FL /STK=3 /LL=201798 /UG=Hs.188296 /DEF=Homo sapiens tigger transposable element derived 4 (TIGD4), mRNA. /PROD=tigger transposable element derived 4 /FL=gb:NM_145720.2 gb:BC037869.1	NM_145720	Hs.301243	February 2009 (Genome Reference Consortium GRCh37)	tigger transposable element derived 4	TIGD4	chr4q31.3	full length	ENSG00000169989	201798	Q8IY51	---	---	NP_663772	NM_145720	0045449 // regulation of transcription // inferred from electronic annotation	0000775 // chromosome, centromeric region // inferred from electronic annotation /// 0005634 // nucleus // inferred from electronic annotation	0003676 // nucleic acid binding // inferred from electronic annotation /// 0003677 // DNA binding // inferred from electronic annotation /// 0003682 // chromatin binding // inferred from electronic annotation	---
1552523_a_at	110.019	A	0.129639	84.4374	M	0.0561523	160.403	P	0.0185547	111.959	P	0.0375977	107.128	M	0.0561523	93.3851	A	0.067627	118.286	104.157	-0.183524	1.13565	0.649516	0.858262	gb:NM_145720.2 /DB_XREF=gi:28416947 /GEN=TIGD4 /TID=Hs2.188296.1 /CNT=9 /FEA=FLmRNA /TIER=FL /STK=3 /LL=201798 /UG=Hs.188296 /DEF=Homo sapiens tigger transposable element derived 4 (TIGD4), mRNA. /PROD=tigger transposable element derived 4 /FL=gb:NM_145720.2 gb:BC037869.1	NM_145720	Hs.301243	February 2009 (Genome Reference Consortium GRCh37)	tigger transposable element derived 4	TIGD4	chr4q31.3	full length	ENSG00000169989	201798	Q8IY51	---	---	NP_663772	NM_145720	0045449 // regulation of transcription // inferred from electronic annotation	0000775 // chromosome, centromeric region // inferred from electronic annotation /// 0005634 // nucleus // inferred from electronic annotation	0003676 // nucleic acid binding // inferred from electronic annotation /// 0003677 // DNA binding // inferred from electronic annotation /// 0003682 // chromatin binding // inferred from electronic annotation	---
1552524_at	51.7949	A	0.633789	99.9003	A	0.398926	33.2271	A	0.665527	43.5181	A	0.72583	12.2896	A	0.888428	24.0293	A	0.80542	61.6408	26.6124	-1.21179	2.31625	0.149508	0.472848	gb:NM_053017.1 /DB_XREF=gi:16519542 /GEN=ART5 /TID=Hs2.125680.1 /CNT=9 /FEA=FLmRNA /TIER=FL /STK=3 /LL=116969 /UG=Hs.125680 /DEF=Homo sapiens ADP-ribosyltransferase 5 (ART5), mRNA. /PROD=ADP-ribosyltransferase 5 /FL=gb:NM_053017.1 gb:BC014577.1	NM_053017	Hs.125680	February 2009 (Genome Reference Consortium GRCh37)	ADP-ribosyltransferase 5	ART5	chr11p15.4	full length	ENSG00000167311	116969	C9IYG7 /// Q96L15	EC:2.4.2.31	610625	NP_001073004 /// NP_443750	NM_001079536 /// NM_053017	0006471 // protein ADP-ribosylation // inferred from electronic annotation	0005576 // extracellular region // inferred from electronic annotation /// 0005624 // membrane fraction // inferred from electronic annotation	0003950 // NAD+ ADP-ribosyltransferase activity // inferred from electronic annotation /// 0003953 // NAD+ nucleosidase activity // inferred from electronic annotation /// 0003956 // NAD(P)+-protein-arginine ADP-ribosyltransferase activity // inferred from electronic annotation /// 0016740 // transferase activity // inferred from electronic annotation /// 0016757 // transferase activity, transfer…	---
1552526_at	14.8636	A	0.850342	6.41723	A	0.953857	8.16799	A	0.953857	4.65076	A	0.932373	4.85931	A	0.953857	7.54119	A	0.932373	9.81628	5.68375	-0.788332	1.72708	0.159436	0.486314	gb:NM_153364.1 /DB_XREF=gi:23503300 /TID=Hs2.97339.1 /CNT=8 /FEA=FLmRNA /TIER=FL /STK=3 /LL=196472 /UG_GENE=MGC39520 /UG=Hs.97339 /UG_TITLE=hypothetical protein MGC39520 /DEF=Homo sapiens hypothetical protein MGC39520 (MGC39520), mRNA. /FL=gb:BC031221.1 gb:NM_153364.1	NM_153364	Hs.591011	February 2009 (Genome Reference Consortium GRCh37)	family with sequence similarity 71, member C	FAM71C	chr12q23.1	full length	ENSG00000180219	196472	B2R6Y6 /// Q8NEG0	---	---	NP_699195	NM_153364	---	---	---	---
1552528_at	84.9007	A	0.366211	96.4458	A	0.334473	40.8586	A	0.633789	6.92081	A	0.5	37.6017	A	0.303711	40.1323	A	0.5	74.0684	28.2183	-1.39223	2.62484	0.142671	0.462584	gb:NM_058189.1 /DB_XREF=gi:17158020 /GEN=C21orf69 /TID=Hs2.351814.1 /CNT=8 /FEA=FLmRNA /TIER=FL /STK=3 /LL=84537 /UG=Hs.351814 /DEF=Homo sapiens chromosome 21 open reading frame 69 (C21orf69), mRNA. /PROD=chromosome 21 open reading frame 69 /FL=gb:NM_058189.1 gb:AY035381.1	NM_058189	Hs.534504	February 2009 (Genome Reference Consortium GRCh37)	chromosome 21 open reading frame 67	C21orf67	chr21q22.3	full length	ENSG00000183250	84536	P58512 /// P58556	---	---	---	NR_027128 /// NR_027129	---	0005783 // endoplasmic reticulum // inferred from direct assay	---	---
1552531_a_at	44.3839	A	0.303711	37.9474	A	0.366211	45.4471	A	0.398926	60.6793	A	0.239014	39.2218	A	0.366211	39.0866	A	0.432373	42.5928	46.3292	0.121313	1.08772	0.699432	0.884298	gb:NM_145007.1 /DB_XREF=gi:21450724 /GEN=PYPAF6 /TID=Hs2.375039.1 /CNT=7 /FEA=FLmRNA /TIER=FL /STK=3 /LL=204801 /UG=Hs.375039 /DEF=Homo sapiens PYRIN-containing APAF1-like protein 6 (PYPAF6), mRNA. /PROD=PYRIN-containing APAF1-like protein 6 /FL=gb:NM_145007.1 gb:BC034730.1 gb:AY095145.1	NM_145007	Hs.375039	February 2009 (Genome Reference Consortium GRCh37)	NLR family, pyrin domain containing 11	NLRP11	chr19q13.43	full length	ENSG00000179873	204801	C9JSF5 /// P59045	---	609664	NP_659444	NM_145007	---	---	0000166 // nucleotide binding // inferred from electronic annotation /// 0005515 // protein binding // inferred from electronic annotation /// 0005524 // ATP binding // inferred from electronic annotation	---
1552532_a_at	12.2451	A	0.633789	17.007	A	0.246094	37.3659	A	0.149658	11.9305	A	0.171387	24.7994	A	0.19458	38.586	A	0.19458	22.206	25.1053	0.177041	1.13056	0.801712	0.927852	gb:NM_144583.1 /DB_XREF=gi:21389364 /GEN=ATP6V1C2 /TID=Hs2.372429.1 /CNT=7 /FEA=FLmRNA /TIER=FL /STK=3 /LL=245973 /UG=Hs.372429 /DEF=Homo sapiens ATPase, H+ transporting, lysosomal 42kDa, V1 subunit C isoform 2 (ATP6V1C2), mRNA. /PROD=ATPase, H+ transporting, lysosomal 42kDa, V1subunit C isoform 2 /FL=gb:NM_144583.1 gb:BC012142.1	NM_144583	Hs.580464	February 2009 (Genome Reference Consortium GRCh37)	ATPase, H+ transporting, lysosomal 42kDa, V1 subunit C2	ATP6V1C2	---	full length	ENSG00000143882	245973	A8KA87 /// Q8NEY4	EC:3.6.3.14	---	NP_001034451 /// NP_653184	NM_001039362 /// NM_144583	0006810 // transport // inferred from electronic annotation /// 0006811 // ion transport // inferred from electronic annotation /// 0015986 // ATP synthesis coupled proton transport // inferred from electronic annotation /// 0015992 // proton transport // inferred from electronic annotation	0033180 // proton-transporting V-type ATPase, V1 domain // inferred from electronic annotation	0005515 // protein binding // inferred from electronic annotation /// 0008553 // hydrogen-exporting ATPase activity, phosphorylative mechanism // inferred from electronic annotation /// 0016820 // hydrolase activity, acting on acid anhydrides, catalyzing transmembrane movement of substances // inferred from electronic annotation	---
1552535_at	12.4631	A	0.567627	82.2435	M	0.0561523	76.7636	A	0.334473	31.6032	A	0.5	40.7148	A	0.466064	11.422	A	0.5	57.1567	27.9133	-1.03397	2.04765	0.486177	0.767881	gb:NM_148960.1 /DB_XREF=gi:22507371 /GEN=CLDN19 /TID=Hs2.298539.1 /CNT=7 /FEA=FLmRNA /TIER=FL /STK=3 /LL=149461 /UG=Hs.298539 /DEF=Homo sapiens claudin 19 (CLDN19), mRNA. /PROD=claudin 19 /FL=gb:NM_148960.1	NM_148960	Hs.496270	February 2009 (Genome Reference Consortium GRCh37)	claudin 19	CLDN19	chr1p34.2	full length	ENSG00000164007	149461	A8K582 /// B7Z5I2 /// Q8N6F1	---	248190 /// 610036	NP_001116867 /// NP_001172046 /// NP_683763	NM_001123395 /// NM_001185117 /// NM_148960	0007601 // visual perception // inferred from electronic annotation /// 0016338 // calcium-independent cell-cell adhesion // inferred from sequence or structural similarity /// 0019227 // neuronal action potential propagation // inferred from electronic annotation /// 0043297 // apical junction assembly // inferred from electronic annotation /// 0050896 // response to stimulus // inferred from el…	0005634 // nucleus // inferred from electronic annotation /// 0005737 // cytoplasm // inferred from electronic annotation /// 0005886 // plasma membrane // inferred from electronic annotation /// 0005923 // tight junction // inferred from direct assay /// 0005923 // tight junction // inferred from sequence or structural similarity /// 0005923 // tight junction // inferred from electronic annotati…	0005198 // structural molecule activity // inferred from electronic annotation /// 0042802 // identical protein binding // inferred from sequence or structural similarity	---
1552536_at	51.2676	A	0.19458	11.0167	A	0.27417	15.3218	A	0.601074	40.051	P	0.0461426	30.6259	A	0.27417	10.7125	A	0.533936	25.8687	27.1298	0.0686692	1.04875	0.83247	0.940884	gb:NM_145206.1 /DB_XREF=gi:21624647 /GEN=VTI1A /TID=Hs2.189575.1 /CNT=7 /FEA=FLmRNA /TIER=FL /STK=3 /LL=143187 /UG=Hs.189575 /DEF=Homo sapiens vesicle transport through interaction with t-SNAREs homolog 1A (yeast) (VTI1A), mRNA. /PROD=SNARE Vti1a-beta protein /FL=gb:BC017052.1 gb:NM_145206.1	NM_145206	Hs.194554	February 2009 (Genome Reference Consortium GRCh37)	vesicle transport through interaction with t-SNAREs homolog 1A (yeast)	VTI1A	chr10q25.2	full length	ENSG00000151532	143187	B4E137 /// C9JYH5 /// Q5W0D7 /// Q96AJ9	---	---	NP_660207	NM_145206	0006810 // transport // inferred from electronic annotation /// 0006886 // intracellular protein transport // inferred from electronic annotation /// 0006944 // cellular membrane fusion // inferred from electronic annotation /// 0015031 // protein transport // non-traceable author statement /// 0015031 // protein transport // inferred from electronic annotation /// 0016192 // vesicle-mediated tra…	0008021 // synaptic vesicle // inferred from electronic annotation /// 0016020 // membrane // inferred from electronic annotation /// 0030136 // clathrin-coated vesicle // inferred from electronic annotation /// 0031201 // SNARE complex // traceable author statement	0005484 // SNAP receptor activity // inferred from direct assay /// 0005515 // protein binding // inferred from electronic annotation /// 0008565 // protein transporter activity // non-traceable author statement	---
1552538_a_at	15.6792	A	0.601074	8.64464	A	0.533936	43.5177	A	0.696289	6.92165	A	0.633789	17.5416	A	0.665527	6.31198	A	0.601074	22.6138	10.2584	-1.1404	2.20442	0.301437	0.63433	gb:NM_145027.1 /DB_XREF=gi:21450762 /TID=Hs2.289252.1 /CNT=7 /FEA=FLmRNA /TIER=FL /STK=3 /LL=221458 /UG_GENE=MGC33317 /UG=Hs.289252 /UG_TITLE=hypothetical protein MGC33317 /DEF=Homo sapiens hypothetical protein MGC33317 (MGC33317), mRNA. /FL=gb:BC022074.1 gb:NM_145027.1	NM_145027	Hs.588202	February 2009 (Genome Reference Consortium GRCh37)	kinesin family member 6	KIF6	chr6p21.2	full length	ENSG00000164627	221458	B7ZKX5 /// Q17RI8 /// Q2MDE8 /// Q4KMP8 /// Q5JRK0 /// Q6ZMV9	---	---	NP_659464	NM_145027	0007018 // microtubule-based movement // inferred from electronic annotation	0001673 // male germ cell nucleus // inferred from electronic annotation /// 0005874 // microtubule // inferred from electronic annotation	0000166 // nucleotide binding // inferred from electronic annotation /// 0003774 // motor activity // inferred from electronic annotation /// 0003777 // microtubule motor activity // inferred from electronic annotation /// 0005515 // protein binding // inferred from physical interaction /// 0005524 // ATP binding // inferred from electronic annotation	---
1552540_s_at	134.238	M	0.0561523	56.1829	A	0.19458	89.1664	A	0.129639	61.6557	A	0.124756	74.5572	A	0.149658	40.0851	A	0.246094	93.1957	58.766	-0.665281	1.58588	0.238124	0.574997	gb:NM_138451.1 /DB_XREF=gi:19923980 /TID=Hs2.254936.1 /CNT=7 /FEA=FLmRNA /TIER=FL /STK=3 /LL=115811 /UG_GENE=LOC115811 /UG=Hs.254936 /UG_TITLE=hypothetical protein BC013151 /DEF=Homo sapiens hypothetical protein BC013151 (LOC115811), mRNA. /FL=gb:BC013151.1 gb:NM_138451.1	NM_138451	Hs.568276	February 2009 (Genome Reference Consortium GRCh37)	IQ motif containing D	IQCD	chr12q24.13	full length	ENSG00000166578	115811	C9JL81 /// Q96DY2	---	---	NP_612460	NM_138451	---	---	---	---
1552541_at	203.699	A	0.149658	95.1665	A	0.366211	56.2527	A	0.27417	120.91	A	0.149658	90.742	A	0.219482	177.125	A	0.171387	118.373	129.593	0.130645	1.09478	0.670909	0.868684	gb:NM_138810.2 /DB_XREF=gi:23199968 /GEN=TAGAP /TID=Hs2.146065.2 /CNT=7 /FEA=FLmRNA /TIER=FL /STK=3 /LL=117289 /UG=Hs.146065 /DEF=Homo sapiens T-cell activation GTPase activating protein (TAGAP), transcript variant 3, mRNA. /PROD=T-cell activation Rho GTPase-activating proteinisoform c /FL=gb:NM_138810.2 gb:BC015859.1	NM_138810	Hs.529984	February 2009 (Genome Reference Consortium GRCh37)	T-cell activation RhoGTPase activating protein	TAGAP	chr6q25.3	full length	ENSG00000164691	117289	B4DQ86 /// Q8N103 /// Q96DM2	---	609667 /// 612521	NP_473455 /// NP_620165 /// NP_687034	NM_054114 /// NM_138810 /// NM_152133	0007165 // signal transduction // inferred from electronic annotation	0005622 // intracellular // inferred from electronic annotation	0005085 // guanyl-nucleotide exchange factor activity // inferred from electronic annotation	---
1552542_s_at	25.3605	A	0.366211	35.0005	A	0.366211	46.1409	A	0.19458	41.5841	A	0.129639	28.9998	A	0.27417	4.70557	A	0.601074	35.5006	25.0965	-0.50036	1.41457	0.397536	0.710582	gb:NM_138810.2 /DB_XREF=gi:23199968 /GEN=TAGAP /TID=Hs2.146065.2 /CNT=7 /FEA=FLmRNA /TIER=FL /STK=3 /LL=117289 /UG=Hs.146065 /DEF=Homo sapiens T-cell activation GTPase activating protein (TAGAP), transcript variant 3, mRNA. /PROD=T-cell activation Rho GTPase-activating proteinisoform c /FL=gb:NM_138810.2 gb:BC015859.1	NM_138810	Hs.529984	February 2009 (Genome Reference Consortium GRCh37)	T-cell activation RhoGTPase activating protein	TAGAP	chr6q25.3	full length	ENSG00000164691	117289	B4DQ86 /// Q8N103 /// Q96DM2	---	609667 /// 612521	NP_473455 /// NP_620165 /// NP_687034	NM_054114 /// NM_138810 /// NM_152133	0007165 // signal transduction // inferred from electronic annotation	0005622 // intracellular // inferred from electronic annotation	0005085 // guanyl-nucleotide exchange factor activity // inferred from electronic annotation	---
1552543_a_at	20.311	A	0.398926	60.7359	A	0.0952148	20.1382	A	0.149658	16.3589	A	0.398926	48.9244	A	0.219482	26.9951	A	0.398926	33.7284	30.7595	-0.132931	1.09652	0.928082	0.976	gb:NM_033104.2 /DB_XREF=gi:21361862 /GEN=STN2 /TID=Hs2.336428.1 /CNT=6 /FEA=FLmRNA /TIER=FL /STK=3 /LL=85439 /UG=Hs.336428 /DEF=Homo sapiens stonin 2 (STN2), mRNA. /PROD=stonin 2 /FL=gb:AF380833.1 gb:AF449430.1 gb:NM_033104.2	NM_033104	Hs.14248	February 2009 (Genome Reference Consortium GRCh37)	stonin 2	STON2	chr14q31.1	full length	ENSG00000140022	85439	Q17R23 /// Q59H11 /// Q6NT15 /// Q6NT31 /// Q6NT53 /// Q8WXE9	---	608467	NP_149095	NM_033104	0006886 // intracellular protein transport // inferred from electronic annotation /// 0006897 // endocytosis // inferred from electronic annotation /// 0016192 // vesicle-mediated transport // inferred from electronic annotation /// 0030100 // regulation of endocytosis // inferred from sequence or structural similarity /// 0030100 // regulation of endocytosis // inferred from electronic annotation	0005730 // nucleolus // inferred from direct assay /// 0005737 // cytoplasm // inferred from direct assay /// 0005737 // cytoplasm // inferred from electronic annotation /// 0016020 // membrane // inferred from electronic annotation /// 0030131 // clathrin adaptor complex // inferred from electronic annotation	0005515 // protein binding // inferred from physical interaction /// 0005515 // protein binding // inferred from electronic annotation	---
1552544_at	31.9626	A	0.149658	26.8777	A	0.27417	28.0659	A	0.27417	27.5497	A	0.334473	18.9775	A	0.246094	20.3968	A	0.27417	28.9687	22.308	-0.376935	1.29858	0.0960723	0.386516	gb:BC040857.1 /DB_XREF=gi:27155066 /TID=Hs2.99476.1 /CNT=6 /FEA=FLmRNA /TIER=FL /STK=3 /LL=145264 /UG_GENE=OL-64 /UG=Hs.99476 /DEF=Homo sapiens, Similar to OL-64 protein, clone MGC:50359 IMAGE:5527002, mRNA, complete cds. /PROD=Similar to OL-64 protein /FL=gb:AY177692.1 gb:NM_173850.1 gb:BC040857.1	BC040857	Hs.99476	February 2009 (Genome Reference Consortium GRCh37)	serpin peptidase inhibitor, clade A (alpha-1 antiproteinase, antitrypsin), member 12	SERPINA12	chr14q32.13	full length	ENSG00000165953	145264	Q8IW75	---	---	NP_776249	NM_173850	0006006 // glucose metabolic process // inferred from electronic annotation	0005576 // extracellular region // inferred from electronic annotation	0004867 // serine-type endopeptidase inhibitor activity // inferred from electronic annotation /// 0030414 // peptidase inhibitor activity // inferred from electronic annotation	---
1552546_a_at	166.125	P	0.00585938	147.015	P	0.0012207	148.575	P	0.000732422	134.625	P	0.0012207	93.5936	P	0.000244141	107.844	P	0.000244141	153.905	112.021	-0.458273	1.3739	0.0439819	0.265772	gb:NM_144652.1 /DB_XREF=gi:21389522 /TID=Hs2.125266.1 /CNT=6 /FEA=FLmRNA /TIER=FL /STK=3 /LL=137994 /UG_GENE=FLJ25409 /UG=Hs.125266 /UG_TITLE=hypothetical protein FLJ25409 /DEF=Homo sapiens hypothetical protein FLJ25409 (FLJ25409), mRNA. /FL=gb:NM_144652.1	NM_144652	Hs.696457	February 2009 (Genome Reference Consortium GRCh37)	leucine zipper-EF-hand containing transmembrane protein 2	LETM2	chr8p11.23	full length	ENSG00000165046	137994	A8K1M9 /// B4DY93 /// B7Z7T4 /// Q2VYF4	---	---	NP_653253	NM_144652	---	0005739 // mitochondrion // inferred from electronic annotation /// 0005743 // mitochondrial inner membrane // inferred from electronic annotation /// 0016020 // membrane // inferred from electronic annotation /// 0016021 // integral to membrane // inferred from electronic annotation	---	---
1552548_at	20.3385	A	0.334473	4.061	A	0.567627	24.6738	A	0.601074	9.56845	A	0.366211	10.4311	A	0.432373	29.2807	A	0.5	16.3578	16.4268	0.00607422	1.00422	0.86744	0.954836	gb:NM_057176.2 /DB_XREF=gi:20357592 /GEN=BSND /TID=Hs2.151291.1 /CNT=6 /FEA=FLmRNA /TIER=FL /STK=3 /LL=7809 /UG=Hs.151291 /DEF=Homo sapiens barttin (BSND), mRNA. /PROD=barttin /FL=gb:NM_057176.2 gb:AY034632.1	NM_057176	Hs.151291	February 2009 (Genome Reference Consortium GRCh37)	Bartter syndrome, infantile, with sensorineural deafness (Barttin)	BSND	chr1p32.1	full length	ENSG00000162399	7809	Q5VU50 /// Q8WZ55	---	602522 /// 606412	NP_476517	NM_057176	0006821 // chloride transport // inferred from electronic annotation	0005737 // cytoplasm // inferred from electronic annotation /// 0005886 // plasma membrane // inferred from electronic annotation /// 0005887 // integral to plasma membrane // inferred from sequence or structural similarity /// 0005887 // integral to plasma membrane // inferred from electronic annotation /// 0016020 // membrane // inferred from electronic annotation /// 0016021 // integral to mem…	0005254 // chloride channel activity // inferred from sequence or structural similarity /// 0005254 // chloride channel activity // inferred from electronic annotation /// 0005515 // protein binding // inferred from electronic annotation /// 0017081 // chloride channel regulator activity // inferred from electronic annotation	---
1552549_a_at	21.3579	A	0.870361	11.3074	A	0.72583	14.653	A	0.753906	13.7587	A	0.665527	14.3135	A	0.665527	20.7545	A	0.633789	15.7728	16.2756	0.0452756	1.03188	0.842296	0.945268	gb:NM_057176.2 /DB_XREF=gi:20357592 /GEN=BSND /TID=Hs2.151291.1 /CNT=6 /FEA=FLmRNA /TIER=FL /STK=3 /LL=7809 /UG=Hs.151291 /DEF=Homo sapiens barttin (BSND), mRNA. /PROD=barttin /FL=gb:NM_057176.2 gb:AY034632.1	NM_057176	Hs.151291	February 2009 (Genome Reference Consortium GRCh37)	Bartter syndrome, infantile, with sensorineural deafness (Barttin)	BSND	chr1p32.1	full length	ENSG00000162399	7809	Q5VU50 /// Q8WZ55	---	602522 /// 606412	NP_476517	NM_057176	0006821 // chloride transport // inferred from electronic annotation	0005737 // cytoplasm // inferred from electronic annotation /// 0005886 // plasma membrane // inferred from electronic annotation /// 0005887 // integral to plasma membrane // inferred from sequence or structural similarity /// 0005887 // integral to plasma membrane // inferred from electronic annotation /// 0016020 // membrane // inferred from electronic annotation /// 0016021 // integral to mem…	0005254 // chloride channel activity // inferred from sequence or structural similarity /// 0005254 // chloride channel activity // inferred from electronic annotation /// 0005515 // protein binding // inferred from electronic annotation /// 0017081 // chloride channel regulator activity // inferred from electronic annotation	---
1552552_s_at	17.5548	A	0.334473	36.2133	A	0.19458	40.1817	A	0.246094	12.9931	A	0.466064	40.4323	A	0.149658	7.73264	A	0.466064	31.3166	20.386	-0.619347	1.53618	0.330294	0.658876	gb:NM_130441.1 /DB_XREF=gi:18466805 /GEN=CLECSF11 /TID=Hs2.351812.1 /CNT=6 /FEA=FLmRNA /TIER=FL /STK=3 /LL=170482 /UG=Hs.351812 /DEF=Homo sapiens C-type (calcium dependent, carbohydrate-recognition domain) lectin, superfamily member 11 (CLECSF11), mRNA. /PROD=dendritic cell lectin b /FL=gb:NM_130441.1 gb:AF325459.1 gb:AF293615.1	NM_130441	Hs.351812	February 2009 (Genome Reference Consortium GRCh37)	C-type lectin domain family 4, member C	CLEC4C	chr12p13.2-p12.3	full length	ENSG00000198178	170482	B3KV04 /// D3DUU3 /// Q8WTT0	---	606677	NP_569708 /// NP_987099	NM_130441 /// NM_203503	0045087 // innate immune response // inferred from electronic annotation	0016020 // membrane // inferred from electronic annotation /// 0016021 // integral to membrane // inferred from electronic annotation	0005488 // binding // inferred from electronic annotation /// 0005529 // sugar binding // inferred from electronic annotation	---
1552553_a_at	40.4319	A	0.19458	5.54956	A	0.567627	12.1016	A	0.5	17.2648	A	0.398926	30.0774	A	0.27417	5.77266	A	0.398926	19.361	17.705	-0.129003	1.09354	0.967231	0.989219	gb:NM_021209.2 /DB_XREF=gi:20127597 /GEN=CARD12 /TID=Hs2.23248.1 /CNT=8 /FEA=FLmRNA /TIER=FL /STK=3 /LL=58484 /UG=Hs.23248 /DEF=Homo sapiens caspase recruitment domain family, member 12 (CARD12), mRNA. /PROD=caspase recruitment domain protein 12 /FL=gb:AY027790.1 gb:NM_021209.2 gb:AY027789.1 gb:AY035391.1 gb:AY027787.1	NM_021209	Hs.574741	February 2009 (Genome Reference Consortium GRCh37)	NLR family, CARD domain containing 4	NLRC4	chr2p22-p21	full length	ENSG00000091106	58484	A8K9F8 /// B3KTF0 /// Q9NPP4	---	606831	NP_067032	NM_021209	0006915 // apoptosis // inferred from electronic annotation /// 0006919 // activation of caspase activity // inferred from direct assay /// 0006954 // inflammatory response // inferred from electronic annotation /// 0016045 // detection of bacterium // inferred from direct assay /// 0042742 // defense response to bacterium // inferred from direct assay /// 0042981 // regulation of apoptosis // in…	0005622 // intracellular // non-traceable author statement /// 0005622 // intracellular // inferred from electronic annotation /// 0005737 // cytoplasm // inferred from electronic annotation	0000166 // nucleotide binding // inferred from electronic annotation /// 0000287 // magnesium ion binding // traceable author statement /// 0005515 // protein binding // inferred from physical interaction /// 0005515 // protein binding // inferred from electronic annotation /// 0005524 // ATP binding // inferred from direct assay /// 0005524 // ATP binding // inferred from electronic annotation /…	---
1552554_a_at	44.7865	A	0.111572	3.64596	A	0.80542	31.2456	A	0.398926	34.6315	A	0.129639	37.0303	A	0.0805664	7.16571	A	0.432373	26.5593	26.2758	-0.0154823	1.01079	0.846402	0.947021	gb:AY027790.1 /DB_XREF=gi:14324118 /GEN=CLAN1 /TID=Hs2.23248.1 /CNT=8 /FEA=FLmRNA /TIER=FL /STK=1 /LL=58484 /UG=Hs.23248 /DEF=Homo sapiens CLAND (CLAN1) mRNA, complete cds. /PROD=CLAND /FL=gb:AY027790.1 gb:NM_021209.2 gb:AY027789.1 gb:AY035391.1 gb:AY027787.1	AY027790	Hs.574741	February 2009 (Genome Reference Consortium GRCh37)	NLR family, CARD domain containing 4	NLRC4	chr2p22-p21	full length	ENSG00000091106	58484	A8K9F8 /// B3KTF0 /// Q9NPP4	---	606831	NP_067032	NM_021209	0006915 // apoptosis // inferred from electronic annotation /// 0006919 // activation of caspase activity // inferred from direct assay /// 0006954 // inflammatory response // inferred from electronic annotation /// 0016045 // detection of bacterium // inferred from direct assay /// 0042742 // defense response to bacterium // inferred from direct assay /// 0042981 // regulation of apoptosis // in…	0005622 // intracellular // non-traceable author statement /// 0005622 // intracellular // inferred from electronic annotation /// 0005737 // cytoplasm // inferred from electronic annotation	0000166 // nucleotide binding // inferred from electronic annotation /// 0000287 // magnesium ion binding // traceable author statement /// 0005515 // protein binding // inferred from physical interaction /// 0005515 // protein binding // inferred from electronic annotation /// 0005524 // ATP binding // inferred from direct assay /// 0005524 // ATP binding // inferred from electronic annotation /…	---
1552555_at	77.7334	A	0.246094	66.3366	A	0.19458	41.8244	A	0.19458	16.1094	A	0.303711	25.1598	A	0.366211	24.3454	A	0.398926	61.9648	21.8715	-1.50239	2.83313	0.0118866	0.148984	gb:NM_173502.1 /DB_XREF=gi:27735116 /TID=Hs2.256632.1 /CNT=8 /FEA=FLmRNA /TIER=FL /STK=3 /LL=146547 /UG_GENE=FLJ90661 /UG=Hs.256632 /UG_TITLE=hypothetical protein FLJ90661 /DEF=Homo sapiens hypothetical protein FLJ90661 (FLJ90661), mRNA. /FL=gb:NM_173502.1	NM_173502	Hs.256632	February 2009 (Genome Reference Consortium GRCh37)	protease, serine, 36	PRSS36	chr16p11.2	full length	ENSG00000178226	146547	B4DNP1 /// B4DW80 /// B7ZMK8 /// Q5K4E3	---	610560	NP_775773	NM_173502	0006508 // proteolysis // inferred from electronic annotation	0005576 // extracellular region // inferred from electronic annotation /// 0005578 // proteinaceous extracellular matrix // inferred from electronic annotation /// 0005737 // cytoplasm // inferred from direct assay	0003824 // catalytic activity // inferred from electronic annotation /// 0004252 // serine-type endopeptidase activity // inferred from direct assay /// 0004252 // serine-type endopeptidase activity // inferred from electronic annotation /// 0008233 // peptidase activity // inferred from electronic annotation /// 0008236 // serine-type peptidase activity // inferred from electronic annotation ///…	---
1552557_a_at	3.07333	A	0.633789	49.7298	A	0.067627	24.6135	A	0.219482	26.39	A	0.149658	13.5778	A	0.398926	5.66943	A	0.567627	25.8055	15.2124	-0.76243	1.69635	0.838917	0.943527	gb:NM_144969.1 /DB_XREF=gi:21450652 /TID=Hs2.157825.1 /CNT=8 /FEA=FLmRNA /TIER=FL /STK=3 /LL=158866 /UG_GENE=ZDHHC15 /UG=Hs.157825 /UG_TITLE=zinc finger, DHHC domain containing 15 /DEF=Homo sapiens hypothetical protein FLJ31812 (ZDHHC15), mRNA. /FL=gb:NM_144969.1	NM_144969	Hs.253211	February 2009 (Genome Reference Consortium GRCh37)	zinc finger, DHHC-type containing 15	ZDHHC15	chrXq13.3	full length	ENSG00000102383	158866	B3KVG7 /// B3KY34 /// Q96MV8	---	300576 /// 300577	NP_001139728 /// NP_001139729 /// NP_659406	NM_001146256 /// NM_001146257 /// NM_144969	0016188 // synaptic vesicle maturation // inferred from electronic annotation /// 0018345 // protein palmitoylation // inferred from electronic annotation /// 0045184 // establishment of protein localization // inferred from electronic annotation	0016020 // membrane // inferred from electronic annotation /// 0016021 // integral to membrane // inferred from electronic annotation	0008270 // zinc ion binding // inferred from electronic annotation /// 0008415 // acyltransferase activity // inferred from electronic annotation /// 0016409 // palmitoyltransferase activity // inferred from electronic annotation /// 0016740 // transferase activity // inferred from electronic annotation /// 0046872 // metal ion binding // inferred from electronic annotation	---
1552558_a_at	89.9695	A	0.129639	111.179	A	0.0805664	131.018	A	0.067627	123.108	M	0.0561523	82.4527	A	0.171387	131.477	A	0.067627	110.722	112.346	0.0210037	1.01467	0.975033	0.992001	gb:NM_152256.1 /DB_XREF=gi:23111012 /GEN=RAI1 /TID=Hs2.110953.2 /CNT=7 /FEA=FLmRNA /TIER=FL /STK=3 /LL=10743 /UG=Hs.110953 /DEF=Homo sapiens retinoic acid induced 1 (RAI1), transcript variant 2, mRNA. /PROD=retinoic acid induced 1 isoform 2 /FL=gb:BC021209.1 gb:NM_152256.1	NM_152256	Hs.655395	February 2009 (Genome Reference Consortium GRCh37)	retinoic acid induced 1	RAI1	chr17p11.2	full length	ENSG00000108557	10743	A8MTC3 /// A8MXE8 /// C9JWB0 /// Q7Z5J4	---	182290 /// 607642	NP_109590	NM_030665	0001501 // skeletal system development // inferred from electronic annotation /// 0006357 // regulation of transcription from RNA polymerase II promoter // inferred from electronic annotation /// 0040015 // negative regulation of multicellular organism growth // inferred from electronic annotation	0005634 // nucleus // inferred from electronic annotation /// 0005737 // cytoplasm // inferred from electronic annotation	0005515 // protein binding // inferred from electronic annotation /// 0008270 // zinc ion binding // inferred from electronic annotation /// 0046872 // metal ion binding // inferred from electronic annotation	---
1552559_a_at	3.81882	A	0.981445	5.24422	A	0.969727	8.73898	A	0.981445	6.4513	A	0.962402	13.5505	A	0.870361	7.31892	A	0.932373	5.934	9.1069	0.617955	1.5347	0.263876	0.600966	gb:NM_139158.1 /DB_XREF=gi:21040234 /GEN=ALS2CR7 /TID=Hs2.348711.1 /CNT=7 /FEA=FLmRNA /TIER=FL /STK=3 /LL=65061 /UG=Hs.348711 /DEF=Homo sapiens amyotrophic lateral sclerosis 2 (juvenile) chromosome region, candidate 7 (ALS2CR7), mRNA. /PROD=amyotrophic lateral sclerosis 2 (juvenile)chromosome region, candidate 7 /FL=gb:AB053308.1 gb:NM_139158.1	NM_139158	Hs.348711	February 2009 (Genome Reference Consortium GRCh37)	cyclin-dependent kinase 15	CDK15	chr2q33.2	full length	ENSG00000138395	65061	Q96Q40	EC:2.7.11.22	---	NP_631897	NM_139158	0006468 // protein phosphorylation // inferred from electronic annotation	---	0000166 // nucleotide binding // inferred from electronic annotation /// 0004672 // protein kinase activity // inferred from electronic annotation /// 0004674 // protein serine/threonine kinase activity // inferred from electronic annotation /// 0004693 // cyclin-dependent protein kinase activity // inferred from electronic annotation /// 0005515 // protein binding // inferred from physical inter…	---
1552562_at	233.064	P	0.0141602	199.146	P	0.0141602	211.369	P	0.0185547	170.808	P	0.0185547	142.104	P	0.0185547	167.606	P	0.0239258	214.526	160.173	-0.421527	1.33934	0.0168062	0.171865	gb:NM_144694.1 /DB_XREF=gi:21389598 /TID=Hs2.350875.1 /CNT=6 /FEA=FLmRNA /TIER=FL /STK=3 /LL=148268 /UG_GENE=FLJ30791 /UG=Hs.350875 /UG_TITLE=hypothetical protein FLJ30791 /DEF=Homo sapiens hypothetical protein FLJ30791 (FLJ30791), mRNA. /FL=gb:NM_144694.1	NM_144694	Hs.350875	February 2009 (Genome Reference Consortium GRCh37)	zinc finger protein 570	ZNF570	chr19q13.12	full length	ENSG00000171827	148268	B4DMP1 /// Q96NI8	---	---	NP_653295	NM_144694	0006350 // transcription // inferred from electronic annotation /// 0006355 // regulation of transcription, DNA-dependent // inferred from electronic annotation /// 0045449 // regulation of transcription // inferred from electronic annotation	0005622 // intracellular // inferred from electronic annotation /// 0005634 // nucleus // inferred from electronic annotation	0003676 // nucleic acid binding // inferred from electronic annotation /// 0003677 // DNA binding // inferred from electronic annotation /// 0008270 // zinc ion binding // inferred from electronic annotation /// 0046872 // metal ion binding // inferred from electronic annotation	---
1552563_a_at	3.62332	A	0.919434	4.50553	A	0.696289	34.232	A	0.72583	7.38431	A	0.72583	3.80509	A	0.919434	5.0002	A	0.780518	14.1203	5.39653	-1.38766	2.61655	0.567919	0.815679	gb:NM_145656.1 /DB_XREF=gi:21717829 /TID=Hs2.291342.1 /CNT=6 /FEA=FLmRNA /TIER=FL /STK=3 /LL=203081 /UG_GENE=C8orf6 /UG=Hs.291342 /UG_TITLE=chromosome 8 open reading frame 6 /DEF=Homo sapiens chromosome 8 open reading frame 6 (C8orf6), mRNA. /FL=gb:NM_145656.1	NM_145656	Hs.662841	February 2009 (Genome Reference Consortium GRCh37)	---	---	---	---	---	---	---	---	---	---	---	---	---	---	---
1552564_at	28.9193	A	0.5	15.3946	A	0.466064	8.98678	A	0.5	26.7775	P	0.0239258	18.0218	A	0.19458	31.5331	A	0.0952148	17.7669	25.4441	0.518141	1.43211	0.302265	0.63511	gb:NM_153205.1 /DB_XREF=gi:24119284 /TID=Hs2.292857.1 /CNT=6 /FEA=FLmRNA /TIER=FL /STK=3 /LL=119369 /UG_GENE=MGC34007 /UG=Hs.292857 /UG_TITLE=hypothetical protein MGC34007 /DEF=Homo sapiens hypothetical protein MGC34007 (MGC34007), mRNA. /FL=gb:NM_153205.1 gb:BC029544.1	NM_153205	Hs.441287	February 2009 (Genome Reference Consortium GRCh37)	nudix (nucleoside diphosphate linked moiety X)-type motif 9 pseudogene 1	NUDT9P1	chr10q23.32	---	---	119369	---	---	---	---	NR_002779	---	---	---	---
1552566_at	4.12423	A	0.932373	2.61831	A	0.919434	6.38036	A	0.888428	5.43434	A	0.888428	5.15034	A	0.943848	3.46031	A	0.969727	4.3743	4.68166	0.0979698	1.07027	0.719014	0.893446	gb:NM_144587.1 /DB_XREF=gi:21389372 /TID=Hs2.57772.1 /CNT=5 /FEA=FLmRNA /TIER=FL /STK=3 /LL=118663 /UG_GENE=FLJ25359 /UG=Hs.57772 /UG_TITLE=hypothetical protein FLJ25359 /DEF=Homo sapiens hypothetical protein FLJ25359 (FLJ25359), mRNA. /FL=gb:NM_144587.1	NM_144587	Hs.422466	February 2009 (Genome Reference Consortium GRCh37)	BTB (POZ) domain containing 16	BTBD16	chr10q26.13	full length	ENSG00000138152	118663	Q32M84	---	---	NP_653188	NM_144587	---	---	0005515 // protein binding // inferred from electronic annotation	---
1552568_at	2.80901	A	0.80542	15.6577	A	0.753906	4.14815	A	0.72583	2.90765	A	0.696289	4.84492	A	0.665527	2.70087	A	0.870361	7.53828	3.48448	-1.11329	2.16339	0.397091	0.710204	gb:NM_031440.1 /DB_XREF=gi:13899262 /GEN=TMEM7 /TID=Hs2.196584.1 /CNT=5 /FEA=FLmRNA /TIER=FL /STK=3 /LL=83597 /UG=Hs.196584 /DEF=Homo sapiens transmembrane protein 7 (TMEM7), mRNA. /PROD=transmembrane protein 7 /FL=gb:NM_031440.1	NM_031440	Hs.196584	February 2009 (Genome Reference Consortium GRCh37)	receptor (chemosensory) transporter protein 3	RTP3	chr3p21.3	full length	ENSG00000163825	83597	Q9BQQ7	---	607181	NP_113628	NM_031440	0001580 // detection of chemical stimulus involved in sensory perception of bitter taste // inferred from direct assay /// 0006612 // protein targeting to membrane // inferred from direct assay	0005737 // cytoplasm // inferred from direct assay /// 0016020 // membrane // inferred from electronic annotation /// 0016021 // integral to membrane // inferred from electronic annotation	0005515 // protein binding // inferred from physical interaction	---
1552569_a_at	20.8593	A	0.533936	5.87846	A	0.753906	37.1636	A	0.567627	20.649	A	0.466064	52.5413	A	0.366211	6.8204	A	0.72583	21.3004	26.6702	0.324348	1.2521	0.850333	0.948612	gb:NM_031440.1 /DB_XREF=gi:13899262 /GEN=TMEM7 /TID=Hs2.196584.1 /CNT=5 /FEA=FLmRNA /TIER=FL /STK=3 /LL=83597 /UG=Hs.196584 /DEF=Homo sapiens transmembrane protein 7 (TMEM7), mRNA. /PROD=transmembrane protein 7 /FL=gb:NM_031440.1	NM_031440	Hs.196584	February 2009 (Genome Reference Consortium GRCh37)	receptor (chemosensory) transporter protein 3	RTP3	chr3p21.3	full length	ENSG00000163825	83597	Q9BQQ7	---	607181	NP_113628	NM_031440	0001580 // detection of chemical stimulus involved in sensory perception of bitter taste // inferred from direct assay /// 0006612 // protein targeting to membrane // inferred from direct assay	0005737 // cytoplasm // inferred from direct assay /// 0016020 // membrane // inferred from electronic annotation /// 0016021 // integral to membrane // inferred from electronic annotation	0005515 // protein binding // inferred from physical interaction	---
1552570_at	4.2411	A	0.633789	33.0735	A	0.366211	19.7202	A	0.5	26.9213	A	0.171387	7.34421	A	0.5	11.8712	A	0.432373	19.0116	15.3789	-0.305929	1.23621	0.943352	0.981414	gb:NM_144991.2 /DB_XREF=gi:22001419 /GEN=C21orf29 /TID=Hs2.352217.1 /CNT=8 /FEA=FLmRNA /TIER=FL /STK=3 /LL=54084 /UG=Hs.352217 /DEF=Homo sapiens chromosome 21 open reading frame 29 (C21orf29), mRNA. /PROD=TSP-EAR /FL=gb:NM_144991.2	NM_144991	Hs.660703	February 2009 (Genome Reference Consortium GRCh37)	chromosome 21 open reading frame 29	C21orf29	chr21q22.3	full length	ENSG00000175894	54084	A6NEX9 /// A8MW19 /// C9J6W8 /// C9JJP1 /// Q14C60 /// Q8WU66	---	612920	NP_659428	NM_144991	0007155 // cell adhesion // inferred from electronic annotation	0005576 // extracellular region // inferred from electronic annotation	0005198 // structural molecule activity // inferred from electronic annotation	---
1552572_a_at	87.7085	P	0.00585938	89.7831	P	0.00195313	106.283	P	0.000732422	72.5493	P	0.000732422	80.7145	P	0.00805664	76.8526	P	0.00585938	94.5914	76.7055	-0.30238	1.23318	0.038193	0.249606	gb:NM_138731.1 /DB_XREF=gi:23503324 /GEN=MIPOL1 /TID=Hs2.373533.1 /CNT=6 /FEA=FLmRNA /TIER=FL /STK=3 /LL=145282 /UG=Hs.373533 /DEF=Homo sapiens mirror-image polydactyly gene 1 (MIPOL1), mRNA. /PROD=mirror-image polydactyly gene 1 /FL=gb:AY059470.1 gb:NM_138731.1	NM_138731	Hs.660396	February 2009 (Genome Reference Consortium GRCh37)	mirror-image polydactyly 1	MIPOL1	chr14q13.3	full length	ENSG00000151338	145282	A8K735 /// D3DSA4 /// Q49AL5 /// Q4G0U7 /// Q8TD10	---	135750 /// 606850	NP_001182225 /// NP_001182226 /// NP_620059	NM_001195296 /// NM_001195297 /// NM_138731	---	---	---	---
1552573_s_at	189.704	P	0.0141602	234.004	P	0.00805664	179.638	P	0.00195313	186.274	P	0.00585938	186.763	P	0.00805664	257.733	P	0.00415039	201.116	210.257	0.0641249	1.04545	0.786001	0.921536	gb:NM_138731.1 /DB_XREF=gi:23503324 /GEN=MIPOL1 /TID=Hs2.373533.1 /CNT=6 /FEA=FLmRNA /TIER=FL /STK=3 /LL=145282 /UG=Hs.373533 /DEF=Homo sapiens mirror-image polydactyly gene 1 (MIPOL1), mRNA. /PROD=mirror-image polydactyly gene 1 /FL=gb:AY059470.1 gb:NM_138731.1	NM_138731	Hs.660396	February 2009 (Genome Reference Consortium GRCh37)	mirror-image polydactyly 1	MIPOL1	chr14q13.3	full length	ENSG00000151338	145282	A8K735 /// D3DSA4 /// Q49AL5 /// Q4G0U7 /// Q8TD10	---	135750 /// 606850	NP_001182225 /// NP_001182226 /// NP_620059	NM_001195296 /// NM_001195297 /// NM_138731	---	---	---	---
1552575_a_at	95.1115	A	0.366211	85.6792	A	0.303711	82.2594	A	0.533936	56.025	A	0.398926	96.924	A	0.246094	87.0699	A	0.432373	87.6834	80.0063	-0.13219	1.09596	0.538486	0.800061	gb:NM_153344.1 /DB_XREF=gi:23503276 /TID=Hs2.98573.1 /CNT=5 /FEA=FLmRNA /TIER=FL /STK=3 /LL=135398 /UG_GENE=MGC46457 /UG=Hs.98573 /UG_TITLE=hypothetical protein MGC46457 /DEF=Homo sapiens hypothetical protein MGC46457 (MGC46457), mRNA. /FL=gb:NM_153344.1	NM_153344	Hs.485528	February 2009 (Genome Reference Consortium GRCh37)	chromosome 6 open reading frame 141	C6orf141	chr6p12.3	full length	---	135398	Q5SZD1	---	---	NP_001139124	NM_001145652	---	---	---	---
1552576_at	27.7863	A	0.533936	35.3754	A	0.432373	61.2769	A	0.601074	7.31331	A	0.633789	41.3358	A	0.334473	41.1603	A	0.5	41.4795	29.9365	-0.470494	1.38558	0.445821	0.74308	gb:NM_145300.1 /DB_XREF=gi:21686980 /TID=Hs2.348518.1 /CNT=5 /FEA=FLmRNA /TIER=FL /STK=3 /LL=200420 /UG_GENE=LOC200420 /UG=Hs.348518 /UG_TITLE=LOC200420 /DEF=Homo sapiens LOC200420 (LOC200420), mRNA. /FL=gb:BC014492.1 gb:NM_145300.1	NM_145300	Hs.278983	February 2009 (Genome Reference Consortium GRCh37)	Alstrom syndrome 1 pseudogene	ALMS1P	chr2p13.1	---	ENSG00000163016 /// ENSG00000244120	200420	Q96L16	---	---	---	NR_003683	---	---	---	---
1552578_a_at	0.797969	A	0.696289	1.28761	A	0.80542	1.89216	A	0.888428	15.1018	A	0.334473	2.19123	A	0.780518	1.04532	A	0.72583	1.32591	6.11278	2.20484	4.61024	0.314143	0.645438	gb:NM_138995.1 /DB_XREF=gi:20428778 /GEN=MYO3B /TID=Hs2.352249.1 /CNT=4 /FEA=FLmRNA /TIER=FL /STK=3 /LL=140469 /UG=Hs.352249 /DEF=Homo sapiens myosin IIIB (MYO3B), mRNA. /PROD=myosin IIIB /FL=gb:NM_138995.1 gb:AF369908.1	NM_138995	Hs.671900	February 2009 (Genome Reference Consortium GRCh37)	myosin IIIB	MYO3B	chr2q31.1-q31.2	full length	ENSG00000071909	140469	B7ZM71 /// B8ZZR2 /// B9A022 /// Q8WXR4	EC:2.7.11.1	610040	NP_001077084 /// NP_001165113 /// NP_620482	NM_001083615 /// NM_001171642 /// NM_138995	0006468 // protein phosphorylation // inferred from electronic annotation /// 0007601 // visual perception // inferred from electronic annotation /// 0050896 // response to stimulus // inferred from electronic annotation	0005737 // cytoplasm // inferred from electronic annotation /// 0005856 // cytoskeleton // inferred from electronic annotation /// 0016459 // myosin complex // inferred from electronic annotation	0000166 // nucleotide binding // inferred from electronic annotation /// 0003774 // motor activity // inferred from electronic annotation /// 0003779 // actin binding // inferred from electronic annotation /// 0004672 // protein kinase activity // inferred from electronic annotation /// 0004674 // protein serine/threonine kinase activity // inferred from electronic annotation /// 0005524 // ATP b…	---
1552579_a_at	64.3798	A	0.246094	66.5217	A	0.149658	107.194	A	0.129639	30.2698	A	0.219482	37.2345	A	0.171387	43.7534	A	0.366211	79.3652	37.0859	-1.09764	2.14004	0.0192804	0.182579	gb:NM_003813.2 /DB_XREF=gi:15812182 /GEN=ADAM21 /TID=Hs2.178748.1 /CNT=4 /FEA=FLmRNA /TIER=FL /STK=3 /LL=8747 /UG=Hs.178748 /DEF=Homo sapiens a disintegrin and metalloproteinase domain 21 (ADAM21), mRNA. /PROD=a disintegrin and metalloproteinase domain 21preproprotein /FL=gb:NM_003813.2	NM_003813	Hs.178748	February 2009 (Genome Reference Consortium GRCh37)	ADAM metallopeptidase domain 21	ADAM21	chr14q24.1	full length	ENSG00000139985	8747	Q9UKJ8	---	603713	NP_003804	NM_003813	0006508 // proteolysis // inferred from electronic annotation /// 0007338 // single fertilization // traceable author statement	0016020 // membrane // inferred from electronic annotation /// 0016021 // integral to membrane // inferred from electronic annotation	0004222 // metalloendopeptidase activity // inferred from electronic annotation /// 0008233 // peptidase activity // inferred from electronic annotation /// 0008237 // metallopeptidase activity // traceable author statement /// 0008237 // metallopeptidase activity // inferred from electronic annotation /// 0008270 // zinc ion binding // inferred from electronic annotation /// 0016787 // hydrolase…	---
1552580_at	40.5342	A	0.366211	32.7103	A	0.27417	12.7532	A	0.303711	22.6486	A	0.334473	35.4943	A	0.0952148	5.8407	A	0.432373	28.6659	21.3279	-0.426596	1.34406	0.546016	0.803786	gb:NM_173553.1 /DB_XREF=gi:27734882 /TID=Hs2.276429.1 /CNT=4 /FEA=FLmRNA /TIER=FL /STK=3 /LL=205860 /UG_GENE=FLJ25801 /UG=Hs.276429 /UG_TITLE=hypothetical protein FLJ25801 /DEF=Homo sapiens hypothetical protein FLJ25801 (FLJ25801), mRNA. /FL=gb:NM_173553.1	NM_173553	Hs.276429	February 2009 (Genome Reference Consortium GRCh37)	tripartite motif family-like 2	TRIML2	chr4q35.2	full length	ENSG00000179046	205860	B7Z6J6 /// B7ZLC3 /// Q6T5J5 /// Q8N7C3	---	---	NP_775824	NM_173553	---	0005622 // intracellular // inferred from electronic annotation	0008270 // zinc ion binding // inferred from electronic annotation /// 0016874 // ligase activity // inferred from electronic annotation	---
1552582_at	13.6109	A	0.303711	3.91022	A	0.696289	21.105	A	0.111572	1.64251	A	0.919434	3.03289	A	0.80542	28.9824	P	0.000244141	12.8754	11.2193	-0.198635	1.14761	0.534851	0.798053	gb:NM_172025.1 /DB_XREF=gi:25952073 /GEN=ABCC13 /TID=Hs2.366575.1 /CNT=4 /FEA=FLmRNA /TIER=FL /STK=3 /LL=150000 /UG=Hs.366575 /DEF=Homo sapiens ATP-binding cassette, sub-family C (CFTRMRP), member 13 (ABCC13), transcript variant 4, mRNA. /PROD=ATP-binding cassette protein C13 isoform d /FL=gb:AF518321.1 gb:NM_172025.1	NM_172025	Hs.366575	February 2009 (Genome Reference Consortium GRCh37)	ATP-binding cassette, sub-family C (CFTR/MRP), member 13, pseudogene	ABCC13	chr21q11.2	full length	ENSG00000215557 /// ENSG00000243064	150000	Q9NSE7	---	608835	---	NR_003087 /// NR_003088	0006810 // transport // inferred from electronic annotation /// 0055085 // transmembrane transport // inferred from electronic annotation	0005634 // nucleus // non-traceable author statement /// 0016020 // membrane // inferred from electronic annotation /// 0016021 // integral to membrane // inferred from electronic annotation	0005524 // ATP binding // inferred from electronic annotation /// 0042626 // ATPase activity, coupled to transmembrane movement of substances // inferred from electronic annotation	---
1552583_s_at	43.901	A	0.334473	37.2764	A	0.149658	47.7542	A	0.129639	5.81138	A	0.601074	34.2505	A	0.366211	32.5577	A	0.0952148	42.9772	24.2065	-0.828176	1.77544	0.230651	0.56739	gb:NM_172025.1 /DB_XREF=gi:25952073 /GEN=ABCC13 /TID=Hs2.366575.1 /CNT=4 /FEA=FLmRNA /TIER=FL /STK=3 /LL=150000 /UG=Hs.366575 /DEF=Homo sapiens ATP-binding cassette, sub-family C (CFTRMRP), member 13 (ABCC13), transcript variant 4, mRNA. /PROD=ATP-binding cassette protein C13 isoform d /FL=gb:AF518321.1 gb:NM_172025.1	NM_172025	Hs.366575	February 2009 (Genome Reference Consortium GRCh37)	ATP-binding cassette, sub-family C (CFTR/MRP), member 13, pseudogene	ABCC13	chr21q11.2	full length	ENSG00000215557 /// ENSG00000243064	150000	Q9NSE7	---	608835	---	NR_003087 /// NR_003088	0006810 // transport // inferred from electronic annotation /// 0055085 // transmembrane transport // inferred from electronic annotation	0005634 // nucleus // non-traceable author statement /// 0016020 // membrane // inferred from electronic annotation /// 0016021 // integral to membrane // inferred from electronic annotation	0005524 // ATP binding // inferred from electronic annotation /// 0042626 // ATPase activity, coupled to transmembrane movement of substances // inferred from electronic annotation	---
1552584_at	7.52693	A	0.334473	29.8764	A	0.334473	13.5477	A	0.633789	13.8401	A	0.601074	56.4685	A	0.0952148	6.34713	A	0.533936	16.9837	25.5519	0.589282	1.5045	0.839915	0.943913	gb:NM_153701.1 /DB_XREF=gi:24497439 /GEN=IL12RB1 /TID=Hs2.121544.1 /CNT=5 /FEA=FLmRNA /TIER=FL /STK=3 /LL=3594 /UG=Hs.121544 /DEF=Homo sapiens interleukin 12 receptor, beta 1 (IL12RB1), transcript variant 2, mRNA. /PROD=interleukin 12 receptor, beta 1 isoform 2precursor /FL=gb:BC029121.1 gb:NM_153701.1	NM_153701	Hs.567294	February 2009 (Genome Reference Consortium GRCh37)	interleukin 12 receptor, beta 1	IL12RB1	chr19p13.1	full length	ENSG00000096996	3594	P42701	---	209950 /// 601604	NP_005526 /// NP_714912	NM_005535 /// NM_153701	0007165 // signal transduction // non-traceable author statement /// 0007166 // cell surface receptor linked signaling pathway // traceable author statement /// 0008284 // positive regulation of cell proliferation // traceable author statement /// 0018108 // peptidyl-tyrosine phosphorylation // inferred from electronic annotation	0005887 // integral to plasma membrane // traceable author statement /// 0009897 // external side of plasma membrane // inferred from electronic annotation /// 0016020 // membrane // inferred from electronic annotation /// 0016021 // integral to membrane // inferred from electronic annotation	0004872 // receptor activity // inferred from electronic annotation /// 0004888 // transmembrane receptor activity // traceable author statement /// 0004896 // cytokine receptor activity // traceable author statement /// 0004896 // cytokine receptor activity // inferred from electronic annotation	---
1552585_s_at	35.3254	P	0.0375977	50.9087	A	0.0805664	34.3237	M	0.0561523	12.9775	A	0.219482	17.4612	A	0.171387	14.9115	A	0.149658	40.1859	15.1168	-1.41054	2.65837	0.00319898	0.0937661	gb:NM_172196.1 /DB_XREF=gi:26787965 /GEN=ALF /TID=Hs2.44385.2 /CNT=3 /FEA=FLmRNA /TIER=FL /STK=3 /LL=11036 /UG=Hs.44385 /DEF=Homo sapiens TFIIA-alphabeta-like factor (ALF), transcript variant 2, mRNA. /PROD=TFIIA-alphabeta-like factor isoform 2 /FL=gb:NM_172196.1	NM_172196	---	February 2009 (Genome Reference Consortium GRCh37)	general transcription factor IIA, 1-like	GTF2A1L	chr2p16.3	---	ENSG00000242441	11036	A8MXJ1	---	605358	NP_001180416 /// NP_006863	NM_001193487 /// NM_006872	0006366 // transcription from RNA polymerase II promoter // traceable author statement /// 0006367 // transcription initiation from RNA polymerase II promoter // inferred from electronic annotation /// 0045449 // regulation of transcription // inferred from electronic annotation	0005634 // nucleus // inferred from electronic annotation /// 0005672 // transcription factor TFIIA complex // inferred from electronic annotation	0003677 // DNA binding // inferred from electronic annotation /// 0003702 // RNA polymerase II transcription factor activity // inferred from electronic annotation /// 0003713 // transcription coactivator activity // traceable author statement	---
1552586_at	30.1995	A	0.171387	66.6136	P	0.0461426	49.914	A	0.219482	16.0039	A	0.466064	12.5235	A	0.398926	38.3428	A	0.398926	48.909	22.29	-1.1337	2.19421	0.105362	0.403633	gb:NM_145068.2 /DB_XREF=gi:22027467 /GEN=TRPV3 /TID=Hs2.375034.1 /CNT=5 /FEA=FLmRNA /TIER=FL /STK=3 /LL=162514 /UG=Hs.375034 /DEF=Homo sapiens transient receptor potential cation channel, subfamily V, member 3 (TRPV3), mRNA. /PROD=transient receptor potential cation channel,subfamily V, member 3 /FL=gb:NM_145068.2 gb:AF514998.1 gb:AY118268.1	NM_145068	Hs.446255	February 2009 (Genome Reference Consortium GRCh37)	transient receptor potential cation channel, subfamily V, member 3	TRPV3	chr17p13.2	full length	ENSG00000167723	162514	B2KYM6 /// B3KXH2 /// B3KXP7 /// B4E3L1 /// B7ZKP6 /// B7ZKP9 /// Q2M3L1 /// Q8NET8	---	607066	NP_659505	NM_145068	0006810 // transport // inferred from electronic annotation /// 0006811 // ion transport // inferred from electronic annotation /// 0006816 // calcium ion transport // inferred from electronic annotation /// 0009266 // response to temperature stimulus // inferred from electronic annotation /// 0055085 // transmembrane transport // inferred from electronic annotation	0016020 // membrane // inferred from electronic annotation /// 0016021 // integral to membrane // inferred from electronic annotation	0004872 // receptor activity // inferred from electronic annotation /// 0005216 // ion channel activity // inferred from electronic annotation /// 0005261 // cation channel activity // inferred from electronic annotation /// 0005262 // calcium channel activity // inferred from electronic annotation	---
1552587_at	16.2483	A	0.0805664	29.1181	A	0.067627	20.621	A	0.0952148	9.73929	A	0.326416	19.234	A	0.144043	33.8497	A	0.27417	21.9958	20.941	-0.0708996	1.05037	0.736419	0.900754	gb:NM_173538.1 /DB_XREF=gi:27734928 /TID=Hs2.246284.1 /CNT=5 /FEA=FLmRNA /TIER=FL /STK=3 /LL=168975 /UG_GENE=FLJ35802 /UG=Hs.246284 /UG_TITLE=hypothetical protein FLJ35802 /DEF=Homo sapiens hypothetical protein FLJ35802 (FLJ35802), mRNA. /FL=gb:NM_173538.1	NM_173538	Hs.246284	February 2009 (Genome Reference Consortium GRCh37)	cyclic nucleotide binding domain containing 1	CNBD1	chr8q21.3	full length	ENSG00000176571	168975	Q8NA66	---	---	NP_775809	NM_173538	---	---	---	---
1552588_a_at	6.0824	A	0.80542	17.6831	A	0.432373	2.04413	A	0.969727	10.4854	A	0.665527	4.1972	A	0.5	42.3163	A	0.334473	8.6032	18.9996	1.14303	2.20844	0.480344	0.764168	gb:NM_173538.1 /DB_XREF=gi:27734928 /TID=Hs2.246284.1 /CNT=5 /FEA=FLmRNA /TIER=FL /STK=3 /LL=168975 /UG_GENE=FLJ35802 /UG=Hs.246284 /UG_TITLE=hypothetical protein FLJ35802 /DEF=Homo sapiens hypothetical protein FLJ35802 (FLJ35802), mRNA. /FL=gb:NM_173538.1	NM_173538	Hs.246284	February 2009 (Genome Reference Consortium GRCh37)	cyclic nucleotide binding domain containing 1	CNBD1	chr8q21.3	full length	ENSG00000176571	168975	Q8NA66	---	---	NP_775809	NM_173538	---	---	---	---
1552590_a_at	22.041	A	0.366211	1.18314	A	0.962402	34.138	A	0.27417	0.790637	A	0.932373	22.3979	A	0.466064	17.4709	A	0.366211	19.1207	13.5531	-0.496508	1.41079	0.826629	0.938684	gb:NM_145189.1 /DB_XREF=gi:21729889 /GEN=ABCC12 /TID=Hs2.343663.1 /CNT=4 /FEA=FLmRNA /TIER=FL /STK=3 /LL=94160 /UG=Hs.343663 /DEF=Homo sapiens ATP-binding cassette, sub-family C (CFTRMRP), member 12 (ABCC12), transcript variant C, mRNA. /PROD=ATP-binding cassette, sub-family C, member 12isoform c-p1 /FL=gb:NM_033226.1 gb:AF411577.1 gb:NM_145189.1 gb:AY040220.1	NM_145189	Hs.410111	February 2009 (Genome Reference Consortium GRCh37)	ATP-binding cassette, sub-family C (CFTR/MRP), member 12	ABCC12	chr16q12.1	full length	ENSG00000140798	94160	B3KV20 /// B4DYN2 /// Q96J65	---	607041	NP_150229	NM_033226	0006810 // transport // inferred from electronic annotation /// 0055085 // transmembrane transport // inferred from electronic annotation	0005739 // mitochondrion // inferred from electronic annotation /// 0016020 // membrane // inferred from electronic annotation /// 0016021 // integral to membrane // inferred from electronic annotation	0000166 // nucleotide binding // inferred from electronic annotation /// 0005524 // ATP binding // inferred from electronic annotation /// 0016887 // ATPase activity // inferred from electronic annotation /// 0017111 // nucleoside-triphosphatase activity // inferred from electronic annotation /// 0042626 // ATPase activity, coupled to transmembrane movement of substances // inferred from electron…	---
1552592_at	19.7594	A	0.533936	9.06726	A	0.567627	41.9347	A	0.696289	3.98289	A	0.633789	30.7201	A	0.5	1.60316	A	0.985352	23.5871	12.1021	-0.962744	1.94901	0.282192	0.617807	gb:NM_147191.1 /DB_XREF=gi:22218340 /GEN=MMP21 /TID=Hs2.314141.1 /CNT=4 /FEA=FLmRNA /TIER=FL /STK=3 /LL=118856 /UG=Hs.314141 /DEF=Homo sapiens matrix metalloproteinase 21 (MMP21), mRNA. /PROD=matrix metalloproteinase 21 /FL=gb:AF520613.1 gb:AF331526.1 gb:NM_147191.1	NM_147191	Hs.314141	February 2009 (Genome Reference Consortium GRCh37)	matrix metallopeptidase 21	MMP21	chr10q26.13	full length	ENSG00000154485	118856	Q8N119	EC:3.4.24.-	608416	NP_671724	NM_147191	0006508 // proteolysis // inferred from electronic annotation /// 0008152 // metabolic process // inferred from electronic annotation	0005576 // extracellular region // inferred from electronic annotation /// 0031012 // extracellular matrix // inferred from electronic annotation	0004222 // metalloendopeptidase activity // inferred from electronic annotation /// 0005509 // calcium ion binding // inferred from electronic annotation /// 0008233 // peptidase activity // inferred from electronic annotation /// 0008237 // metallopeptidase activity // inferred from electronic annotation /// 0008270 // zinc ion binding // inferred from electronic annotation /// 0016787 // hydrol…	Matrix_Metalloproteinases // GenMAPP
1552594_at	4.37663	A	0.888428	5.03842	A	0.888428	5.31828	A	0.888428	7.92189	A	0.932373	3.45248	A	0.98584	10.6764	A	0.962402	4.91111	7.35025	0.581744	1.49666	0.425056	0.729651	gb:NM_139172.1 /DB_XREF=gi:21040262 /TID=Hs2.160436.1 /CNT=4 /FEA=FLmRNA /TIER=FL /STK=3 /LL=147744 /UG_GENE=MDAC1 /UG=Hs.160436 /UG_TITLE=MDAC1 /DEF=Homo sapiens MDAC1 (MDAC1), mRNA. /FL=gb:AF442729.1 gb:NM_139172.1	NM_139172	Hs.590943	February 2009 (Genome Reference Consortium GRCh37)	transmembrane protein 190	TMEM190	chr19q13.42	full length	ENSG00000160472	147744	Q8WZ59	---	---	NP_631911	NM_139172	---	0016020 // membrane // inferred from electronic annotation /// 0016021 // integral to membrane // inferred from electronic annotation	---	---
1552596_at	19.9591	A	0.850342	12.2603	A	0.850342	22.2782	A	0.753906	9.55006	A	0.932373	8.1077	A	0.969727	10.9026	A	0.919434	18.1659	9.52014	-0.932178	1.90815	0.0372944	0.246503	gb:NM_139285.1 /DB_XREF=gi:21281674 /GEN=GAR17 /TID=Hs2.374672.1 /CNT=3 /FEA=FLmRNA /TIER=FL /STK=3 /LL=246176 /UG=Hs.374672 /DEF=Homo sapiens GAS2-related protein (GAR17), mRNA. /PROD=GAS2-related protein /FL=gb:AF508784.1 gb:NM_139285.1 gb:AF508785.1	NM_139285	Hs.591194	February 2009 (Genome Reference Consortium GRCh37)	growth arrest-specific 2 like 2	GAS2L2	chr17q12	full length	ENSG00000132139	246176	C9JK56 /// Q8NHY3	---	611398	NP_644814	NM_139285	0007050 // cell cycle arrest // inferred from electronic annotation	0005737 // cytoplasm // inferred from electronic annotation /// 0005856 // cytoskeleton // inferred from electronic annotation	---	---
1552598_at	81.2922	A	0.129639	19.7086	A	0.601074	74.0225	A	0.246094	32.3392	A	0.398926	58.8754	A	0.5	67.8794	A	0.27417	58.3411	53.0313	-0.137668	1.10013	0.957957	0.986144	gb:NM_133490.2 /DB_XREF=gi:27436994 /GEN=KCNG4 /TID=Hs2.335877.1 /CNT=3 /FEA=FLmRNA /TIER=FL /STK=3 /LL=93107 /UG=Hs.335877 /DEF=Homo sapiens potassium voltage-gated channel, subfamily G, member 4 (KCNG4), transcript variant 2, mRNA. /PROD=potassium voltage-gated channel, subfamily G,member 4 isoform 2 /FL=gb:BC008969.1 gb:NM_133490.2	NM_133490	Hs.335877	February 2009 (Genome Reference Consortium GRCh37)	potassium voltage-gated channel, subfamily G, member 4	KCNG4	chr16q24.1	full length	ENSG00000168418	93107	Q32MC1 /// Q547S7 /// Q8TDN1	---	607603	NP_758857	NM_172347	0006810 // transport // inferred from electronic annotation /// 0006811 // ion transport // inferred from electronic annotation /// 0006813 // potassium ion transport // inferred from electronic annotation /// 0055085 // transmembrane transport // inferred from electronic annotation	0005886 // plasma membrane // inferred from electronic annotation /// 0008076 // voltage-gated potassium channel complex // inferred from electronic annotation /// 0016020 // membrane // inferred from electronic annotation /// 0016021 // integral to membrane // inferred from electronic annotation	0005216 // ion channel activity // inferred from electronic annotation /// 0005244 // voltage-gated ion channel activity // inferred from electronic annotation /// 0005249 // voltage-gated potassium channel activity // inferred from electronic annotation /// 0005267 // potassium channel activity // inferred from electronic annotation /// 0005515 // protein binding // inferred from electronic anno…	---
1552599_at	28.54	A	0.366211	42.5824	A	0.171387	52.7246	A	0.219482	41.8317	A	0.0952148	23.0091	A	0.5	2.74987	A	0.696289	41.2823	22.5302	-0.873663	1.83231	0.277275	0.613195	gb:NM_152990.2 /DB_XREF=gi:24475838 /TID=Hs2.147664.1 /CNT=3 /FEA=FLmRNA /TIER=FL /STK=3 /LL=222659 /UG_GENE=STEPP /UG=Hs.147664 /UG_TITLE=small testis-specific peroxisomal protein /DEF=Homo sapiens small testis-specific peroxisomal protein (STEPP), mRNA. /FL=gb:AF486827.1 gb:NM_152990.2	NM_152990	Hs.520097	February 2009 (Genome Reference Consortium GRCh37)	peroxisomal, testis specific 1	PXT1	chr6p21.31	full length	ENSG00000179165	222659	Q8NFP0	---	---	NP_694535	NM_152990	---	0005777 // peroxisome // inferred from electronic annotation	---	---
1552602_at	107.673	M	0.0561523	80.3719	A	0.27417	135.262	A	0.0805664	69.7321	A	0.19458	22.6129	A	0.27417	64.1817	A	0.303711	107.769	52.1756	-1.0465	2.06551	0.106085	0.404647	gb:NM_145811.1 /DB_XREF=gi:22027550 /GEN=CACNG5 /TID=Hs2.278907.1 /CNT=3 /FEA=FLmRNA /TIER=FL /STK=3 /LL=27091 /UG=Hs.278907 /DEF=Homo sapiens calcium channel, voltage-dependent, gamma subunit 5 (CACNG5), transcript variant 1, mRNA. /PROD=voltage-dependent calcium channel gamma-5subunit isoform a /FL=gb:NM_145811.1 gb:AF361351.1 gb:AF458898.1	NM_145811	Hs.278907	February 2009 (Genome Reference Consortium GRCh37)	calcium channel, voltage-dependent, gamma subunit 5	CACNG5	chr17q24	full length	ENSG00000075429	27091	Q9UF02	---	606405	NP_055219 /// NP_665810	NM_014404 /// NM_145811	0006810 // transport // traceable author statement /// 0006810 // transport // inferred from electronic annotation /// 0006811 // ion transport // inferred from electronic annotation /// 0006816 // calcium ion transport // inferred from electronic annotation	0016020 // membrane // inferred from electronic annotation /// 0016021 // integral to membrane // inferred from electronic annotation	0005216 // ion channel activity // inferred from electronic annotation /// 0005244 // voltage-gated ion channel activity // inferred from electronic annotation /// 0005245 // voltage-gated calcium channel activity // traceable author statement /// 0005262 // calcium channel activity // inferred from electronic annotation /// 0015075 // ion transmembrane transporter activity // traceable author st…	---
1552604_at	2.07309	A	0.80542	3.4606	A	0.753906	18.9082	A	0.303711	3.09678	A	0.850342	1.3381	A	0.888428	7.18583	A	0.633789	8.14731	3.87357	-1.07266	2.10331	0.573507	0.818742	gb:NM_153203.1 /DB_XREF=gi:23397430 /TID=Hs2.352631.1 /CNT=3 /FEA=FLmRNA /TIER=FL /STK=3 /LL=54143 /UG_GENE=C21orf74 /UG=Hs.352631 /UG_TITLE=chromosome 21 open reading frame 74 /DEF=Homo sapiens chromosome 21 open reading frame 74 (C21orf74), mRNA. /FL=gb:NM_153203.1 gb:AY077696.1	NM_153203	Hs.352631	February 2009 (Genome Reference Consortium GRCh37)	chromosome 21 open reading frame 74	C21orf74	chr21q21.1	full length	ENSG00000184856	54143	Q8TCZ7	---	---	---	XR_001010 /// XR_001423	---	---	---	---
1552605_s_at	11.1649	A	0.366211	15.1286	A	0.567627	14.1653	A	0.432373	33.4001	A	0.366211	17.0291	A	0.466064	2.25776	A	0.567627	13.4862	17.5623	0.380995	1.30224	0.811585	0.931517	gb:NM_153203.1 /DB_XREF=gi:23397430 /TID=Hs2.352631.1 /CNT=3 /FEA=FLmRNA /TIER=FL /STK=3 /LL=54143 /UG_GENE=C21orf74 /UG=Hs.352631 /UG_TITLE=chromosome 21 open reading frame 74 /DEF=Homo sapiens chromosome 21 open reading frame 74 (C21orf74), mRNA. /FL=gb:NM_153203.1 gb:AY077696.1	NM_153203	Hs.352631	February 2009 (Genome Reference Consortium GRCh37)	chromosome 21 open reading frame 74	C21orf74	chr21q21.1	full length	ENSG00000184856	54143	Q8TCZ7	---	---	---	XR_001010 /// XR_001423	---	---	---	---
1552607_at	56.5596	A	0.171387	54.2497	A	0.19458	79.2166	A	0.111572	15.5997	A	0.432373	54.0369	A	0.129639	23.3255	A	0.303711	63.342	30.9874	-1.03148	2.04412	0.0951219	0.384731	gb:NM_173168.1 /DB_XREF=gi:27477065 /TID=Hs2.270271.1 /CNT=3 /FEA=FLmRNA /TIER=FL /STK=3 /LL=286967 /UG_GENE=SPCX /UG=Hs.270271 /UG_TITLE=SPCX /DEF=Homo sapiens SPCX (SPCX), mRNA. /FL=gb:AY168775.1 gb:NM_173168.1	NM_173168	Hs.391764	February 2009 (Genome Reference Consortium GRCh37)	non-protein coding RNA 204	NCRNA00204	chrXq28	full length	---	100132967	Q8IWN6	---	---	---	NR_027401	---	---	---	---
1552608_at	5.13086	A	0.888428	5.82618	A	0.850342	2.6746	A	0.932373	1.58924	A	0.919434	5.47438	A	0.870361	4.77324	A	0.753906	4.54388	3.94562	-0.203673	1.15163	0.659597	0.862611	gb:NM_147197.1 /DB_XREF=gi:22218354 /GEN=WFDC11 /TID=Hs2.374924.1 /CNT=3 /FEA=FLmRNA /TIER=FL /STK=3 /LL=259239 /UG=Hs.374924 /DEF=Homo sapiens WAP four-disulfide core domain 11 (WFDC11), mRNA. /PROD=protease inhibitor WAP11 /FL=gb:AY047609.1 gb:NM_147197.1	NM_147197	Hs.374924	February 2009 (Genome Reference Consortium GRCh37)	WAP four-disulfide core domain 11	WFDC11	chr20q13.12	full length	ENSG00000180083	259239	Q8NEX6	---	---	NP_671730	NM_147197	---	0005576 // extracellular region // inferred from electronic annotation	---	---
1552609_s_at	27.9877	A	0.0952148	32.8439	A	0.19458	35.5036	A	0.19458	23.7875	A	0.171387	6.57281	A	0.633789	43.435	P	0.0302734	32.1117	24.5984	-0.384533	1.30544	0.403981	0.714812	gb:NM_172139.2 /DB_XREF=gi:28144900 /GEN=IL28B /TID=Hs2.406744.1 /CNT=3 /FEA=FLmRNA /TIER=FL /STK=3 /LL=282617 /UG=Hs.406744 /DEF=Homo sapiens interleukin 28B (interferon, lambda 3) (IL28B), mRNA. /PROD=interleukin 28B /FL=gb:NM_172139.2 gb:AY184374.1 gb:AY129149.1	NM_172139	Hs.567792	February 2009 (Genome Reference Consortium GRCh37)	interleukin 28A (interferon, lambda 2) /// interleukin 28B (interferon, lambda 3)	IL28A /// IL28B	chr19q13.13	full length	ENSG00000183709 /// ENSG00000197110	282616 /// 282617	A2BDE1 /// Q45KQ8 /// Q8IZI9 /// Q8IZJ0	---	607401 /// 607402 /// 609532	NP_742150 /// NP_742151	NM_172138 /// NM_172139	0009615 // response to virus // inferred from electronic annotation	0005576 // extracellular region // inferred from electronic annotation /// 0005615 // extracellular space // inferred from electronic annotation	0005125 // cytokine activity // inferred from electronic annotation	---
1552610_a_at	226.449	P	0.00195313	317.127	P	0.000732422	250.343	P	0.00585938	328.278	P	0.000732422	365.429	P	0.0012207	268.544	P	0.000732422	264.64	320.75	0.277421	1.21203	0.222116	0.557444	gb:NM_002227.1 /DB_XREF=gi:4504802 /GEN=JAK1 /TID=Hs2.50651.1 /CNT=135 /FEA=FLmRNA /TIER=FL /STK=2 /LL=3716 /UG=Hs.50651 /DEF=Homo sapiens Janus kinase 1 (a protein tyrosine kinase) (JAK1), mRNA. /PROD=janus kinase 1 /FL=gb:M64174.1 gb:NM_002227.1	NM_002227	Hs.207538	February 2009 (Genome Reference Consortium GRCh37)	Janus kinase 1	JAK1	chr1p32.3-p31.3	full length	ENSG00000162434	3716	P23458 /// Q0VGA4 /// Q4LDX3 /// Q6P669 /// Q8IV82	EC:2.7.10.2	147795	NP_002218	NM_002227	0006468 // protein phosphorylation // traceable author statement /// 0006468 // protein phosphorylation // inferred from electronic annotation /// 0007167 // enzyme linked receptor protein signaling pathway // inferred from electronic annotation /// 0007243 // intracellular protein kinase cascade // inferred from electronic annotation /// 0018108 // peptidyl-tyrosine phosphorylation // inferred f…	0005634 // nucleus // inferred from direct assay /// 0005737 // cytoplasm // inferred from direct assay /// 0005829 // cytosol // not recorded /// 0005856 // cytoskeleton // inferred from electronic annotation /// 0012505 // endomembrane system // inferred from electronic annotation /// 0016020 // membrane // inferred from electronic annotation	0000166 // nucleotide binding // inferred from electronic annotation /// 0004672 // protein kinase activity // inferred from electronic annotation /// 0004713 // protein tyrosine kinase activity // traceable author statement /// 0004713 // protein tyrosine kinase activity // inferred from electronic annotation /// 0004715 // non-membrane spanning protein tyrosine kinase activity // inferred from …	TGF_Beta_Signaling_Pathway // GenMAPP
1552611_a_at	495.077	P	0.00585938	512.967	P	0.0012207	541.588	P	0.00585938	439.373	P	0.000732422	651.014	P	0.00195313	577.821	P	0.00585938	516.544	556.069	0.106374	1.07652	0.634744	0.851815	gb:AL555086 /DB_XREF=gi:12896484 /DB_XREF=AL555086 /CLONE=CS0DK007YI17 (5 prime) /TID=Hs2.50651.1 /CNT=135 /FEA=FLmRNA /TIER=Stack /STK=12 /LL=3716 /UG_GENE=JAK1 /UG=Hs.50651 /UG_TITLE=Janus kinase 1 (a protein tyrosine kinase) /FL=gb:M64174.1 gb:NM_002227.1	AL555086	Hs.207538	February 2009 (Genome Reference Consortium GRCh37)	Janus kinase 1	JAK1	chr1p32.3-p31.3	full length	ENSG00000162434	3716	P23458 /// Q0VGA4 /// Q4LDX3 /// Q6P669 /// Q8IV82	EC:2.7.10.2	147795	NP_002218	NM_002227	0006468 // protein phosphorylation // traceable author statement /// 0006468 // protein phosphorylation // inferred from electronic annotation /// 0007167 // enzyme linked receptor protein signaling pathway // inferred from electronic annotation /// 0007243 // intracellular protein kinase cascade // inferred from electronic annotation /// 0018108 // peptidyl-tyrosine phosphorylation // inferred f…	0005634 // nucleus // inferred from direct assay /// 0005737 // cytoplasm // inferred from direct assay /// 0005829 // cytosol // not recorded /// 0005856 // cytoskeleton // inferred from electronic annotation /// 0012505 // endomembrane system // inferred from electronic annotation /// 0016020 // membrane // inferred from electronic annotation	0000166 // nucleotide binding // inferred from electronic annotation /// 0004672 // protein kinase activity // inferred from electronic annotation /// 0004713 // protein tyrosine kinase activity // traceable author statement /// 0004713 // protein tyrosine kinase activity // inferred from electronic annotation /// 0004715 // non-membrane spanning protein tyrosine kinase activity // inferred from …	TGF_Beta_Signaling_Pathway // GenMAPP
1552612_at	166.488	P	0.0012207	218.653	P	0.000244141	216.549	P	0.00585938	191.628	P	0.000732422	177.409	P	0.000732422	168.856	P	0.00195313	200.563	179.298	-0.161698	1.1186	0.335158	0.662979	gb:NM_020240.1 /DB_XREF=gi:9910377 /GEN=SPEC2 /TID=Hs2.406704.1 /CNT=35 /FEA=FLmRNA /TIER=FL /STK=2 /LL=56990 /UG=Hs.406704 /DEF=Homo sapiens non-kinase Cdc42 effector protein SPEC2 (SPEC2), mRNA. /PROD=non-kinase Cdc42 effector protein SPEC2 /FL=gb:AF189692.1 gb:NM_020240.1	NM_020240	Hs.508829	February 2009 (Genome Reference Consortium GRCh37)	CDC42 small effector 2	CDC42SE2	chr5q31.1	full length	ENSG00000158985	56990	Q9NRR3	---	---	NP_001033791 /// NP_064625	NM_001038702 /// NM_020240	0006909 // phagocytosis // inferred from electronic annotation /// 0008360 // regulation of cell shape // inferred from electronic annotation /// 0009966 // regulation of signal transduction // inferred from direct assay	0005737 // cytoplasm // inferred from electronic annotation /// 0005856 // cytoskeleton // inferred from electronic annotation /// 0005886 // plasma membrane // inferred from direct assay /// 0005886 // plasma membrane // inferred from electronic annotation /// 0016020 // membrane // inferred from electronic annotation	0005198 // structural molecule activity // inferred from direct assay /// 0005515 // protein binding // inferred from physical interaction	---
1552613_s_at	178.237	P	0.0141602	167.791	P	0.0185547	194.476	P	0.0185547	191.704	P	0.00292969	130.41	P	0.0302734	148.607	P	0.0141602	180.168	156.907	-0.199435	1.14825	0.284382	0.619613	gb:NM_020240.1 /DB_XREF=gi:9910377 /GEN=SPEC2 /TID=Hs2.406704.1 /CNT=35 /FEA=FLmRNA /TIER=FL /STK=2 /LL=56990 /UG=Hs.406704 /DEF=Homo sapiens non-kinase Cdc42 effector protein SPEC2 (SPEC2), mRNA. /PROD=non-kinase Cdc42 effector protein SPEC2 /FL=gb:AF189692.1 gb:NM_020240.1	NM_020240	Hs.508829	February 2009 (Genome Reference Consortium GRCh37)	CDC42 small effector 2	CDC42SE2	chr5q31.1	full length	ENSG00000158985	56990	Q9NRR3	---	---	NP_001033791 /// NP_064625	NM_001038702 /// NM_020240	0006909 // phagocytosis // inferred from electronic annotation /// 0008360 // regulation of cell shape // inferred from electronic annotation /// 0009966 // regulation of signal transduction // inferred from direct assay	0005737 // cytoplasm // inferred from electronic annotation /// 0005856 // cytoskeleton // inferred from electronic annotation /// 0005886 // plasma membrane // inferred from direct assay /// 0005886 // plasma membrane // inferred from electronic annotation /// 0016020 // membrane // inferred from electronic annotation	0005198 // structural molecule activity // inferred from direct assay /// 0005515 // protein binding // inferred from physical interaction	---
1552615_at	165.356	A	0.366211	137.982	A	0.334473	43.6114	A	0.601074	62.3359	A	0.533936	112.633	A	0.466064	171.845	A	0.398926	115.65	115.605	-0.000561179	1.00039	0.905943	0.967866	gb:NM_001093.1 /DB_XREF=gi:4501854 /GEN=ACACB /TID=Hs2.183857.1 /CNT=45 /FEA=FLmRNA /TIER=FL /STK=2 /LL=32 /UG=Hs.183857 /DEF=Homo sapiens acetyl-Coenzyme A carboxylase beta (ACACB), mRNA. /PROD=acetyl-Coenzyme A carboxylase beta /FL=gb:NM_001093.1 gb:U89344.1	NM_001093	Hs.234898	February 2009 (Genome Reference Consortium GRCh37)	acetyl-CoA carboxylase beta	ACACB	chr12q24.11	full length	ENSG00000076555	32	A6NLM9 /// B4DYJ7 /// B4DYM0 /// O00763 /// Q4G170 /// Q59GJ9	EC:6.3.4.14 /// EC:6.4.1.2	601557	NP_001084	NM_001093	0006633 // fatty acid biosynthetic process // inferred from electronic annotation /// 0006853 // carnitine shuttle // not recorded /// 0008152 // metabolic process // inferred from electronic annotation /// 0008610 // lipid biosynthetic process // inferred from electronic annotation /// 0046320 // regulation of fatty acid oxidation // not recorded	0005737 // cytoplasm // inferred from direct assay /// 0005739 // mitochondrion // inferred from electronic annotation /// 0005794 // Golgi apparatus // inferred from direct assay /// 0005829 // cytosol // not recorded /// 0012505 // endomembrane system // inferred from electronic annotation /// 0016020 // membrane // inferred from electronic annotation	0000166 // nucleotide binding // inferred from electronic annotation /// 0003824 // catalytic activity // inferred from electronic annotation /// 0003989 // acetyl-CoA carboxylase activity // inferred from electronic annotation /// 0004075 // biotin carboxylase activity // inferred from electronic annotation /// 0005515 // protein binding // inferred from physical interaction /// 0005524 // ATP b…	Fatty_Acid_Synthesis // GenMAPP
1552616_a_at	12.6177	A	0.870361	8.21741	A	0.80542	36.4245	A	0.780518	6.67736	A	0.932373	5.0386	A	0.969727	3.68542	A	0.98584	19.0865	5.13379	-1.89446	3.71782	0.0744191	0.343335	gb:NM_001093.1 /DB_XREF=gi:4501854 /GEN=ACACB /TID=Hs2.183857.1 /CNT=45 /FEA=FLmRNA /TIER=FL /STK=2 /LL=32 /UG=Hs.183857 /DEF=Homo sapiens acetyl-Coenzyme A carboxylase beta (ACACB), mRNA. /PROD=acetyl-Coenzyme A carboxylase beta /FL=gb:NM_001093.1 gb:U89344.1	NM_001093	Hs.234898	February 2009 (Genome Reference Consortium GRCh37)	acetyl-CoA carboxylase beta	ACACB	chr12q24.11	full length	ENSG00000076555	32	A6NLM9 /// B4DYJ7 /// B4DYM0 /// O00763 /// Q4G170 /// Q59GJ9	EC:6.3.4.14 /// EC:6.4.1.2	601557	NP_001084	NM_001093	0006633 // fatty acid biosynthetic process // inferred from electronic annotation /// 0006853 // carnitine shuttle // not recorded /// 0008152 // metabolic process // inferred from electronic annotation /// 0008610 // lipid biosynthetic process // inferred from electronic annotation /// 0046320 // regulation of fatty acid oxidation // not recorded	0005737 // cytoplasm // inferred from direct assay /// 0005739 // mitochondrion // inferred from electronic annotation /// 0005794 // Golgi apparatus // inferred from direct assay /// 0005829 // cytosol // not recorded /// 0012505 // endomembrane system // inferred from electronic annotation /// 0016020 // membrane // inferred from electronic annotation	0000166 // nucleotide binding // inferred from electronic annotation /// 0003824 // catalytic activity // inferred from electronic annotation /// 0003989 // acetyl-CoA carboxylase activity // inferred from electronic annotation /// 0004075 // biotin carboxylase activity // inferred from electronic annotation /// 0005515 // protein binding // inferred from physical interaction /// 0005524 // ATP b…	Fatty_Acid_Synthesis // GenMAPP
1552617_a_at	1097.12	P	0.000244141	1012.95	P	0.000244141	905.717	P	0.000244141	1441.48	P	0.000244141	1413.39	P	0.000244141	1363.09	P	0.000244141	1005.26	1405.99	0.484015	1.39863	0.00429517	0.102881	gb:NM_022457.4 /DB_XREF=gi:21359962 /TID=Hs2.105737.1 /CNT=61 /FEA=FLmRNA /TIER=FL /STK=2 /LL=64326 /UG_GENE=COP1 /UG=Hs.105737 /UG_TITLE=constitutive photomorphogenic protein /DEF=Homo sapiens constitutive photomorphogenic protein (COP1), mRNA. /FL=gb:AF508940.1 gb:NM_022457.4	NM_022457	Hs.523744	February 2009 (Genome Reference Consortium GRCh37)	ring finger and WD repeat domain 2	RFWD2	chr1q25.1-q25.2	full length	ENSG00000143207	64326	B1AMD2 /// B1AMD3 /// B3KM72 /// C9JSJ9 /// C9JWB1 /// Q05CT6 /// Q504W6 /// Q8NHY2	---	608067	NP_001001740 /// NP_071902	NM_001001740 /// NM_022457	---	0005634 // nucleus // inferred from electronic annotation /// 0005654 // nucleoplasm // not recorded /// 0005737 // cytoplasm // inferred from electronic annotation /// 0005829 // cytosol // not recorded /// 0016607 // nuclear speck // inferred from electronic annotation	0004842 // ubiquitin-protein ligase activity // not recorded /// 0005515 // protein binding // inferred from electronic annotation /// 0008270 // zinc ion binding // inferred from electronic annotation /// 0016874 // ligase activity // inferred from electronic annotation /// 0046872 // metal ion binding // inferred from electronic annotation	---
1552618_at	422.588	P	0.0012207	533.606	P	0.00195313	357.018	P	0.00415039	530.547	P	0.000244141	468.629	P	0.000244141	435.745	P	0.000732422	437.737	478.307	0.127872	1.09268	0.488569	0.769379	gb:NM_005819.2 /DB_XREF=gi:19923773 /GEN=STX6 /TID=Hs2.157144.1 /CNT=29 /FEA=FLmRNA /TIER=FL /STK=2 /LL=10228 /UG=Hs.157144 /DEF=Homo sapiens syntaxin 6 (STX6), mRNA. /PROD=syntaxin 6 /FL=gb:AJ002078.1 gb:BC009944.1 gb:NM_005819.2	NM_005819	Hs.518417	February 2009 (Genome Reference Consortium GRCh37)	syntaxin 6	STX6	chr1q25.3	full length	ENSG00000135823	10228	B4DR17 /// O43752	---	603944	NP_005810	NM_005819	0006810 // transport // inferred from electronic annotation /// 0006886 // intracellular protein transport // inferred from electronic annotation /// 0006906 // vesicle fusion // inferred from physical interaction /// 0007032 // endosome organization // inferred from electronic annotation /// 0015031 // protein transport // inferred from electronic annotation /// 0016192 // vesicle-mediated trans…	0000139 // Golgi membrane // inferred from electronic annotation /// 0005624 // membrane fraction // inferred from electronic annotation /// 0005769 // early endosome // inferred from direct assay /// 0005794 // Golgi apparatus // inferred from electronic annotation /// 0005802 // trans-Golgi network // inferred from electronic annotation /// 0005886 // plasma membrane // traceable author stateme…	0005484 // SNAP receptor activity // inferred from electronic annotation /// 0005515 // protein binding // inferred from physical interaction /// 0005515 // protein binding // inferred from electronic annotation	---
1552619_a_at	2269.36	P	0.000244141	2362.95	P	0.000244141	2107.84	P	0.000244141	2058.11	P	0.000244141	1836.72	P	0.000244141	1875.4	P	0.000244141	2246.72	1923.41	-0.224153	1.16809	0.0325065	0.232185	gb:NM_018685.1 /DB_XREF=gi:8923831 /GEN=ANLN /TID=Hs2.62180.1 /CNT=64 /FEA=FLmRNA /TIER=FL /STK=2 /LL=54443 /UG=Hs.62180 /DEF=Homo sapiens anillin, actin binding protein (scraps homolog, Drosophila) (ANLN), mRNA. /PROD=anillin, actin binding protein (scraps homolog,Drosophila) /FL=gb:NM_018685.1 gb:AF273437.1	NM_018685	Hs.62180	February 2009 (Genome Reference Consortium GRCh37)	anillin, actin binding protein	ANLN	chr7p15-p14	full length	ENSG00000011426	54443	A8K5D9 /// B4DSL6 /// C9J0G4 /// C9JJT6 /// Q9NQW6	---	---	NP_061155	NM_018685	0000910 // cytokinesis // inferred from direct assay /// 0000921 // septin ring assembly // traceable author statement /// 0007049 // cell cycle // inferred from electronic annotation /// 0007067 // mitosis // inferred from electronic annotation /// 0007096 // regulation of exit from mitosis // traceable author statement /// 0051301 // cell division // inferred from electronic annotation	0005634 // nucleus // inferred from electronic annotation /// 0005737 // cytoplasm // inferred from electronic annotation /// 0005826 // actomyosin contractile ring // inferred from direct assay /// 0005856 // cytoskeleton // inferred from electronic annotation /// 0005938 // cell cortex // inferred from electronic annotation /// 0015629 // actin cytoskeleton // inferred from direct assay	0003779 // actin binding // inferred from direct assay /// 0003779 // actin binding // inferred from electronic annotation /// 0003779 // actin binding // traceable author statement /// 0005515 // protein binding // inferred from physical interaction /// 0005515 // protein binding // inferred from electronic annotation	---
1552620_at	109.117	A	0.334473	175.273	A	0.27417	202.883	A	0.533936	101.906	A	0.398926	151.459	A	0.27417	150.382	A	0.366211	162.424	134.582	-0.271278	1.20688	0.495034	0.773925	gb:NM_173080.1 /DB_XREF=gi:27436868 /GEN=SPRR4 /TID=Hs2.433629.1 /CNT=27 /FEA=FLmRNA /TIER=FL /STK=2 /LL=163778 /UG=Hs.433629 /DEF=Homo sapiens small proline rich protein 4 (SPRR4), mRNA. /PROD=small proline rich protein 4 /FL=gb:NM_173080.1	NM_173080	Hs.433629	February 2009 (Genome Reference Consortium GRCh37)	small proline-rich protein 4	SPRR4	chr1q21.3	full length	ENSG00000184148	163778	Q96PI1	---	---	NP_775103	NM_173080	0031424 // keratinization // inferred from electronic annotation	0005737 // cytoplasm // inferred from electronic annotation /// 0005938 // cell cortex // inferred from electronic annotation	---	---
1552621_at	1017.92	P	0.000244141	1209.57	P	0.000244141	1057.48	P	0.000244141	1030.29	P	0.000244141	977.66	P	0.000244141	991.263	P	0.000244141	1094.99	999.738	-0.131294	1.09528	0.180567	0.511554	gb:BQ613856 /DB_XREF=gi:21603525 /DB_XREF=il16d04.x1 /CLONE=IMAGE:6030007 /TID=Hs2.375569.1 /CNT=38 /FEA=FLmRNA /TIER=ConsEnd /STK=1 /LL=246721 /UG_GENE=POLR2J2 /UG=Hs.375569 /UG_TITLE=DNA directed RNA polymerase II polypeptide J-related gene /FL=gb:NM_145325.1 gb:AF468111.1	BQ613856	Hs.610255	February 2009 (Genome Reference Consortium GRCh37)	polymerase (RNA) II (DNA directed) polypeptide J2	POLR2J2	chr7q22.1	full length	ENSG00000168255	246721	B0FP48 /// Q59FR2 /// Q86UW4 /// Q8TDE6 /// Q9GZM3 /// Q9H1A7	---	609881	NP_116581	NM_032959	0006350 // transcription // inferred from electronic annotation	0005634 // nucleus // inferred from electronic annotation /// 0016020 // membrane // inferred from electronic annotation /// 0016021 // integral to membrane // inferred from electronic annotation	0003677 // DNA binding // inferred from electronic annotation /// 0003899 // DNA-directed RNA polymerase activity // inferred from electronic annotation /// 0046983 // protein dimerization activity // inferred from electronic annotation	RNA_transcription_Reactome // GenMAPP
1552622_s_at	426.514	P	0.000732422	429.094	P	0.000244141	435.608	P	0.000732422	393.367	P	0.000244141	423.229	P	0.000244141	360.648	P	0.000244141	430.405	392.415	-0.133317	1.09681	0.112874	0.415717	gb:BQ613856 /DB_XREF=gi:21603525 /DB_XREF=il16d04.x1 /CLONE=IMAGE:6030007 /TID=Hs2.375569.1 /CNT=38 /FEA=FLmRNA /TIER=ConsEnd /STK=1 /LL=246721 /UG_GENE=POLR2J2 /UG=Hs.375569 /UG_TITLE=DNA directed RNA polymerase II polypeptide J-related gene /FL=gb:NM_145325.1 gb:AF468111.1	BQ613856	Hs.610255	February 2009 (Genome Reference Consortium GRCh37)	PMS2 postmeiotic segregation increased 2 (S. cerevisiae)-like /// polymerase (RNA) II (DNA directed) polypeptide J2	LOC441259 /// POLR2J2	chr7q11.23 /// chr7q22.1	full length	ENSG00000168255	246721 /// 441259	B0FP48 /// Q59FR2 /// Q86UW4 /// Q8TDE6 /// Q9GZM3 /// Q9H1A7	---	609881	NP_116581	NM_032959	0006350 // transcription // inferred from electronic annotation	0005634 // nucleus // inferred from electronic annotation /// 0016020 // membrane // inferred from electronic annotation /// 0016021 // integral to membrane // inferred from electronic annotation	0003677 // DNA binding // inferred from electronic annotation /// 0003899 // DNA-directed RNA polymerase activity // inferred from electronic annotation /// 0046983 // protein dimerization activity // inferred from electronic annotation	RNA_transcription_Reactome // GenMAPP
1552623_at	1.74256	A	0.870361	4.17555	A	0.753906	2.53179	A	0.72583	25.7101	A	0.533936	35.9666	A	0.334473	31.9951	A	0.334473	2.81663	31.2239	3.47061	11.0856	0.000822767	0.0724629	gb:BC025237.1 /DB_XREF=gi:19263639 /TID=Hs2.204959.1 /CNT=36 /FEA=FLmRNA /TIER=FL /STK=2 /LL=84941 /UG_GENE=HSH2 /UG=Hs.204959 /DEF=Homo sapiens, hematopoietic SH2 protein, clone MGC:39089 IMAGE:4853087, mRNA, complete cds. /PROD=hematopoietic SH2 protein /FL=gb:NM_032855.1 gb:BC025237.1	BC025237	Hs.631617	February 2009 (Genome Reference Consortium GRCh37)	hematopoietic SH2 domain containing	HSH2D	chr19p13.12	full length	ENSG00000196684	84941	B4DQ83 /// B4DT26 /// B5ME72 /// Q96AS3 /// Q96JZ2	---	608349	NP_116244	NM_032855	0042110 // T cell activation // inferred from electronic annotation	0005634 // nucleus // inferred from electronic annotation /// 0005737 // cytoplasm // inferred from electronic annotation	0005070 // SH3/SH2 adaptor activity // inferred from electronic annotation /// 0005515 // protein binding // inferred from electronic annotation	---
1552625_a_at	330.54	P	0.000244141	545.674	P	0.000244141	481.003	P	0.000244141	400.43	P	0.000244141	461.306	P	0.000244141	406.141	P	0.000244141	452.405	422.626	-0.0982362	1.07046	0.77325	0.916243	gb:AB063105.1 /DB_XREF=gi:16416450 /GEN=hMtCCA /TID=Hs2.102897.1 /CNT=34 /FEA=FLmRNA /TIER=FL /STK=2 /LL=51095 /UG=Hs.102897 /DEF=Homo sapiens hMtCCA mRNA for tRNA-nucleotidyltransferase, complete cds. /PROD=tRNA-nucleotidyltransferase /FL=gb:BC012537.1 gb:AF151805.1 gb:NM_016000.2 gb:AB063105.1	AB063105	Hs.567495	February 2009 (Genome Reference Consortium GRCh37)	tRNA nucleotidyl transferase, CCA-adding, 1	TRNT1	chr3p25.1	full length	ENSG00000072756	51095	B7WP13 /// C9JKA2 /// C9JRS7 /// Q96Q11	EC:2.7.7.25	612907	NP_886552	NM_182916	0006396 // RNA processing // inferred from electronic annotation /// 0006626 // protein targeting to mitochondrion // traceable author statement /// 0008033 // tRNA processing // inferred from electronic annotation /// 0042780 // tRNA 3'-end processing // inferred from direct assay	0005622 // intracellular // inferred from direct assay /// 0005739 // mitochondrion // inferred from direct assay /// 0005739 // mitochondrion // inferred from electronic annotation	0000049 // tRNA binding // inferred from direct assay /// 0000166 // nucleotide binding // inferred from electronic annotation /// 0003723 // RNA binding // inferred from electronic annotation /// 0004810 // tRNA adenylyltransferase activity // inferred from direct assay /// 0004810 // tRNA adenylyltransferase activity // inferred from electronic annotation /// 0005524 // ATP binding // traceable…	---
1552626_a_at	62.5656	A	0.219482	84.5432	A	0.171387	85.769	A	0.27417	147.288	M	0.0561523	100.217	A	0.129639	136.8	A	0.0952148	77.6259	128.102	0.722678	1.65024	0.0335319	0.234761	gb:NM_030923.1 /DB_XREF=gi:24308308 /TID=Hs2.331633.1 /CNT=33 /FEA=FLmRNA /TIER=FL /STK=2 /LL=81615 /UG_GENE=DKFZP566N034 /UG=Hs.331633 /UG_TITLE=hypothetical protein DKFZp566N034 /DEF=Homo sapiens hypothetical protein DKFZp566N034 (DKFZP566N034), mRNA. /FL=gb:NM_030923.1 gb:BC026170.1	NM_030923	Hs.369471	February 2009 (Genome Reference Consortium GRCh37)	transmembrane protein 163	TMEM163	chr2q21.3	full length	ENSG00000152128	81615	B4E0A8 /// Q8TC26 /// Q9H2N0	---	---	NP_112185	NM_030923	---	0016020 // membrane // inferred from electronic annotation /// 0016021 // integral to membrane // inferred from electronic annotation	---	---
1552627_a_at	332.92	P	0.000244141	315.997	P	0.000732422	287.448	P	0.000732422	287.224	P	0.000244141	289.175	P	0.000244141	282.329	P	0.000732422	312.122	286.243	-0.12487	1.09041	0.123583	0.433689	gb:NM_001173.1 /DB_XREF=gi:4502220 /GEN=ARHGAP5 /TID=Hs2.267831.1 /CNT=55 /FEA=FLmRNA /TIER=FL /STK=2 /LL=394 /UG=Hs.267831 /DEF=Homo sapiens Rho GTPase activating protein 5 (ARHGAP5), mRNA. /PROD=Rho GTPase activating protein 5 /FL=gb:NM_001173.1 gb:U17032.1	NM_001173	Hs.592313	February 2009 (Genome Reference Consortium GRCh37)	Rho GTPase activating protein 5	ARHGAP5	chr14q12	full length	ENSG00000100852	394	D3DS89 /// D3DS90 /// Q13017 /// Q7Z2X2	---	602680	NP_001025226 /// NP_001164	NM_001030055 /// NM_001173	0002053 // positive regulation of mesenchymal cell proliferation // inferred from electronic annotation /// 0007155 // cell adhesion // traceable author statement /// 0007165 // signal transduction // inferred from electronic annotation /// 0007264 // small GTPase mediated signal transduction // inferred from electronic annotation /// 0007266 // Rho protein signal transduction // traceable author…	0005622 // intracellular // inferred from electronic annotation /// 0005737 // cytoplasm // inferred from electronic annotation /// 0005737 // cytoplasm // traceable author statement /// 0016020 // membrane // inferred from electronic annotation	0003924 // GTPase activity // traceable author statement /// 0005096 // GTPase activator activity // inferred from electronic annotation /// 0005100 // Rho GTPase activator activity // traceable author statement /// 0005525 // GTP binding // inferred from electronic annotation /// 0042169 // SH2 domain binding // inferred from physical interaction	---
1552628_a_at	1018.62	P	0.000244141	877.789	P	0.000244141	859.592	P	0.000244141	1012.89	P	0.000244141	947.404	P	0.000244141	950.122	P	0.000244141	918.668	970.138	0.0786468	1.05603	0.379754	0.697637	gb:NM_022373.2 /DB_XREF=gi:19923833 /TID=Hs2.30211.1 /CNT=37 /FEA=FLmRNA /TIER=FL /STK=2 /LL=64224 /UG_GENE=FLJ22313 /UG=Hs.30211 /UG_TITLE=hypothetical protein FLJ22313 /DEF=Homo sapiens hypothetical protein FLJ22313 (FLJ22313), mRNA. /FL=gb:BC005091.1 gb:NM_022373.2	NM_022373	Hs.643051	February 2009 (Genome Reference Consortium GRCh37)	HERPUD family member 2	HERPUD2	chr7p14.2	full length	ENSG00000122557	64224	C9J4Q7 /// C9JDD7 /// C9JV48 /// Q9BSE4	---	---	NP_071768	NM_022373	0006986 // response to unfolded protein // inferred from electronic annotation /// 0007283 // spermatogenesis // inferred from electronic annotation	0016020 // membrane // inferred from electronic annotation /// 0016021 // integral to membrane // inferred from electronic annotation	---	---
1552629_a_at	1.53166	A	0.753906	21.668	A	0.466064	4.14811	A	0.753906	20.4468	A	0.334473	5.00927	A	0.696289	45.8769	A	0.27417	9.11593	23.7777	1.38314	2.60836	0.307803	0.640181	gb:NM_015167.1 /DB_XREF=gi:23943859 /GEN=PTDSR /TID=Hs2.72660.1 /CNT=21 /FEA=FLmRNA /TIER=FL /STK=2 /LL=23210 /UG=Hs.72660 /DEF=Homo sapiens phosphatidylserine receptor (PTDSR), mRNA. /PROD=phosphatidylserine receptor /FL=gb:AB073711.1 gb:NM_015167.1	NM_015167	Hs.514505	February 2009 (Genome Reference Consortium GRCh37)	jumonji domain containing 6	JMJD6	chr17q25	full length	ENSG00000070495	23210	B2WTI3 /// B2WTI4 /// Q6NYC1	EC:1.14.11.-	604914	NP_001074930 /// NP_055982	NM_001081461 /// NM_015167	0001568 // blood vessel development // inferred from electronic annotation /// 0001822 // kidney development // inferred from electronic annotation /// 0006350 // transcription // inferred from electronic annotation /// 0006397 // mRNA processing // inferred from electronic annotation /// 0006915 // apoptosis // inferred from electronic annotation /// 0007166 // cell surface receptor linked signa…	0005634 // nucleus // inferred from direct assay /// 0005634 // nucleus // inferred from electronic annotation /// 0005886 // plasma membrane // inferred from electronic annotation	0004872 // receptor activity // inferred from electronic annotation /// 0005515 // protein binding // inferred from physical interaction /// 0016491 // oxidoreductase activity // inferred from electronic annotation /// 0016702 // oxidoreductase activity, acting on single donors with incorporation of molecular oxygen, incorporation of two atoms of oxygen // inferred from electronic annotation /// …	---
1552630_a_at	121.646	A	0.303711	129.916	A	0.219482	115.346	A	0.432373	118.374	A	0.149658	112.07	A	0.303711	105.584	A	0.398926	122.303	112.009	-0.126839	1.0919	0.139309	0.457754	gb:NM_006662.1 /DB_XREF=gi:5730066 /GEN=SRCAP /TID=Hs2.87908.1 /CNT=41 /FEA=FLmRNA /TIER=FL /STK=2 /LL=10847 /UG=Hs.87908 /DEF=Homo sapiens Snf2-related CBP activator protein (SRCAP), mRNA. /PROD=Snf2-related CBP activator protein /FL=gb:NM_006662.1 gb:AF143946.1	NM_006662	Hs.647334	February 2009 (Genome Reference Consortium GRCh37)	Snf2-related CREBBP activator protein	SRCAP	chr16p11.2	full length	ENSG00000080603	10847	B3KN63 /// C9J4U4 /// Q6P4A2 /// Q6ZRS2 /// Q6ZTM8	---	611421	NP_006653	NM_006662	0006350 // transcription // inferred from electronic annotation /// 0006357 // regulation of transcription from RNA polymerase II promoter // traceable author statement /// 0016568 // chromatin modification // inferred from electronic annotation /// 0044419 // interspecies interaction between organisms // inferred from electronic annotation /// 0045449 // regulation of transcription // inferred f…	0005634 // nucleus // inferred from electronic annotation /// 0043234 // protein complex // inferred from direct assay	0000166 // nucleotide binding // inferred from electronic annotation /// 0003676 // nucleic acid binding // inferred from electronic annotation /// 0003677 // DNA binding // inferred from electronic annotation /// 0003713 // transcription coactivator activity // traceable author statement /// 0004386 // helicase activity // inferred from electronic annotation /// 0004402 // histone acetyltransfer…	---
1552631_a_at	66.3791	A	0.129639	77.2431	A	0.0952148	119.768	A	0.0952148	59.5099	A	0.0952148	56.7086	A	0.129639	52.0662	A	0.19458	87.7968	56.0949	-0.646299	1.56515	0.0827885	0.36033	gb:NM_145319.1 /DB_XREF=gi:24497523 /GEN=MAP3K6 /TID=Hs2.194694.2 /CNT=38 /FEA=FLmRNA /TIER=FL /STK=2 /LL=9064 /UG=Hs.194694 /DEF=Homo sapiens mitogen-activated protein kinase kinase kinase 6 (MAP3K6), transcript variant 2, mRNA. /PROD=mitogen-activated protein kinase kinase kinase 6isoform 2 /FL=gb:NM_145319.1 gb:BC015914.1	NM_145319	Hs.194694	February 2009 (Genome Reference Consortium GRCh37)	mitogen-activated protein kinase kinase kinase 6	MAP3K6	chr1p36.11	full length	ENSG00000142733	9064	O95382 /// Q32MQ5 /// Q5SSD2	EC:2.7.11.25	604468	NP_004663	NM_004672	0006468 // protein phosphorylation // inferred from direct assay /// 0006468 // protein phosphorylation // inferred from electronic annotation /// 0007165 // signal transduction // traceable author statement /// 0007257 // activation of JUN kinase activity // traceable author statement	---	0000166 // nucleotide binding // inferred from electronic annotation /// 0000287 // magnesium ion binding // inferred from direct assay /// 0004672 // protein kinase activity // inferred from electronic annotation /// 0004674 // protein serine/threonine kinase activity // inferred from electronic annotation /// 0004709 // MAP kinase kinase kinase activity // inferred from direct assay /// 0004709…	---
1552632_a_at	36.696	P	0.0302734	52.9451	P	0.0185547	36.6932	A	0.219482	34.8367	A	0.111572	37.8094	P	0.00195313	48.4403	P	0.0107422	42.1114	40.3621	-0.0612105	1.04334	0.825701	0.93823	gb:BC012375.1 /DB_XREF=gi:15214501 /TID=Hs2.279937.1 /CNT=31 /FEA=FLmRNA /TIER=FL /STK=2 /LL=22901 /UG_GENE=KIAA1001 /UG=Hs.279937 /DEF=Homo sapiens, Similar to KIAA1001 protein, clone MGC:8996 IMAGE:3882163, mRNA, complete cds. /PROD=Similar to KIAA1001 protein /FL=gb:AB023218.1 gb:NM_014960.1 gb:BC012375.1	BC012375	Hs.437249	February 2009 (Genome Reference Consortium GRCh37)	arylsulfatase G	ARSG	chr17q24.2	full length	ENSG00000141337	22901	B4DQ74 /// Q96EG1	---	610008	NP_055775	NM_014960	0006790 // sulfur compound metabolic process // inferred from direct assay /// 0008152 // metabolic process // inferred from electronic annotation	0005615 // extracellular space // inferred from direct assay /// 0005764 // lysosome // inferred from direct assay /// 0005764 // lysosome // inferred from electronic annotation /// 0005783 // endoplasmic reticulum // inferred from direct assay	0003824 // catalytic activity // inferred from electronic annotation /// 0004065 // arylsulfatase activity // inferred from direct assay /// 0004065 // arylsulfatase activity // traceable author statement /// 0008484 // sulfuric ester hydrolase activity // inferred from electronic annotation /// 0016787 // hydrolase activity // inferred from electronic annotation /// 0046872 // metal ion binding …	---
1552633_at	159.45	P	0.0012207	135.124	P	0.000244141	123.85	P	0.000732422	170.752	P	0.000244141	159.873	P	0.00195313	137.843	P	0.0012207	139.475	156.156	0.162986	1.1196	0.304981	0.637636	gb:NM_033204.2 /DB_XREF=gi:24475858 /TID=Hs2.164284.1 /CNT=21 /FEA=FLmRNA /TIER=FL /STK=2 /LL=94039 /UG_GENE=HZF12 /UG=Hs.164284 /UG_TITLE=zinc finger protein 12 /DEF=Homo sapiens zinc finger protein 12 (HZF12), mRNA. /FL=gb:NM_033204.2 gb:BC011502.1 gb:AY149174.1	NM_033204	Hs.631642	February 2009 (Genome Reference Consortium GRCh37)	zinc finger protein 101	ZNF101	chr19p13.11	full length	ENSG00000181896	94039	B3KUG7 /// Q0VDG9 /// Q504T0 /// Q8IZC7 /// Q96F93 /// Q9Y4S0	---	603983	NP_149981	NM_033204	0006350 // transcription // inferred from electronic annotation /// 0006355 // regulation of transcription, DNA-dependent // inferred from electronic annotation /// 0045449 // regulation of transcription // inferred from electronic annotation	0005622 // intracellular // inferred from electronic annotation /// 0005634 // nucleus // inferred from electronic annotation	0003676 // nucleic acid binding // inferred from electronic annotation /// 0003677 // DNA binding // inferred from electronic annotation /// 0008270 // zinc ion binding // inferred from electronic annotation /// 0046872 // metal ion binding // inferred from electronic annotation	---
1552634_a_at	430.395	P	0.000244141	567.253	P	0.000244141	562.848	P	0.000244141	325.595	P	0.000732422	306.752	P	0.000732422	229.831	P	0.000244141	520.165	287.393	-0.855946	1.80995	0.0132794	0.156194	gb:NM_033204.2 /DB_XREF=gi:24475858 /TID=Hs2.164284.1 /CNT=21 /FEA=FLmRNA /TIER=FL /STK=2 /LL=94039 /UG_GENE=HZF12 /UG=Hs.164284 /UG_TITLE=zinc finger protein 12 /DEF=Homo sapiens zinc finger protein 12 (HZF12), mRNA. /FL=gb:NM_033204.2 gb:BC011502.1 gb:AY149174.1	NM_033204	Hs.631642	February 2009 (Genome Reference Consortium GRCh37)	zinc finger protein 101	ZNF101	chr19p13.11	full length	ENSG00000181896	94039	B3KUG7 /// Q0VDG9 /// Q504T0 /// Q8IZC7 /// Q96F93 /// Q9Y4S0	---	603983	NP_149981	NM_033204	0006350 // transcription // inferred from electronic annotation /// 0006355 // regulation of transcription, DNA-dependent // inferred from electronic annotation /// 0045449 // regulation of transcription // inferred from electronic annotation	0005622 // intracellular // inferred from electronic annotation /// 0005634 // nucleus // inferred from electronic annotation	0003676 // nucleic acid binding // inferred from electronic annotation /// 0003677 // DNA binding // inferred from electronic annotation /// 0008270 // zinc ion binding // inferred from electronic annotation /// 0046872 // metal ion binding // inferred from electronic annotation	---
1552637_at	48.2704	A	0.398926	23.6068	A	0.533936	26.9788	A	0.466064	30.8955	A	0.334473	37.5699	A	0.567627	42.5688	A	0.432373	32.952	37.0114	0.167605	1.12319	0.543576	0.802427	gb:NM_080601.1 /DB_XREF=gi:18375643 /GEN=PTPN11 /TID=Hs2.22868.1 /CNT=20 /FEA=FLmRNA /TIER=FL /STK=2 /LL=5781 /UG=Hs.22868 /DEF=Homo sapiens protein tyrosine phosphatase, non-receptor type 11 (PTPN11), transcript variant 2, mRNA. /PROD=protein tyrosine phosphatase, non-receptor type11, isoform 2 /FL=gb:BC008692.1 gb:NM_080601.1	NM_080601	Hs.506852	February 2009 (Genome Reference Consortium GRCh37)	protein tyrosine phosphatase, non-receptor type 11	PTPN11	chr12q24	full length	ENSG00000179295	5781	B3GUD3 /// B3GUD4 /// B3GUD5 /// Q06124 /// Q16344 /// Q96I26	EC:3.1.3.48	151100 /// 163950 /// 163955 /// 176876 /// 607785	NP_002825	NM_002834	0000077 // DNA damage checkpoint // inferred from electronic annotation /// 0000187 // activation of MAPK activity // inferred from electronic annotation /// 0006470 // protein dephosphorylation // inferred from electronic annotation /// 0006629 // lipid metabolic process // inferred from electronic annotation /// 0006641 // triglyceride metabolic process // inferred from electronic annotation //…	0005625 // soluble fraction // inferred from electronic annotation /// 0005737 // cytoplasm // inferred from electronic annotation /// 0005739 // mitochondrion // inferred from electronic annotation /// 0005829 // cytosol // not recorded /// 0005829 // cytosol // inferred from electronic annotation /// 0043234 // protein complex // inferred from electronic annotation	0004721 // phosphoprotein phosphatase activity // inferred from electronic annotation /// 0004725 // protein tyrosine phosphatase activity // traceable author statement /// 0004725 // protein tyrosine phosphatase activity // inferred from electronic annotation /// 0004726 // non-membrane spanning protein tyrosine phosphatase activity // not recorded /// 0004726 // non-membrane spanning protein ty…	---
1552639_at	27.0808	A	0.366211	38.7472	A	0.219482	45.5119	A	0.366211	13.6113	A	0.696289	60.9957	A	0.246094	68.0218	A	0.171387	37.1133	47.5429	0.357294	1.28102	0.92273	0.974024	gb:NM_138433.1 /DB_XREF=gi:23821016 /TID=Hs2.343245.1 /CNT=17 /FEA=FLmRNA /TIER=FL /STK=2 /LL=113730 /UG_GENE=LOC113730 /UG=Hs.343245 /UG_TITLE=hypothetical protein BC009980 /DEF=Homo sapiens hypothetical protein BC009980 (LOC113730), mRNA. /FL=gb:NM_138433.1 gb:BC009980.1	NM_138433	Hs.137007	February 2009 (Genome Reference Consortium GRCh37)	kelch domain containing 7B	KLHDC7B	chr22q13.33	full length	ENSG00000130487	113730	Q96G42	---	---	NP_612442	NM_138433	---	---	---	---
1552641_s_at	277.655	A	0.19458	299.542	A	0.129639	113.345	A	0.466064	495.666	P	0.0302734	527.956	A	0.067627	364.581	A	0.111572	230.181	462.734	1.00742	2.01031	0.0810137	0.356911	gb:NM_031921.1 /DB_XREF=gi:13994293 /GEN=TOB3 /TID=Hs2.380162.1 /CNT=17 /FEA=FLmRNA /TIER=FL /STK=2 /LL=83858 /UG=Hs.380162 /DEF=Homo sapiens AAA-ATPase TOB3 (TOB3), mRNA. /PROD=AAA-ATPase TOB3 /FL=gb:NM_031921.1 gb:AF343078.1	NM_031921	Hs.23413	February 2009 (Genome Reference Consortium GRCh37)	ATPase family, AAA domain containing 3A /// ATPase family, AAA domain containing 3B	ATAD3A /// ATAD3B	chr1p36.33	full length	ENSG00000160072 /// ENSG00000197785	55210 /// 83858	A6NFL3 /// A6NMA2 /// A8MSP6 /// B3KPB3 /// D2K8Q1 /// Q5SV14 /// Q5SV15 /// Q5SV16 /// Q5SV24 /// Q5T9A2 /// Q5T9A4 /// Q8N3E6 /// Q96T67 /// Q9H834 /// Q9NVI7	---	612316 /// 612317	NP_001164006 /// NP_001164007 /// NP_060658 /// NP_114127	NM_001170535 /// NM_001170536 /// NM_018188 /// NM_031921	0051301 // cell division // inferred from electronic annotation	---	0000166 // nucleotide binding // inferred from electronic annotation /// 0005515 // protein binding // inferred from physical interaction /// 0005524 // ATP binding // inferred from electronic annotation /// 0017111 // nucleoside-triphosphatase activity // inferred from electronic annotation	---
1552643_at	34.8729	A	0.366211	7.20915	A	0.696289	16.2193	A	0.696289	56.5017	A	0.303711	9.96288	A	0.633789	12.8293	A	0.5	19.4338	26.4313	0.44368	1.36007	0.800927	0.927485	gb:NM_145297.1 /DB_XREF=gi:21699081 /TID=Hs2.334568.1 /CNT=17 /FEA=FLmRNA /TIER=FL /STK=2 /LL=199777 /UG_GENE=LOC199777 /UG=Hs.334568 /UG_TITLE=similar to DNA-binding protein; zinc finger protein 253 /DEF=Homo sapiens similar to DNA-binding protein; zinc finger protein 253 (LOC199777), mRNA. /FL=gb:BC007116.1 gb:NM_145297.1	NM_145297	Hs.657001	February 2009 (Genome Reference Consortium GRCh37)	zinc finger protein 626	ZNF626	chr19p12	full length	ENSG00000188171	199777	B9EK70 /// Q68DY1 /// Q96QM1	---	---	NP_001070143 /// NP_660340	NM_001076675 /// NM_145297	0006350 // transcription // inferred from electronic annotation /// 0006355 // regulation of transcription, DNA-dependent // inferred from electronic annotation /// 0045449 // regulation of transcription // inferred from electronic annotation	0005622 // intracellular // inferred from electronic annotation /// 0005634 // nucleus // inferred from electronic annotation	0003676 // nucleic acid binding // inferred from electronic annotation /// 0003677 // DNA binding // inferred from electronic annotation /// 0008270 // zinc ion binding // inferred from electronic annotation /// 0046872 // metal ion binding // inferred from electronic annotation	---
1552644_a_at	569.395	P	0.000244141	438.382	P	0.000244141	550.698	P	0.000244141	447.992	P	0.000244141	304.976	P	0.000244141	343.548	P	0.000244141	519.492	365.505	-0.507207	1.4213	0.0630442	0.317376	gb:NM_024947.2 /DB_XREF=gi:21359977 /GEN=PHC3 /TID=Hs2.231977.1 /CNT=27 /FEA=FLmRNA /TIER=FL /STK=2 /LL=80012 /UG=Hs.231977 /DEF=Homo sapiens polyhomeotic like 3 (Drosophila) (PHC3), mRNA. /PROD=polyhomeotic like 3 /FL=gb:AF380154.1 gb:NM_024947.2	NM_024947	Hs.529592	February 2009 (Genome Reference Consortium GRCh37)	polyhomeotic homolog 3 (Drosophila)	PHC3	chr3q26.2	full length	ENSG00000173889	80012	A5YM43 /// B4DTC4 /// B4DYD1 /// B4E2T1 /// C9J6H0 /// C9J6P8 /// C9JAU4 /// C9JNB7 /// C9JYH7 /// Q8N9A9 /// Q8NDX5	---	---	NP_079223	NM_024947	0007275 // multicellular organismal development // inferred from electronic annotation /// 0008152 // metabolic process // inferred from electronic annotation /// 0016998 // cell wall macromolecule catabolic process // inferred from electronic annotation	0005634 // nucleus // inferred from electronic annotation	0003677 // DNA binding // inferred from electronic annotation /// 0003796 // lysozyme activity // inferred from electronic annotation /// 0008270 // zinc ion binding // inferred from electronic annotation /// 0016787 // hydrolase activity // inferred from electronic annotation /// 0016798 // hydrolase activity, acting on glycosyl bonds // inferred from electronic annotation /// 0046872 // metal i…	---
1552646_at	194.114	A	0.129639	189.922	A	0.111572	259.072	A	0.129639	85.3518	A	0.171387	74.5451	A	0.149658	96.8613	A	0.219482	214.369	85.5861	-1.32465	2.50472	0.00188749	0.0814467	gb:NM_147162.1 /DB_XREF=gi:22212921 /GEN=IL11RA /TID=Hs2.64310.2 /CNT=25 /FEA=FLmRNA /TIER=FL /STK=2 /LL=3590 /UG=Hs.64310 /DEF=Homo sapiens interleukin 11 receptor, alpha (IL11RA), transcript variant 2, mRNA. /PROD=interleukin 11 receptor, alpha isoform 2precursor /FL=gb:NM_147162.1	NM_147162	Hs.591088	February 2009 (Genome Reference Consortium GRCh37)	interleukin 11 receptor, alpha	IL11RA	chr9p13	full length	ENSG00000137070	3590	Q14626 /// Q5VZ79	---	600939	NP_001136256 /// NP_004503 /// NP_671518	NM_001142784 /// NM_004512 /// NM_147162	0007566 // embryo implantation // inferred from electronic annotation	0005887 // integral to plasma membrane // traceable author statement /// 0016020 // membrane // inferred from electronic annotation /// 0016021 // integral to membrane // inferred from electronic annotation	0004871 // signal transducer activity // traceable author statement /// 0004872 // receptor activity // inferred from electronic annotation /// 0004888 // transmembrane receptor activity // traceable author statement /// 0004896 // cytokine receptor activity // inferred from electronic annotation	---
1552648_a_at	12.5249	A	0.466064	32.8233	A	0.334473	64.7261	A	0.19458	47.1883	P	0.0302734	51.2698	A	0.246094	49.9564	A	0.334473	36.6914	49.4715	0.431153	1.34831	0.350006	0.674844	gb:NM_003844.2 /DB_XREF=gi:21361085 /GEN=TNFRSF10A /TID=Hs2.249190.1 /CNT=23 /FEA=FLmRNA /TIER=FL /STK=2 /LL=8797 /UG=Hs.249190 /DEF=Homo sapiens tumor necrosis factor receptor superfamily, member 10a (TNFRSF10A), mRNA. /PROD=tumor necrosis factor receptor superfamily,member 10a /FL=gb:BC012866.1 gb:U90875.1 gb:NM_003844.2	NM_003844	Hs.591834	February 2009 (Genome Reference Consortium GRCh37)	tumor necrosis factor receptor superfamily, member 10a	TNFRSF10A	chr8p21	full length	ENSG00000104689	8797	C1K3N4 /// O00220	---	603611	NP_003835	NM_003844	0006915 // apoptosis // inferred from electronic annotation /// 0006917 // induction of apoptosis // non-traceable author statement /// 0006919 // activation of caspase activity // non-traceable author statement /// 0007165 // signal transduction // inferred from electronic annotation /// 0007165 // signal transduction // traceable author statement /// 0007250 // activation of NF-kappaB-inducing …	0016020 // membrane // inferred from electronic annotation /// 0016021 // integral to membrane // inferred by curator /// 0016021 // integral to membrane // inferred from electronic annotation	0004872 // receptor activity // non-traceable author statement /// 0004872 // receptor activity // inferred from electronic annotation /// 0005035 // death receptor activity // traceable author statement /// 0005515 // protein binding // inferred from physical interaction /// 0005515 // protein binding // inferred from electronic annotation /// 0008134 // transcription factor binding // inferred …	---
1552649_a_at	60.0093	A	0.067627	54.78	P	0.00195313	64.0612	A	0.067627	63.8672	P	0.0302734	65.6429	M	0.0561523	82.1193	A	0.067627	59.6168	70.5432	0.242787	1.18328	0.148308	0.470835	gb:NM_057178.1 /DB_XREF=gi:17432432 /GEN=LOC117584 /TID=Hs2.172694.1 /CNT=19 /FEA=FLmRNA /TIER=FL /STK=2 /LL=117584 /UG=Hs.172694 /DEF=Homo sapiens fring (LOC117584), mRNA. /PROD=fring /FL=gb:AF434816.1 gb:NM_057178.1	NM_057178	Hs.13680	February 2009 (Genome Reference Consortium GRCh37)	ring finger and FYVE-like domain containing 1	RFFL	chr17q12	full length	ENSG00000092871	117584	C9J0M3 /// C9JE27 /// C9JLD3 /// C9JN73 /// Q8WZ73	---	609735	NP_001017368 /// NP_476519	NM_001017368 /// NM_057178	0006886 // intracellular protein transport // inferred from electronic annotation /// 0006915 // apoptosis // inferred from electronic annotation	0005737 // cytoplasm // inferred from electronic annotation /// 0016020 // membrane // inferred from electronic annotation /// 0016023 // cytoplasmic membrane-bounded vesicle // inferred from electronic annotation	0005515 // protein binding // inferred from electronic annotation /// 0008270 // zinc ion binding // inferred from electronic annotation /// 0016874 // ligase activity // inferred from electronic annotation /// 0046872 // metal ion binding // inferred from electronic annotation	---
1552651_a_at	158.292	A	0.0952148	32.6419	A	0.432373	156.891	A	0.246094	106.429	A	0.171387	61.1538	A	0.334473	106.638	A	0.27417	115.942	91.4069	-0.343022	1.26841	0.930364	0.976956	gb:AK093112.1 /DB_XREF=gi:21751877 /TID=Hs2.172694.1 /CNT=19 /FEA=FLmRNA /TIER=ConsEnd /STK=0 /LL=117584 /UG_GENE=LOC117584 /UG=Hs.172694 /UG_TITLE=fring /DEF=Homo sapiens cDNA FLJ35793 fis, clone TESTI2005784, weakly similar to INHIBITOR OF APOPTOSIS PROTEIN. /FL=gb:AF434816.1 gb:NM_057178.1	AK093112	Hs.13680	February 2009 (Genome Reference Consortium GRCh37)	ring finger and FYVE-like domain containing 1	RFFL	chr17q12	full length	ENSG00000092871	117584	C9J0M3 /// C9JE27 /// C9JLD3 /// C9JN73 /// Q8WZ73	---	609735	NP_001017368 /// NP_476519	NM_001017368 /// NM_057178	0006886 // intracellular protein transport // inferred from electronic annotation /// 0006915 // apoptosis // inferred from electronic annotation	0005737 // cytoplasm // inferred from electronic annotation /// 0016020 // membrane // inferred from electronic annotation /// 0016023 // cytoplasmic membrane-bounded vesicle // inferred from electronic annotation	0005515 // protein binding // inferred from electronic annotation /// 0008270 // zinc ion binding // inferred from electronic annotation /// 0016874 // ligase activity // inferred from electronic annotation /// 0046872 // metal ion binding // inferred from electronic annotation	---
1552652_at	269.08	P	0.0185547	225.77	A	0.0805664	210.185	P	0.0185547	133.645	M	0.0561523	125.733	A	0.0805664	143.995	P	0.0239258	235.012	134.458	-0.805583	1.74785	0.00263437	0.088466	gb:NM_152843.1 /DB_XREF=gi:23110973 /GEN=HPS4 /TID=Hs2.6657.2 /CNT=38 /FEA=FLmRNA /TIER=FL /STK=2 /LL=89781 /UG=Hs.6657 /DEF=Homo sapiens Hermansky-Pudlak syndrome 4 (HPS4), transcript variant 4, mRNA. /PROD=light ear protein isoform d /FL=gb:NM_152843.1	NM_152843	Hs.474436	February 2009 (Genome Reference Consortium GRCh37)	Hermansky-Pudlak syndrome 4	HPS4	chr22cen-q12.3	full length	ENSG00000100099	89781	A8K2E6 /// B3KTD7 /// Q6ICH6 /// Q6P1K3 /// Q9NQG7	---	203300 /// 606682	NP_071364 /// NP_690054	NM_022081 /// NM_152841	0006605 // protein targeting // inferred from direct assay /// 0006996 // organelle organization // inferred from electronic annotation /// 0007040 // lysosome organization // inferred from direct assay /// 0007596 // blood coagulation // inferred from electronic annotation /// 0007599 // hemostasis // traceable author statement /// 0030318 // melanocyte differentiation // inferred from electroni…	0005624 // membrane fraction // inferred from direct assay /// 0005737 // cytoplasm // inferred from direct assay /// 0005764 // lysosome // inferred from direct assay /// 0016023 // cytoplasmic membrane-bounded vesicle // inferred from electronic annotation /// 0042470 // melanosome // inferred from direct assay /// 0042827 // platelet dense granule // inferred from direct assay	0005515 // protein binding // inferred from physical interaction /// 0042803 // protein homodimerization activity // inferred from physical interaction /// 0046983 // protein dimerization activity // inferred from physical interaction	---
1552656_s_at	123.007	A	0.111572	123.265	A	0.149658	145.372	A	0.129639	92.6049	P	0.0461426	97.2991	A	0.111572	94.059	A	0.19458	130.548	94.6543	-0.463836	1.3792	0.00510034	0.108549	gb:NM_144624.1 /DB_XREF=gi:21389438 /GEN=KIS /TID=Hs2.127310.1 /CNT=15 /FEA=FLmRNA /TIER=FL /STK=2 /LL=127933 /UG=Hs.127310 /DEF=Homo sapiens kinase interacting with leukemia-associated gene (stathmin) (KIS), mRNA. /PROD=kinase interacting stathmin /FL=gb:NM_144624.1 gb:BC026046.1	NM_144624	Hs.127310	February 2009 (Genome Reference Consortium GRCh37)	U2AF homology motif (UHM) kinase 1	UHMK1	chr1q23.3	full length	ENSG00000152332	127933	Q5JPA7 /// Q8TAS1	EC:2.7.11.1	608849	NP_001171692 /// NP_653225 /// NP_787062	NM_001184763 /// NM_144624 /// NM_175866	0006468 // protein phosphorylation // inferred from electronic annotation /// 0007050 // cell cycle arrest // inferred from mutant phenotype /// 0018105 // peptidyl-serine phosphorylation // inferred from direct assay /// 0018105 // peptidyl-serine phosphorylation // inferred from sequence or structural similarity /// 0018105 // peptidyl-serine phosphorylation // inferred from electronic annotati…	0005634 // nucleus // inferred from direct assay /// 0005634 // nucleus // inferred from electronic annotation /// 0005737 // cytoplasm // inferred from electronic annotation /// 0030424 // axon // inferred from sequence or structural similarity /// 0030424 // axon // inferred from electronic annotation /// 0032839 // dendrite cytoplasm // inferred from sequence or structural similarity /// 00328…	0000166 // nucleotide binding // inferred from electronic annotation /// 0003676 // nucleic acid binding // inferred from electronic annotation /// 0003723 // RNA binding // inferred from electronic annotation /// 0004672 // protein kinase activity // inferred from electronic annotation /// 0004674 // protein serine/threonine kinase activity // inferred from direct assay /// 0004674 // protein se…	---
1552657_a_at	16.3302	A	0.567627	52.1719	A	0.246094	9.92967	A	0.601074	3.33235	A	0.633789	5.03341	A	0.601074	6.00814	A	0.601074	26.1439	4.7913	-2.44799	5.45654	0.0472985	0.275052	gb:NM_032243.2 /DB_XREF=gi:18875315 /GEN=TXNDC2 /TID=Hs2.98712.1 /CNT=14 /FEA=FLmRNA /TIER=FL /STK=2 /LL=84203 /UG=Hs.98712 /DEF=Homo sapiens thioredoxin domain containing 2 (spermatozoa) (TXNDC2), mRNA. /PROD=thioredoxin domain-containing 2 /FL=gb:AF080095.1 gb:NM_032243.2	NM_032243	Hs.98712	February 2009 (Genome Reference Consortium GRCh37)	thioredoxin domain containing 2 (spermatozoa)	TXNDC2	---	full length	ENSG00000168454	84203	A5YM73 /// B4DZQ3 /// Q86VQ3	---	---	NP_001091999 /// NP_115619	NM_001098529 /// NM_032243	0006467 // protein thiol-disulfide exchange // inferred from electronic annotation /// 0007275 // multicellular organismal development // inferred from electronic annotation /// 0007283 // spermatogenesis // non-traceable author statement /// 0007283 // spermatogenesis // inferred from electronic annotation /// 0030154 // cell differentiation // inferred from electronic annotation /// 0045454 // …	0001520 // outer dense fiber // inferred from electronic annotation /// 0005737 // cytoplasm // inferred from direct assay /// 0005737 // cytoplasm // inferred from sequence or structural similarity /// 0005737 // cytoplasm // inferred from electronic annotation /// 0009434 // microtubule-based flagellum // inferred from electronic annotation	0004791 // thioredoxin-disulfide reductase activity // inferred from direct assay /// 0004791 // thioredoxin-disulfide reductase activity // inferred from sequence or structural similarity	---
1552658_a_at	30.653	A	0.0952148	18.9339	A	0.246094	38.9506	A	0.111572	14.3087	A	0.27417	21.6406	A	0.219482	15.1794	A	0.27417	29.5125	17.0429	-0.792154	1.73166	0.102721	0.398712	gb:NM_014903.2 /DB_XREF=gi:27734089 /GEN=NAV3 /TID=Hs2.174188.1 /CNT=31 /FEA=FLmRNA /TIER=FL /STK=2 /LL=89795 /UG=Hs.174188 /DEF=Homo sapiens neuron navigator 3 (NAV3), mRNA. /PROD=neuron navigator 3 /FL=gb:NM_014903.2	NM_014903	Hs.655301	February 2009 (Genome Reference Consortium GRCh37)	neuron navigator 3	NAV3	chr12q14.3	full length	ENSG00000067798	89795	B4DH94 /// B4DPW6 /// Q6PJB7 /// Q8IVL0	---	611629	NP_055718	NM_014903	---	0005634 // nucleus // inferred from electronic annotation /// 0005635 // nuclear envelope // inferred from electronic annotation /// 0005640 // nuclear outer membrane // inferred from electronic annotation /// 0016020 // membrane // inferred from electronic annotation	0000166 // nucleotide binding // inferred from electronic annotation /// 0005524 // ATP binding // inferred from electronic annotation /// 0017111 // nucleoside-triphosphatase activity // inferred from electronic annotation	---
1552660_a_at	362.33	P	0.0141602	341.227	P	0.00195313	330.174	P	0.0239258	349.144	P	0.00415039	354.432	P	0.00195313	318.163	P	0.00805664	344.577	340.579	-0.0168345	1.01174	0.794791	0.9248	gb:BC021215.1 /DB_XREF=gi:18203780 /TID=Hs2.151046.1 /CNT=29 /FEA=FLmRNA /TIER=FL /STK=1 /LL=55322 /UG_GENE=FLJ11193 /UG=Hs.151046 /DEF=Homo sapiens, clone MGC:12584 IMAGE:4302543, mRNA, complete cds. /PROD=Unknown (protein for MGC:12584) /FL=gb:NM_018356.1 gb:BC021215.1	BC021215	Hs.519246	February 2009 (Genome Reference Consortium GRCh37)	chromosome 5 open reading frame 22	C5orf22	chr5p13.3	full length	ENSG00000082213	55322	B4DR92 /// Q49AR2	---	---	NP_060826	NM_018356	---	---	---	---
1552661_at	3.8664	A	0.466064	1.03755	A	0.943848	6.59122	A	0.466064	1.73102	A	0.657227	1.1328	A	0.696289	0.554905	A	0.80542	3.83172	1.13958	-1.7495	3.36241	0.172904	0.502606	gb:NM_032101.1 /DB_XREF=gi:14270507 /GEN=PCDHGB7 /TID=Hs2.256783.1 /CNT=21 /FEA=FLmRNA /TIER=FL /STK=2 /LL=56099 /UG=Hs.256783 /DEF=Homo sapiens protocadherin gamma subfamily B, 7 (PCDHGB7), transcript variant 2, mRNA. /PROD=protocadherin gamma subfamily B, 7, isoform 2precursor /FL=gb:AF152523.1 gb:NM_032101.1	NM_032101	---	February 2009 (Genome Reference Consortium GRCh37)	protocadherin gamma subfamily B, 7	PCDHGB7	chr5q31	---	---	56099	Q9Y5F8	---	606304	NP_061750 /// NP_115272	NM_018927 /// NM_032101	0007155 // cell adhesion // inferred from electronic annotation /// 0007156 // homophilic cell adhesion // inferred from electronic annotation	0005886 // plasma membrane // inferred from electronic annotation /// 0016020 // membrane // inferred from electronic annotation /// 0016021 // integral to membrane // inferred from electronic annotation	0005509 // calcium ion binding // inferred from electronic annotation	---
1552662_a_at	16.9914	A	0.665527	24.237	A	0.533936	5.56304	A	0.753906	40.5282	A	0.239258	26.6107	A	0.398926	7.86391	A	0.625732	15.5971	25.0009	0.6807	1.60292	0.545927	0.803741	gb:NM_032101.1 /DB_XREF=gi:14270507 /GEN=PCDHGB7 /TID=Hs2.256783.1 /CNT=21 /FEA=FLmRNA /TIER=FL /STK=2 /LL=56099 /UG=Hs.256783 /DEF=Homo sapiens protocadherin gamma subfamily B, 7 (PCDHGB7), transcript variant 2, mRNA. /PROD=protocadherin gamma subfamily B, 7, isoform 2precursor /FL=gb:AF152523.1 gb:NM_032101.1	NM_032101	---	February 2009 (Genome Reference Consortium GRCh37)	protocadherin gamma subfamily B, 7	PCDHGB7	chr5q31	---	ENSG00000254122	56099	O15203 /// Q9BT64 /// Q9UKW1 /// Q9Y5F8	---	606304	NP_061750 /// NP_115272	NM_018927 /// NM_032101	0007155 // cell adhesion // inferred from electronic annotation /// 0007156 // homophilic cell adhesion // inferred from electronic annotation	0005886 // plasma membrane // inferred from electronic annotation /// 0016020 // membrane // inferred from electronic annotation /// 0016021 // integral to membrane // inferred from electronic annotation	0005509 // calcium ion binding // inferred from electronic annotation	---
1552663_a_at	63.9225	A	0.334473	89.3294	A	0.366211	130.019	A	0.334473	7.85313	A	0.567627	57.9972	A	0.398926	21.5427	A	0.533936	94.4235	29.131	-1.69659	3.24134	0.0781517	0.351162	gb:NM_015064.1 /DB_XREF=gi:14149660 /GEN=ELKS /TID=Hs2.293705.1 /CNT=33 /FEA=FLmRNA /TIER=FL /STK=2 /LL=23085 /UG=Hs.293705 /DEF=Homo sapiens ELKS protein (ELKS), mRNA. /PROD=ELKS protein /FL=gb:AB015617.1 gb:NM_015064.1	NM_015064	Hs.601216	February 2009 (Genome Reference Consortium GRCh37)	ELKS/RAB6-interacting/CAST family member 1	ERC1	chr12p13.3	full length	ENSG00000082805	23085	B4DG07 /// D3DUP7 /// D3DUP8 /// Q8IUD2	---	607127	NP_829883 /// NP_829884	NM_178039 /// NM_178040 /// NR_027946 /// NR_027948 /// NR_027949	0006355 // regulation of transcription, DNA-dependent // non-traceable author statement /// 0006810 // transport // inferred from electronic annotation /// 0007252 // I-kappaB phosphorylation // inferred from direct assay /// 0007275 // multicellular organismal development // non-traceable author statement /// 0015031 // protein transport // inferred from electronic annotation /// 0042147 // retr…	0000139 // Golgi membrane // inferred from electronic annotation /// 0005737 // cytoplasm // traceable author statement /// 0005737 // cytoplasm // inferred from electronic annotation /// 0005794 // Golgi apparatus // inferred from electronic annotation /// 0008385 // IkappaB kinase complex // inferred from direct assay /// 0016020 // membrane // inferred from electronic annotation /// 0042734 //…	0005515 // protein binding // inferred from physical interaction /// 0005515 // protein binding // inferred from electronic annotation /// 0017137 // Rab GTPase binding // inferred from electronic annotation /// 0043522 // leucine zipper domain binding // non-traceable author statement	---
1552664_at	1209.03	P	0.000244141	1005.76	P	0.000732422	1323.47	P	0.000244141	901.736	P	0.000244141	786.308	P	0.000244141	848.696	P	0.000244141	1179.42	845.58	-0.480062	1.3948	0.0218726	0.193168	gb:NM_144997.2 /DB_XREF=gi:22907033 /GEN=BHD /TID=Hs2.172702.2 /CNT=27 /FEA=FLmRNA /TIER=FL /STK=2 /LL=201163 /UG=Hs.172702 /DEF=Homo sapiens folliculin (BHD), transcript variant 1, mRNA. /PROD=folliculin isoform 1 /FL=gb:AF517523.1 gb:NM_144997.2	NM_144997	Hs.31652	February 2009 (Genome Reference Consortium GRCh37)	folliculin	FLCN	chr17p11.2	full length	ENSG00000154803	201163	B4DHV4 /// C9J4C4 /// Q8N2A8 /// Q8N7H7 /// Q8NDS2 /// Q8NFG4	---	114500 /// 135150 /// 144700 /// 173600 /// 607273	NP_653207 /// NP_659434	NM_144606 /// NM_144997	0008152 // metabolic process // inferred from electronic annotation /// 0016042 // lipid catabolic process // inferred from electronic annotation	0005737 // cytoplasm // inferred from electronic annotation /// 0016020 // membrane // inferred from electronic annotation /// 0016021 // integral to membrane // inferred from electronic annotation	0003824 // catalytic activity // inferred from electronic annotation /// 0004630 // phospholipase D activity // inferred from electronic annotation /// 0005515 // protein binding // inferred from physical interaction /// 0016787 // hydrolase activity // inferred from electronic annotation /// 0070290 // NAPE-specific phospholipase D activity // inferred from electronic annotation	---
1552665_at	24.218	A	0.303711	46.2327	A	0.0805664	34.8393	A	0.171387	58.618	A	0.111572	83.7503	M	0.0561523	39.3859	A	0.334473	35.0967	60.5847	0.787621	1.72623	0.136758	0.453738	gb:NM_032903.1 /DB_XREF=gi:14249673 /TID=Hs2.122655.1 /CNT=17 /FEA=FLmRNA /TIER=FL /STK=2 /LL=84989 /UG_GENE=MGC14425 /UG=Hs.122655 /UG_TITLE=hypothetical protein MGC14425 /DEF=Homo sapiens hypothetical protein MGC14425 (MGC14425), mRNA. /FL=gb:BC007866.1 gb:NM_032903.1	NM_032903	Hs.659950	February 2009 (Genome Reference Consortium GRCh37)	hypothetical LOC84989	LOC84989	chr10q21.3	---	---	84989	B2RAF7	---	---	---	NR_027182	---	---	---	---
1552666_a_at	2.84299	A	0.828613	18.0502	A	0.665527	2.00333	A	0.888428	4.27162	A	0.601074	3.37235	A	0.753906	23.2029	A	0.5	7.63219	10.2823	0.429992	1.34723	0.689099	0.878813	gb:NM_020794.1 /DB_XREF=gi:16904382 /GEN=KIAA1365 /TID=Hs2.157325.1 /CNT=13 /FEA=FLmRNA /TIER=FL /STK=2 /LL=57554 /UG=Hs.157325 /DEF=Homo sapiens densin-180 (KIAA1365), mRNA. /PROD=densin-180 /FL=gb:AF434715.1 gb:NM_020794.1	NM_020794	Hs.479658	February 2009 (Genome Reference Consortium GRCh37)	leucine rich repeat containing 7	LRRC7	chr1p31.1	full length	ENSG00000033122	57554	A1L1C6 /// B1AKT2 /// Q96NW7	---	---	NP_065845	NM_020794	---	0005730 // nucleolus // inferred from direct assay /// 0005737 // cytoplasm // inferred from direct assay /// 0005737 // cytoplasm // inferred from electronic annotation	0005515 // protein binding // inferred from physical interaction /// 0005515 // protein binding // inferred from electronic annotation	---
1552667_a_at	39.4775	A	0.432373	81.7215	A	0.466064	40.7609	A	0.398926	13.4541	A	0.72583	8.86181	A	0.696289	14.8705	A	0.601074	53.9866	12.3954	-2.12279	4.35536	0.00733885	0.124477	gb:NM_005489.1 /DB_XREF=gi:4885526 /GEN=SH2D3C /TID=Hs2.26054.1 /CNT=12 /FEA=FLmRNA /TIER=FL /STK=2 /LL=10044 /UG=Hs.26054 /DEF=Homo sapiens SH2 domain containing 3C (SH2D3C), mRNA. /PROD=SH2 domain containing 3C /FL=gb:NM_005489.1 gb:AF124251.1	NM_005489	Hs.306412	February 2009 (Genome Reference Consortium GRCh37)	SH2 domain containing 3C	SH2D3C	chr9q34.11	full length	ENSG00000095370	10044	A8K5S8 /// A8K7M6 /// A8K9K3 /// B3KUE2 /// B4DG32 /// Q5JU30 /// Q5JU31 /// Q5JU32 /// Q8N5H7	---	604722	NP_001136003 /// NP_001136004 /// NP_001136005 /// NP_001136006 /// NP_005480 /// NP_733745	NM_001142531 /// NM_001142532 /// NM_001142533 /// NM_001142534 /// NM_005489 /// NM_170600	0007254 // JNK cascade // traceable author statement /// 0007264 // small GTPase mediated signal transduction // inferred from electronic annotation	0005622 // intracellular // inferred from electronic annotation /// 0005737 // cytoplasm // inferred from electronic annotation /// 0016020 // membrane // inferred from electronic annotation	0005070 // SH3/SH2 adaptor activity // traceable author statement /// 0005085 // guanyl-nucleotide exchange factor activity // inferred from electronic annotation /// 0005515 // protein binding // inferred from electronic annotation	---
1552669_at	10.0064	A	0.533936	6.73652	A	0.149658	35.1554	A	0.19458	40.3861	A	0.111572	75.2896	A	0.129639	14.8062	A	0.432373	17.2994	43.494	1.33009	2.51419	0.226535	0.562507	gb:NM_024607.1 /DB_XREF=gi:13375814 /TID=Hs2.28329.1 /CNT=25 /FEA=FLmRNA /TIER=FL /STK=0 /LL=79660 /UG_GENE=PPP1R3B /UG=Hs.28329 /UG_TITLE=protein phosphatase 1, regulatory (inhibitor) subunit 3B /DEF=Homo sapiens protein phosphatase 1, regulatory (inhibitor) subunit 3B (PPP1R3B), mRNA. /FL=gb:BC043388.1 gb:NM_024607.1	NM_024607	Hs.458513	February 2009 (Genome Reference Consortium GRCh37)	protein phosphatase 1, regulatory (inhibitor) subunit 3B	PPP1R3B	chr8p23.1	full length	ENSG00000173281	79660	Q86XI6	---	610541	NP_078883	NM_024607	0005975 // carbohydrate metabolic process // inferred from electronic annotation /// 0005977 // glycogen metabolic process // inferred from electronic annotation	---	---	---
1552670_a_at	56.9484	A	0.129639	57.5125	P	0.0239258	63.1272	P	0.00805664	49.9294	P	0.0185547	40.4424	A	0.0952148	47.6334	A	0.067627	59.1961	46.0017	-0.363814	1.28682	0.0237367	0.200184	gb:NM_024607.1 /DB_XREF=gi:13375814 /TID=Hs2.28329.1 /CNT=25 /FEA=FLmRNA /TIER=FL /STK=0 /LL=79660 /UG_GENE=PPP1R3B /UG=Hs.28329 /UG_TITLE=protein phosphatase 1, regulatory (inhibitor) subunit 3B /DEF=Homo sapiens protein phosphatase 1, regulatory (inhibitor) subunit 3B (PPP1R3B), mRNA. /FL=gb:BC043388.1 gb:NM_024607.1	NM_024607	Hs.458513	February 2009 (Genome Reference Consortium GRCh37)	protein phosphatase 1, regulatory (inhibitor) subunit 3B	PPP1R3B	chr8p23.1	full length	ENSG00000173281	79660	Q86XI6	---	610541	NP_078883	NM_024607	0005975 // carbohydrate metabolic process // inferred from electronic annotation /// 0005977 // glycogen metabolic process // inferred from electronic annotation	---	---	---
1552671_a_at	49.2338	A	0.19458	3.92739	A	0.80542	29.5696	A	0.432373	71.7752	A	0.0952148	12.0763	A	0.633789	36.8351	A	0.466064	27.5769	40.2289	0.544771	1.45879	0.571254	0.817304	gb:NM_032591.1 /DB_XREF=gi:14211918 /GEN=SLC9A7 /TID=Hs2.154353.1 /CNT=22 /FEA=FLmRNA /TIER=FL /STK=2 /LL=84679 /UG=Hs.154353 /DEF=Homo sapiens solute carrier family 9 (sodiumhydrogen exchanger), isoform 7 (SLC9A7), mRNA. /PROD=solute carrier family 9, member 7 /FL=gb:NM_032591.1 gb:AF298591.1	NM_032591	Hs.496057	February 2009 (Genome Reference Consortium GRCh37)	solute carrier family 9 (sodium/hydrogen exchanger), member 7	SLC9A7	chrXp11.3|Xp11.3	full length	ENSG00000065923	84679	B3KPP8 /// Q96T83	---	300368	NP_115980	NM_032591	0006810 // transport // inferred from electronic annotation /// 0006811 // ion transport // inferred from electronic annotation /// 0006812 // cation transport // inferred from electronic annotation /// 0006813 // potassium ion transport // inferred from electronic annotation /// 0006814 // sodium ion transport // inferred from electronic annotation /// 0006885 // regulation of pH // inferred fro…	0005768 // endosome // inferred from electronic annotation /// 0005794 // Golgi apparatus // inferred from electronic annotation /// 0005802 // trans-Golgi network // inferred from direct assay /// 0016020 // membrane // inferred from electronic annotation /// 0016021 // integral to membrane // inferred from direct assay /// 0016021 // integral to membrane // inferred from electronic annotation /…	0005515 // protein binding // inferred from physical interaction /// 0015297 // antiporter activity // inferred from electronic annotation /// 0015299 // solute:hydrogen antiporter activity // inferred from electronic annotation /// 0015385 // sodium:hydrogen antiporter activity // inferred from direct assay /// 0015385 // sodium:hydrogen antiporter activity // inferred from electronic annotation…	---
1552672_a_at	30.3455	A	0.219482	19.9536	A	0.665527	25.6316	A	0.601074	9.38437	A	0.633789	22.7459	A	0.533936	22.8756	A	0.601074	25.3102	18.3353	-0.465101	1.38041	0.294942	0.628531	gb:NM_001542.1 /DB_XREF=gi:4504626 /GEN=IGSF3 /TID=Hs2.81234.1 /CNT=16 /FEA=FLmRNA /TIER=FL /STK=2 /LL=3321 /UG=Hs.81234 /DEF=Homo sapiens immunoglobulin superfamily, member 3 (IGSF3), mRNA. /PROD=immunoglobulin superfamily, member 3 /FL=gb:NM_001542.1 gb:AF031174.1	NM_001542	Hs.171057	February 2009 (Genome Reference Consortium GRCh37)	immunoglobulin superfamily, member 3	IGSF3	chr1p13	full length	ENSG00000143061	3321	A6NJZ6 /// O75054	---	603491	NP_001007238 /// NP_001533	NM_001007237 /// NM_001542	---	0016020 // membrane // inferred from electronic annotation /// 0016021 // integral to membrane // inferred from electronic annotation	---	---
1552673_at	35.0403	A	0.303711	40.2092	M	0.0561523	16.5762	A	0.533936	50.4201	A	0.0805664	20.6425	A	0.303711	36.6334	P	0.0461426	30.6085	35.8987	0.229997	1.17283	0.689039	0.878795	gb:NM_173560.1 /DB_XREF=gi:27734870 /TID=Hs2.352276.1 /CNT=14 /FEA=FLmRNA /TIER=FL /STK=2 /LL=222546 /UG_GENE=MGC33442 /UG=Hs.352276 /UG_TITLE=hypothetical protein MGC33442 /DEF=Homo sapiens hypothetical protein MGC33442 (MGC33442), mRNA. /FL=gb:NM_173560.1 gb:BC039248.1	NM_173560	Hs.352276	February 2009 (Genome Reference Consortium GRCh37)	regulatory factor X, 6	RFX6	chr6q22.1	full length	ENSG00000185002	222546	Q8HWS3	---	612659	NP_775831	NM_173560	0003309 // pancreatic B cell differentiation // inferred from sequence or structural similarity /// 0003309 // pancreatic B cell differentiation // inferred from electronic annotation /// 0003310 // pancreatic A cell differentiation // inferred from sequence or structural similarity /// 0003310 // pancreatic A cell differentiation // inferred from electronic annotation /// 0003311 // pancreatic D…	0005634 // nucleus // inferred from sequence or structural similarity /// 0005634 // nucleus // inferred from electronic annotation	0003677 // DNA binding // inferred from electronic annotation /// 0005515 // protein binding // inferred from physical interaction /// 0005515 // protein binding // inferred from electronic annotation /// 0010843 // promoter binding // inferred from direct assay /// 0016563 // transcription activator activity // inferred from direct assay	---
1552674_at	4.28723	A	0.828613	2.73247	A	0.904785	5.81949	A	0.828613	5.45782	A	0.888428	21.6406	A	0.828613	4.80096	A	0.850342	4.27973	10.6331	1.31297	2.48453	0.253314	0.590891	gb:NM_052952.1 /DB_XREF=gi:16418442 /TID=Hs2.170656.1 /CNT=13 /FEA=FLmRNA /TIER=FL /STK=2 /LL=116093 /UG_GENE=DIRC1 /UG=Hs.170656 /UG_TITLE=disrupted in renal carcinoma 1 /DEF=Homo sapiens disrupted in renal carcinoma 1 (DIRC1), mRNA. /FL=gb:NM_052952.1 gb:AY039011.1	NM_052952	Hs.470892	February 2009 (Genome Reference Consortium GRCh37)	disrupted in renal carcinoma 1	DIRC1	chr2q33	full length	---	116093	Q969H9	---	606423	NP_443184	NM_052952	---	---	---	---
1552675_at	1.70692	A	0.870361	8.98747	A	0.696289	18.7513	A	0.466064	6.82251	A	0.5	2.12365	A	0.870361	2.62292	A	0.567627	9.81525	3.85636	-1.34778	2.54521	0.443632	0.741195	gb:NM_145174.1 /DB_XREF=gi:21553334 /TID=Hs2.20414.1 /CNT=12 /FEA=FLmRNA /TIER=FL /STK=2 /LL=150353 /UG_GENE=HSC3 /UG=Hs.20414 /UG_TITLE=HSC3 /DEF=Homo sapiens HSC3 (HSC3), mRNA. /FL=gb:AF085232.1 gb:NM_145174.1	NM_145174	Hs.585042	February 2009 (Genome Reference Consortium GRCh37)	DnaJ (Hsp40) homolog, subfamily B, member 7	DNAJB7	chr22q13.2	full length	ENSG00000172404	150353	Q7Z6W7	---	611336	NP_660157	NM_145174	---	---	0031072 // heat shock protein binding // inferred from electronic annotation	---
1552676_at	116.299	A	0.111572	119.169	A	0.111572	188.238	A	0.149658	89.155	A	0.171387	65.8977	A	0.27417	106.659	A	0.0952148	141.236	87.2374	-0.695085	1.61898	0.086717	0.368608	gb:NM_053049.1 /DB_XREF=gi:16596691 /GEN=SPC /TID=Hs2.343668.1 /CNT=11 /FEA=FLmRNA /TIER=FL /STK=2 /LL=114131 /UG=Hs.343668 /DEF=Homo sapiens stresscopin (SPC), mRNA. /PROD=stresscopin /FL=gb:AY026949.1 gb:NM_053049.1	NM_053049	Hs.511775	February 2009 (Genome Reference Consortium GRCh37)	urocortin 3 (stresscopin)	UCN3	chr10p15.1	full length	ENSG00000178473	114131	Q969E3	---	605901	NP_444277	NM_053049	0001666 // response to hypoxia // inferred from electronic annotation /// 0006950 // response to stress // inferred from electronic annotation /// 0007189 // activation of adenylate cyclase activity by G-protein signaling pathway // inferred from electronic annotation /// 0009749 // response to glucose stimulus // inferred from electronic annotation /// 0031669 // cellular response to nutrient le…	0005576 // extracellular region // inferred from electronic annotation /// 0030424 // axon // inferred from electronic annotation /// 0043005 // neuron projection // inferred from electronic annotation /// 0043196 // varicosity // inferred from electronic annotation	0005179 // hormone activity // inferred from electronic annotation /// 0005515 // protein binding // inferred from electronic annotation	---
1552677_a_at	11.0624	A	0.80542	9.58334	A	0.72583	13.3285	A	0.753906	23.2166	A	0.665527	6.96084	A	0.904785	9.43026	A	0.80542	11.3247	13.2026	0.221341	1.16582	0.949519	0.983366	gb:NM_015151.1 /DB_XREF=gi:24308002 /GEN=DIP2 /TID=Hs2.322903.1 /CNT=28 /FEA=FLmRNA /TIER=FL /STK=2 /LL=23181 /UG=Hs.322903 /DEF=Homo sapiens disco-interacting protein 2 (Drosophila) homolog (DIP2), mRNA. /PROD=disco-interacting protein 2 (Drosophila)homolog /FL=gb:AF490768.1 gb:NM_015151.1	NM_015151	Hs.189585	February 2009 (Genome Reference Consortium GRCh37)	DIP2 disco-interacting protein 2 homolog A (Drosophila)	DIP2A	chr21q22.3	full length	ENSG00000160305	23181	B4E0F0 /// C9JYN1 /// Q14689 /// Q8N7L2 /// Q96NX2 /// Q9NSX6	---	607711	NP_001139586 /// NP_001139587 /// NP_001139588 /// NP_055966 /// NP_996772 /// NP_996773 /// NP_996774	NM_001146114 /// NM_001146115 /// NM_001146116 /// NM_015151 /// NM_206889 /// NM_206890 /// NM_206891	0007275 // multicellular organismal development // inferred from electronic annotation /// 0008152 // metabolic process // inferred from electronic annotation	0005634 // nucleus // inferred from electronic annotation	0003824 // catalytic activity // inferred from electronic annotation /// 0005515 // protein binding // inferred from physical interaction /// 0008134 // transcription factor binding // inferred from electronic annotation	---
1552678_a_at	389.52	P	0.0012207	384.869	P	0.000732422	431.504	P	0.00292969	380.332	P	0.000244141	444.779	P	0.000732422	412.084	P	0.000732422	401.964	412.398	0.0369701	1.02596	0.689402	0.878909	gb:NM_020886.1 /DB_XREF=gi:16507199 /GEN=USP28 /TID=Hs2.142856.1 /CNT=28 /FEA=FLmRNA /TIER=FL /STK=2 /LL=57646 /UG=Hs.142856 /DEF=Homo sapiens ubiquitin specific protease 28 (USP28), mRNA. /PROD=ubiquitin specific protease 28 /FL=gb:AF266283.1 gb:NM_020886.1	NM_020886	Hs.503891	February 2009 (Genome Reference Consortium GRCh37)	ubiquitin specific peptidase 28	USP28	chr11q23	full length	ENSG00000048028	57646	B4E2Q2 /// B4E3L3 /// Q6NZX9 /// Q96RU2 /// Q96SV4	EC:3.4.19.12	610748	NP_065937	NM_020886	0000077 // DNA damage checkpoint // inferred from mutant phenotype /// 0006281 // DNA repair // inferred from electronic annotation /// 0006511 // ubiquitin-dependent protein catabolic process // inferred from electronic annotation /// 0006974 // response to DNA damage stimulus // inferred from electronic annotation /// 0008283 // cell proliferation // inferred from mutant phenotype /// 0010212 /…	0005634 // nucleus // inferred from electronic annotation /// 0005654 // nucleoplasm // inferred from direct assay /// 0005654 // nucleoplasm // inferred from electronic annotation	0004221 // ubiquitin thiolesterase activity // inferred from mutant phenotype /// 0004221 // ubiquitin thiolesterase activity // inferred from electronic annotation /// 0004843 // ubiquitin-specific protease activity // inferred from direct assay /// 0005515 // protein binding // inferred from physical interaction /// 0008233 // peptidase activity // inferred from electronic annotation /// 000823…	---
1552680_a_at	159.54	P	0.0239258	142.584	P	0.0375977	129.623	P	0.0461426	180.084	P	0.0290527	133.409	P	0.0239258	113.483	P	0.0302734	143.916	142.325	-0.0160312	1.01117	0.868479	0.955105	gb:NM_020380.2 /DB_XREF=gi:24475852 /GEN=AF15Q14 /TID=Hs2.283099.2 /CNT=10 /FEA=FLmRNA /TIER=FL /STK=2 /LL=57082 /UG=Hs.283099 /DEF=Homo sapiens AF15q14 protein (AF15Q14), mRNA. /PROD=AF15q14 protein /FL=gb:AF461041.1 gb:AB022190.1 gb:NM_020380.2 gb:NM_144508.1	NM_020380	Hs.181855	February 2009 (Genome Reference Consortium GRCh37)	cancer susceptibility candidate 5	CASC5	chr15q14	full length	ENSG00000137812	57082	Q05C46 /// Q8NG31	---	609173	NP_653091 /// NP_733468	NM_144508 /// NM_170589	0001675 // acrosome assembly // non-traceable author statement /// 0007049 // cell cycle // inferred from electronic annotation /// 0007059 // chromosome segregation // inferred from electronic annotation /// 0007067 // mitosis // inferred from electronic annotation /// 0008608 // attachment of spindle microtubules to kinetochore // inferred from direct assay /// 0051301 // cell division // infer…	0000775 // chromosome, centromeric region // inferred from electronic annotation /// 0000776 // kinetochore // inferred from electronic annotation /// 0000777 // condensed chromosome kinetochore // inferred from electronic annotation /// 0001669 // acrosomal vesicle // inferred from direct assay /// 0005634 // nucleus // inferred from direct assay /// 0005634 // nucleus // inferred from electroni…	0005515 // protein binding // inferred from physical interaction	---
1552682_a_at	220.832	P	0.000244141	233.537	P	0.0012207	213.785	P	0.00585938	146.349	P	0.00195313	91.5882	P	0.00195313	104.054	P	0.0141602	222.718	113.997	-0.966221	1.95372	0.00837335	0.130939	gb:NM_144508.1 /DB_XREF=gi:24476009 /GEN=AF15Q14 /TID=Hs2.283099.2 /CNT=10 /FEA=FLmRNA /TIER=FL /STK=2 /LL=57082 /UG=Hs.283099 /DEF=Homo sapiens AF15q14 protein (AF15Q14), mRNA. /PROD=AF15q14 protein isoform 2 /FL=gb:AF461041.1 gb:AB022190.1 gb:NM_020380.2 gb:NM_144508.1	NM_144508	Hs.181855	February 2009 (Genome Reference Consortium GRCh37)	cancer susceptibility candidate 5	CASC5	chr15q14	full length	ENSG00000137812	57082	Q05C46 /// Q8NG31	---	609173	NP_653091 /// NP_733468	NM_144508 /// NM_170589	0001675 // acrosome assembly // non-traceable author statement /// 0007049 // cell cycle // inferred from electronic annotation /// 0007059 // chromosome segregation // inferred from electronic annotation /// 0007067 // mitosis // inferred from electronic annotation /// 0008608 // attachment of spindle microtubules to kinetochore // inferred from direct assay /// 0051301 // cell division // infer…	0000775 // chromosome, centromeric region // inferred from electronic annotation /// 0000776 // kinetochore // inferred from electronic annotation /// 0000777 // condensed chromosome kinetochore // inferred from electronic annotation /// 0001669 // acrosomal vesicle // inferred from direct assay /// 0005634 // nucleus // inferred from direct assay /// 0005634 // nucleus // inferred from electroni…	0005515 // protein binding // inferred from physical interaction	---
1552684_a_at	256.256	P	0.000732422	234.594	P	0.000244141	316.428	P	0.0012207	256.353	P	0.000244141	211.505	P	0.000244141	306.321	P	0.00195313	269.093	258.06	-0.0603991	1.04275	0.761164	0.911839	gb:NM_145204.1 /DB_XREF=gi:21624649 /GEN=SENP8 /TID=Hs2.111991.1 /CNT=10 /FEA=FLmRNA /TIER=FL /STK=2 /LL=123228 /UG=Hs.111991 /DEF=Homo sapiens sentrinSUMO-specific protease SENP8 (SENP8), mRNA. /PROD=sentrinSUMO-specific protease SENP8 /FL=gb:AY008293.1 gb:NM_145204.1	NM_145204	Hs.513002	February 2009 (Genome Reference Consortium GRCh37)	SUMO/sentrin specific peptidase family member 8	SENP8	chr15q23	full length	ENSG00000166192	123228	A8K8D3 /// Q96LD8	---	608659	NP_001159812 /// NP_001165580 /// NP_001165581 /// NP_001165582 /// NP_660205	NM_001166340 /// NM_001172109 /// NM_001172110 /// NM_001172111 /// NM_145204	0006508 // proteolysis // inferred from electronic annotation	---	0005515 // protein binding // inferred from physical interaction /// 0008233 // peptidase activity // inferred from electronic annotation /// 0008234 // cysteine-type peptidase activity // inferred from electronic annotation /// 0016787 // hydrolase activity // inferred from electronic annotation	---
1552685_a_at	85.4907	A	0.111572	19.0157	A	0.466064	48.5682	A	0.171387	84.6929	P	0.0302734	101.035	P	0.0461426	113.524	A	0.129639	51.0249	99.7506	0.967125	1.95494	0.134269	0.449468	gb:NM_014552.1 /DB_XREF=gi:7657296 /GEN=LBP-32 /TID=Hs2.321264.1 /CNT=18 /FEA=FLmRNA /TIER=FL /STK=2 /LL=29841 /UG=Hs.321264 /DEF=Homo sapiens LBP protein 32 (LBP-32), mRNA. /PROD=LBP protein 32 /FL=gb:AF198489.1 gb:NM_014552.1	NM_014552	Hs.418493	February 2009 (Genome Reference Consortium GRCh37)	grainyhead-like 1 (Drosophila)	GRHL1	chr2p25.1	full length	ENSG00000134317	29841	B4DLG1 /// B7Z1S6 /// C9J402 /// C9JYY8 /// Q9NZI5	---	609786	NP_937825	NM_198182	0006350 // transcription // inferred from electronic annotation /// 0007275 // multicellular organismal development // inferred from electronic annotation /// 0045449 // regulation of transcription // inferred from electronic annotation	0005634 // nucleus // inferred from direct assay /// 0005634 // nucleus // inferred from electronic annotation /// 0005730 // nucleolus // inferred from direct assay /// 0005737 // cytoplasm // inferred from direct assay /// 0005794 // Golgi apparatus // inferred from direct assay	0003677 // DNA binding // inferred from electronic annotation	---
1552686_at	3.69679	A	0.888428	7.87483	A	0.780518	15.0984	A	0.567627	31.7899	A	0.5	8.43643	A	0.601074	6.36563	A	0.696289	8.89001	15.5306	0.80486	1.74698	0.519494	0.78815	gb:NM_080834.1 /DB_XREF=gi:18201889 /TID=Hs2.147150.1 /CNT=16 /FEA=FLmRNA /TIER=FL /STK=2 /LL=140894 /UG_GENE=C20orf152 /UG=Hs.147150 /UG_TITLE=chromosome 20 open reading frame 152 /DEF=Homo sapiens chromosome 20 open reading frame 152 (C20orf152), mRNA. /FL=gb:NM_080834.1	NM_080834	Hs.517008	February 2009 (Genome Reference Consortium GRCh37)	chromosome 20 open reading frame 152	C20orf152	chr20q11.23	full length	ENSG00000149646	140894	Q14C79 /// Q4G141 /// Q96M20	---	---	NP_543024	NM_080834	---	---	---	---
1552687_a_at	32.3175	A	0.111572	31.2192	A	0.129639	71.1897	A	0.19458	18.038	A	0.219482	9.50511	A	0.466064	5.68171	A	0.633789	44.9088	11.075	-2.0197	4.05499	0.0288165	0.219313	gb:NM_080834.1 /DB_XREF=gi:18201889 /TID=Hs2.147150.1 /CNT=16 /FEA=FLmRNA /TIER=FL /STK=2 /LL=140894 /UG_GENE=C20orf152 /UG=Hs.147150 /UG_TITLE=chromosome 20 open reading frame 152 /DEF=Homo sapiens chromosome 20 open reading frame 152 (C20orf152), mRNA. /FL=gb:NM_080834.1	NM_080834	Hs.517008	February 2009 (Genome Reference Consortium GRCh37)	chromosome 20 open reading frame 152	C20orf152	chr20q11.23	full length	ENSG00000149646	140894	Q14C79 /// Q4G141 /// Q96M20	---	---	NP_543024	NM_080834	---	---	---	---
1552689_at	255.702	A	0.171387	158.758	A	0.219482	227.648	A	0.27417	135.74	A	0.111572	155.523	A	0.219482	210.585	A	0.219482	214.036	167.283	-0.355566	1.27949	0.275931	0.61194	gb:NM_020764.1 /DB_XREF=gi:18079215 /GEN=CASKIN1 /TID=Hs2.334479.1 /CNT=14 /FEA=FLmRNA /TIER=FL /STK=2 /LL=57524 /UG=Hs.334479 /DEF=Homo sapiens cask-interacting protein 1 (CASKIN1), mRNA. /PROD=cask-interacting protein 1 /FL=gb:NM_020764.1 gb:AF451977.1	NM_020764	Hs.643537	February 2009 (Genome Reference Consortium GRCh37)	CASK interacting protein 1	CASKIN1	chr16p13.3	full length	ENSG00000167971	57524	Q3ZCT2 /// Q8WXD9	---	612184	NP_065815	NM_020764	0007165 // signal transduction // inferred from sequence or structural similarity /// 0007165 // signal transduction // inferred from electronic annotation	0005737 // cytoplasm // inferred from sequence or structural similarity /// 0005737 // cytoplasm // inferred from electronic annotation	0005515 // protein binding // inferred from electronic annotation /// 0019904 // protein domain specific binding // inferred from electronic annotation	---
1552690_a_at	49.6513	A	0.129639	21.7039	A	0.219482	59.3008	A	0.111572	36.8453	A	0.171387	44.8228	M	0.0561523	56.5812	P	0.0461426	43.552	46.0831	0.0814986	1.05812	0.723489	0.895476	gb:NM_172364.1 /DB_XREF=gi:27312024 /GEN=CACNA2D4 /TID=Hs2.13768.1 /CNT=14 /FEA=FLmRNA /TIER=FL /STK=2 /LL=93589 /UG=Hs.13768 /DEF=Homo sapiens calcium channel, voltage-dependent, alpha 2delta subunit 4 (CACNA2D4), mRNA. /PROD=voltage-gated calcium channel alpha(2)delta-4subunit /FL=gb:AF516695.1 gb:NM_172364.1	NM_172364	Hs.13768	February 2009 (Genome Reference Consortium GRCh37)	calcium channel, voltage-dependent, alpha 2/delta subunit 4	CACNA2D4	chr12p13.33	full length	ENSG00000151062	93589	A7E243 /// B4DVU4 /// Q7Z3S7	---	608171 /// 610478	NP_758952	NM_172364	0006810 // transport // inferred from electronic annotation /// 0006811 // ion transport // inferred from electronic annotation /// 0006816 // calcium ion transport // inferred from electronic annotation /// 0007601 // visual perception // inferred from electronic annotation /// 0050896 // response to stimulus // inferred from electronic annotation	0016020 // membrane // inferred from electronic annotation /// 0016021 // integral to membrane // inferred from electronic annotation	0005216 // ion channel activity // inferred from electronic annotation /// 0005244 // voltage-gated ion channel activity // inferred from electronic annotation /// 0005262 // calcium channel activity // inferred from electronic annotation /// 0046872 // metal ion binding // inferred from electronic annotation	---
1552691_at	16.8954	A	0.296143	5.31268	A	0.334473	22.9897	P	0.00585938	12.5567	A	0.533936	4.88903	A	0.491699	1.74672	A	0.696289	15.0659	6.39748	-1.23572	2.35498	0.244667	0.582289	gb:NM_138450.2 /DB_XREF=gi:27764878 /TID=Hs2.348334.1 /CNT=14 /FEA=FLmRNA /TIER=FL /STK=2 /LL=115761 /UG_GENE=MGC17429 /UG=Hs.348334 /UG_TITLE=hypothetical protein MGC17429 /DEF=Homo sapiens hypothetical protein MGC17429 (MGC17429), mRNA. /FL=gb:NM_138450.2 gb:BC013150.1	NM_138450	Hs.558599	February 2009 (Genome Reference Consortium GRCh37)	ADP-ribosylation factor-like 11	ARL11	chr13q14.2	full length	ENSG00000152213	115761	Q969Q4	---	151400 /// 609351	NP_612459	NM_138450	0007264 // small GTPase mediated signal transduction // inferred from electronic annotation	0005622 // intracellular // inferred from electronic annotation	0000166 // nucleotide binding // inferred from electronic annotation /// 0005515 // protein binding // inferred from physical interaction /// 0005525 // GTP binding // inferred from electronic annotation	---
1552693_at	3.16504	A	0.932373	1.16266	A	0.953857	2.94527	A	0.601074	3.08085	A	0.850342	1.15543	A	0.991943	1.56726	A	0.919434	2.42432	1.93451	-0.32561	1.25319	0.636553	0.852673	gb:NM_138450.2 /DB_XREF=gi:27764878 /TID=Hs2.348334.1 /CNT=14 /FEA=FLmRNA /TIER=ConsEnd /STK=0 /LL=115761 /UG_GENE=MGC17429 /UG=Hs.348334 /UG_TITLE=hypothetical protein MGC17429 /DEF=Homo sapiens hypothetical protein MGC17429 (MGC17429), mRNA. /FL=gb:NM_138450.2 gb:BC013150.1	NM_138450	Hs.558599	February 2009 (Genome Reference Consortium GRCh37)	ADP-ribosylation factor-like 11	ARL11	chr13q14.2	full length	ENSG00000152213	115761	Q969Q4	---	151400 /// 609351	NP_612459	NM_138450	0007264 // small GTPase mediated signal transduction // inferred from electronic annotation	0005622 // intracellular // inferred from electronic annotation	0000166 // nucleotide binding // inferred from electronic annotation /// 0005515 // protein binding // inferred from physical interaction /// 0005525 // GTP binding // inferred from electronic annotation	---
1552694_at	15.8076	A	0.366211	16.5266	A	0.567627	27.3952	A	0.398926	21.3031	A	0.219482	27.0906	A	0.149658	21.7314	A	0.366211	19.9098	23.375	0.231491	1.17405	0.386206	0.702616	gb:NM_052885.1 /DB_XREF=gi:16418394 /GEN=SLC2A13 /TID=Hs2.117979.1 /CNT=13 /FEA=FLmRNA /TIER=FL /STK=2 /LL=114134 /UG=Hs.117979 /DEF=Homo sapiens solute carrier family 2 (facilitated glucose transporter), member 13 (SLC2A13), mRNA. /PROD=solute carrier family 2 (facilitated glucosetransporter), member 13 /FL=gb:NM_052885.1	NM_052885	Hs.558595	February 2009 (Genome Reference Consortium GRCh37)	solute carrier family 2 (facilitated glucose transporter), member 13	SLC2A13	chr12q12	full length	ENSG00000151229	114134	Q86X07 /// Q96QE2	---	611036	NP_443117	NM_052885	0006810 // transport // inferred from electronic annotation /// 0055085 // transmembrane transport // inferred from electronic annotation	0005886 // plasma membrane // not recorded /// 0016020 // membrane // inferred from electronic annotation /// 0016021 // integral to membrane // inferred from electronic annotation	0005215 // transporter activity // inferred from electronic annotation /// 0005366 // myo-inositol:hydrogen symporter activity // not recorded /// 0022891 // substrate-specific transmembrane transporter activity // inferred from electronic annotation	---
1552695_a_at	57.5073	P	0.0107422	81.9741	P	0.0239258	87.2401	P	0.0461426	42.7001	P	0.0185547	60.4234	A	0.149658	72.5197	P	0.0302734	75.5738	58.5477	-0.368274	1.29081	0.26444	0.601361	gb:NM_052885.1 /DB_XREF=gi:16418394 /GEN=SLC2A13 /TID=Hs2.117979.1 /CNT=13 /FEA=FLmRNA /TIER=FL /STK=2 /LL=114134 /UG=Hs.117979 /DEF=Homo sapiens solute carrier family 2 (facilitated glucose transporter), member 13 (SLC2A13), mRNA. /PROD=solute carrier family 2 (facilitated glucosetransporter), member 13 /FL=gb:NM_052885.1	NM_052885	Hs.558595	February 2009 (Genome Reference Consortium GRCh37)	solute carrier family 2 (facilitated glucose transporter), member 13	SLC2A13	chr12q12	full length	ENSG00000151229	114134	Q86X07 /// Q96QE2	---	611036	NP_443117	NM_052885	0006810 // transport // inferred from electronic annotation /// 0055085 // transmembrane transport // inferred from electronic annotation	0005886 // plasma membrane // not recorded /// 0016020 // membrane // inferred from electronic annotation /// 0016021 // integral to membrane // inferred from electronic annotation	0005215 // transporter activity // inferred from electronic annotation /// 0005366 // myo-inositol:hydrogen symporter activity // not recorded /// 0022891 // substrate-specific transmembrane transporter activity // inferred from electronic annotation	---
1552696_at	51.7745	P	0.0141602	96.8101	P	0.0107422	65.3614	P	0.0107422	61.2444	P	0.000244141	74.1524	P	0.00292969	101.865	P	0.00415039	71.3153	79.0871	0.149231	1.10898	0.650553	0.858666	gb:NM_144599.1 /DB_XREF=gi:21389396 /TID=Hs2.352617.1 /CNT=12 /FEA=FLmRNA /TIER=FL /STK=2 /LL=123606 /UG_GENE=MGC35570 /UG=Hs.352617 /UG_TITLE=hypothetical protein MGC35570 /DEF=Homo sapiens hypothetical protein MGC35570 (MGC35570), mRNA. /FL=gb:BC025678.1 gb:NM_144599.1	NM_144599	Hs.511797	February 2009 (Genome Reference Consortium GRCh37)	non imprinted in Prader-Willi/Angelman syndrome 1	NIPA1	chr15q11.2	full length	ENSG00000170113	123606	Q3SYP4 /// Q7RTP0 /// Q8TAY1	---	600363 /// 608145	NP_001135747 /// NP_653200	NM_001142275 /// NM_144599	0006810 // transport // inferred from electronic annotation /// 0006811 // ion transport // inferred from electronic annotation /// 0008219 // cell death // inferred from electronic annotation /// 0015693 // magnesium ion transport // inferred from electronic annotation	0005768 // endosome // inferred from electronic annotation /// 0005769 // early endosome // inferred from electronic annotation /// 0005886 // plasma membrane // inferred from electronic annotation /// 0016020 // membrane // inferred from electronic annotation /// 0016021 // integral to membrane // inferred from electronic annotation	---	---
1552698_at	86.6822	P	0.0375977	80.8277	A	0.0805664	119.419	P	0.0239258	85.351	P	0.0461426	91.808	P	0.00292969	111.72	P	0.0375977	95.6429	96.2929	0.0097718	1.0068	0.921911	0.973618	gb:NM_145042.1 /DB_XREF=gi:21450789 /TID=Hs2.339837.1 /CNT=10 /FEA=FLmRNA /TIER=FL /STK=2 /LL=113691 /UG_GENE=MGC16703 /UG=Hs.339837 /UG_TITLE=alpha tubulin-like /DEF=Homo sapiens alpha tubulin-like (MGC16703), mRNA. /FL=gb:BC009991.1 gb:NM_145042.1	NM_145042	Hs.585006	February 2009 (Genome Reference Consortium GRCh37)	tubulin, alpha pseudogene	MGC16703	chr22q11.21	---	ENSG00000161149	113691	---	---	---	---	NR_003608	---	---	---	---
1552701_a_at	2.26579	A	0.850342	14.2388	A	0.366211	22.1659	A	0.533936	0.697509	A	0.969727	1.71148	A	0.870361	17.1369	A	0.533936	12.8902	6.51529	-0.984368	1.97845	0.372839	0.692591	gb:NM_052889.1 /DB_XREF=gi:16751832 /GEN=COP /TID=Hs2.348365.1 /CNT=9 /FEA=FLmRNA /TIER=FL /STK=2 /LL=114769 /UG=Hs.348365 /DEF=Homo sapiens CARD only protein (COP), mRNA. /PROD=CARD only protein /FL=gb:AF367017.1 gb:NM_052889.1	NM_052889	Hs.348365	February 2009 (Genome Reference Consortium GRCh37)	caspase recruitment domain family, member 16	CARD16	---	full length	ENSG00000204397	114769	Q5EG05	---	---	NP_001017534 /// NP_443121	NM_001017534 /// NM_052889	0006508 // proteolysis // inferred from electronic annotation /// 0042981 // regulation of apoptosis // inferred from electronic annotation	0005622 // intracellular // inferred from electronic annotation	0004197 // cysteine-type endopeptidase activity // inferred from electronic annotation /// 0004869 // cysteine-type endopeptidase inhibitor activity // inferred from electronic annotation /// 0005515 // protein binding // inferred from electronic annotation /// 0030414 // peptidase inhibitor activity // inferred from electronic annotation	---
1552703_s_at	16.5329	A	0.567627	32.5332	A	0.171387	36.1116	A	0.366211	18.8998	A	0.325684	3.47164	A	0.696289	14.8245	A	0.72583	28.3925	12.3986	-1.19533	2.28998	0.162051	0.489862	gb:NM_052889.1 /DB_XREF=gi:16751832 /GEN=COP /TID=Hs2.348365.1 /CNT=9 /FEA=FLmRNA /TIER=FL /STK=2 /LL=114769 /UG=Hs.348365 /DEF=Homo sapiens CARD only protein (COP), mRNA. /PROD=CARD only protein /FL=gb:AF367017.1 gb:NM_052889.1	NM_052889	Hs.2490	February 2009 (Genome Reference Consortium GRCh37)	caspase recruitment domain family, member 16 /// caspase 1, apoptosis-related cysteine peptidase (interleukin 1, beta, convertase)	CARD16 /// CASP1	chr11q23	full length	ENSG00000137752 /// ENSG00000204397	114769 /// 834	A8K249 /// A8K257 /// B2R8U9 /// B4DKN4 /// B4DVD8 /// P29466 /// Q5EG05 /// Q5FBZ0	EC:3.4.22.36	147678	NP_001017534 /// NP_001214 /// NP_150634 /// NP_150635 /// NP_150636 /// NP_150637 /// NP_443121	NM_001017534 /// NM_001223 /// NM_033292 /// NM_033293 /// NM_033294 /// NM_033295 /// NM_052889	0001666 // response to hypoxia // inferred from electronic annotation /// 0001774 // microglial cell activation // inferred from electronic annotation /// 0006508 // proteolysis // inferred from direct assay /// 0006508 // proteolysis // inferred from electronic annotation /// 0006508 // proteolysis // traceable author statement /// 0006915 // apoptosis // traceable author statement /// 0006915 /…	0005576 // extracellular region // inferred from electronic annotation /// 0005622 // intracellular // inferred from electronic annotation /// 0005634 // nucleus // inferred from electronic annotation /// 0005737 // cytoplasm // inferred from electronic annotation /// 0005829 // cytosol // not recorded	0004197 // cysteine-type endopeptidase activity // inferred from electronic annotation /// 0004197 // cysteine-type endopeptidase activity // traceable author statement /// 0004869 // cysteine-type endopeptidase inhibitor activity // inferred from electronic annotation /// 0005515 // protein binding // inferred from physical interaction /// 0005515 // protein binding // inferred from electronic a…	Apoptosis // GenMAPP /// Apoptosis_KEGG // GenMAPP
1552705_at	37.531	P	0.0107422	26.7096	A	0.067627	41.8432	P	0.00292969	50.5409	P	0.0185547	43.8106	P	0.00585938	31.4765	P	0.0239258	35.3612	41.9426	0.246249	1.18612	0.433926	0.735504	gb:BC035000.1 /DB_XREF=gi:23273914 /TID=Hs2.132237.1 /CNT=20 /FEA=FLmRNA /TIER=FL /STK=2 /LL=142679 /UG_GENE=DUSP19 /UG=Hs.132237 /DEF=Homo sapiens, protein phosphatase, clone MGC:33229 IMAGE:5269106, mRNA, complete cds. /PROD=protein phosphatase /FL=gb:BC035000.1 gb:AB063186.1 gb:AB038770.1 gb:NM_080876.1	BC035000	Hs.132237	February 2009 (Genome Reference Consortium GRCh37)	dual specificity phosphatase 19	DUSP19	chr2q32.1	full length	ENSG00000162999	142679	Q8WTR2	EC:3.1.3.16 /// EC:3.1.3.48	611437	NP_001135786 /// NP_543152	NM_001142314 /// NM_080876	0000188 // inactivation of MAPK activity // inferred from electronic annotation /// 0006470 // protein dephosphorylation // inferred from electronic annotation /// 0007254 // JNK cascade // inferred from electronic annotation /// 0016311 // dephosphorylation // inferred from electronic annotation	0005737 // cytoplasm // inferred from electronic annotation	0004721 // phosphoprotein phosphatase activity // inferred from electronic annotation /// 0004725 // protein tyrosine phosphatase activity // inferred from electronic annotation /// 0005515 // protein binding // inferred from electronic annotation /// 0008138 // protein tyrosine/serine/threonine phosphatase activity // inferred from electronic annotation /// 0008330 // protein tyrosine/threonine …	---
1552708_a_at	112.045	P	0.00585938	95.4001	P	0.00415039	75.2934	P	0.0107422	115.718	P	0.0012207	87.8877	P	0.00195313	74.59	P	0.0141602	94.2462	92.732	-0.0233674	1.01633	0.914489	0.970993	gb:AB038770.1 /DB_XREF=gi:18146955 /TID=Hs2.132237.1 /CNT=20 /FEA=FLmRNA /TIER=FL /STK=1 /LL=142679 /UG_GENE=DUSP19 /UG=Hs.132237 /DEF=Homo sapiens mRNA for protein phosphatase, complete cds. /PROD=protein phosphatase /FL=gb:BC035000.1 gb:AB063186.1 gb:AB038770.1 gb:NM_080876.1	AB038770	Hs.132237	February 2009 (Genome Reference Consortium GRCh37)	dual specificity phosphatase 19	DUSP19	chr2q32.1	full length	ENSG00000162999	142679	Q8WTR2	EC:3.1.3.16 /// EC:3.1.3.48	611437	NP_001135786 /// NP_543152	NM_001142314 /// NM_080876	0000188 // inactivation of MAPK activity // inferred from electronic annotation /// 0006470 // protein dephosphorylation // inferred from electronic annotation /// 0007254 // JNK cascade // inferred from electronic annotation /// 0016311 // dephosphorylation // inferred from electronic annotation	0005737 // cytoplasm // inferred from electronic annotation	0004721 // phosphoprotein phosphatase activity // inferred from electronic annotation /// 0004725 // protein tyrosine phosphatase activity // inferred from electronic annotation /// 0005515 // protein binding // inferred from electronic annotation /// 0008138 // protein tyrosine/serine/threonine phosphatase activity // inferred from electronic annotation /// 0008330 // protein tyrosine/threonine …	---
1552711_a_at	855.772	P	0.000244141	719.579	P	0.000244141	631.541	P	0.000244141	999.138	P	0.000244141	832.385	P	0.000244141	759.353	P	0.000244141	735.631	863.625	0.231424	1.17399	0.247224	0.584455	gb:NM_144607.1 /DB_XREF=gi:21389412 /TID=Hs2.27475.1 /CNT=17 /FEA=FLmRNA /TIER=FL /STK=2 /LL=124637 /UG_GENE=FLJ32499 /UG=Hs.27475 /UG_TITLE=hypothetical protein FLJ32499 /DEF=Homo sapiens hypothetical protein FLJ32499 (FLJ32499), mRNA. /FL=gb:NM_144607.1	NM_144607	Hs.27475	February 2009 (Genome Reference Consortium GRCh37)	cytochrome b5 domain containing 1	CYB5D1	chr17p13.1	full length	ENSG00000182224	124637	D3DTQ8 /// Q6P9G0	---	---	NP_653208	NM_144607	---	---	0020037 // heme binding // inferred from electronic annotation /// 0046872 // metal ion binding // inferred from electronic annotation	---
[truncated: 54,355 more rows]

## Sheet: 1.5fold
Probe Set ID	DME-1	DME-1.mas5-Detection	DME-1.mas5-Detection p-value	DME-2	DME-2.mas5-Detection	DME-2.mas5-Detection p-value	DME-3	DME-3.mas5-Detection	DME-3.mas5-Detection p-value	GFP-1	GFP-1.mas5-Detection	GFP-1.mas5-Detection p-value	GFP-2	GFP-2.mas5-Detection	GFP-2.mas5-Detection p-value	GFP-3	GFP-3.mas5-Detection	GFP-3.mas5-Detection p-value	average(DME)	average(GFP)	log2 ratio(average DME vs. average GFP)	absolute fold change(average DME vs. average GFP)	Pvalue	adj.Pvalue	Target Description	Representative Public ID	UniGene ID	Genome Version	Gene Title	Gene Symbol	Chromosomal Location	Unigene Cluster Type	Ensembl	Entrez Gene	SwissProt	EC	OMIM	RefSeq Protein ID	RefSeq Transcript ID	Gene Ontology Biological Process	Gene Ontology Cellular Component	Gene Ontology Molecular Function	Pathway
[truncated: 829 more rows]

## Sheet: 2 fold
Probe Set ID	DME-1	DME-1.mas5-Detection	DME-1.mas5-Detection p-value	DME-2	DME-2.mas5-Detection	DME-2.mas5-Detection p-value	DME-3	DME-3.mas5-Detection	DME-3.mas5-Detection p-value	GFP-1	GFP-1.mas5-Detection	GFP-1.mas5-Detection p-value	GFP-2	GFP-2.mas5-Detection	GFP-2.mas5-Detection p-value	GFP-3	GFP-3.mas5-Detection	GFP-3.mas5-Detection p-value	average(DME)	average(GFP)	log2 ratio(average DME vs. average GFP)	absolute fold change(average DME vs. average GFP)	Pvalue	adj.Pvalue	Target Description	Representative Public ID	UniGene ID	Genome Version	Gene Title	Gene Symbol	Chromosomal Location	Unigene Cluster Type	Ensembl	Entrez Gene	SwissProt	EC	OMIM	RefSeq Protein ID	RefSeq Transcript ID	Gene Ontology Biological Process	Gene Ontology Cellular Component	Gene Ontology Molecular Function	Pathway
[truncated: 249 more rows]
