# Supplementary material for: DEMETER plant DNA demethylase induces antiviral response by interferon signalling in animal cells
Source: Sci Rep. 2017 Aug 22;7:9160. doi: 10.1038/s41598-017-08827-9 (PMC5567224; doi:10.1038/s41598-017-08827-9)
Supplement: Supplementary file 3 — Dataset 2 [file 41598_2017_8827_MOESM3_ESM.xlsx]

## Sheet: Result
TargetID	GFP.Mean	DME.Mean	delta_mean	GFP.M.Mean	DME.M.Mean	diff_M(Log2OR)	OddsRatio	GFP.L.Mean	DME.L.Mean	diff_L(log2FC)	FoldChange	GeneSymbol	RefSeq_NM	Functional_Location	Promoter.YN
cg00000029	0.734086	0.685323	-0.0487632	1.46499	1.12291	-0.342079	0.788904	-0.445979	-0.545144	-0.0991655	-1.07115	RBL2	NM_005611	TSS1500	Promoter
cg00000108	0.920469	0.920877	0.0004082	3.53278	3.54084	0.00806347	1.0056	-0.119559	-0.11892	0.00063965	1.00044	C3orf35	NM_178339;NM_178342	Body;3'UTR
cg00000109	0.884262	0.905879	0.0216177	2.9336	3.26673	0.333129	1.25974	-0.177455	-0.142609	0.0348456	1.02445	FNDC3B	NM_022763;NM_001135095	Body
cg00000165	0.915233	0.91551	0.000277	3.43256	3.43772	0.00515869	1.00358	-0.127789	-0.127353	0.000436573	1.0003
cg00000236	0.904672	0.894036	-0.0106354	3.24642	3.07676	-0.169655	0.889055	-0.144534	-0.161595	-0.0170609	-1.0119	VDAC3	NM_005662;NM_001135694	Body;3'UTR
cg00000289	0.708826	0.715807	0.00698107	1.28355	1.3327	0.0491502	1.03466	-0.496496	-0.482357	0.0141393	1.00985	ACTN1	NM_001130005;NM_001102;NM_001130004	Body;3'UTR
cg00000292	0.797287	0.804486	0.00719875	1.97566	2.04079	0.0651325	1.04618	-0.326829	-0.313862	0.0129677	1.00903	ATP2A1;LOC100289092	NM_173201;NM_004320;NR_046290;NR_046288;NR_046289;NR_046287	1stExon
cg00000321	0.843492	0.822527	-0.020965	2.43013	2.21246	-0.217675	0.85995	-0.245554	-0.281866	-0.0363115	-1.02549	SFRP1	NM_003012	TSS1500	Promoter
cg00000363	0.668054	0.642134	-0.0259204	1.00902	0.843452	-0.165564	0.89158	-0.581964	-0.639055	-0.0570912	-1.04037	PGBD5	NM_001258311	Body
cg00000622	0.0210227	0.0181527	-0.0028699	-5.54126	-5.75724	-0.21598	0.860961	-5.57191	-5.78367	-0.211757	-1.1581	NIPA2	NM_030922;NM_001184888;NM_001184889;NM_001008892;NM_001008860;NM_001008894	Intergenic	Promoter
cg00000658	0.851526	0.835533	-0.0159931	2.51984	2.3449	-0.174942	0.885803	-0.231877	-0.259231	-0.0273538	-1.01914	MAN1B1	NM_016219;NR_045720;NR_045721	5'UTR;Body
cg00000714	0.363412	0.326884	-0.0365285	-0.808753	-1.04208	-0.233326	0.850672	-1.46032	-1.61315	-0.152829	-1.11175	TSEN34	NM_024075;NM_001077446	Body
cg00000721	0.921221	0.934556	0.0133345	3.54766	3.83594	0.288273	1.22118	-0.118381	-0.0976477	0.0207331	1.01447	LRRC16A	NM_017640;NM_001173977	Body
cg00000734	0.124298	0.147039	0.0227413	-2.81664	-2.53628	0.280359	1.2145	-3.00813	-2.76573	0.242398	1.18296	CNBP	NM_001127195;NM_003418;NM_001127194;NM_001127193;NM_001127192;NM_001127196	5'UTR;Body
cg00000769	0.0530402	0.0627455	0.00970526	-4.15814	-3.90086	0.257287	1.19523	-4.23677	-3.99434	0.242425	1.18298	DDX55	NM_020936	TSS1500	Promoter
cg00000807	0.843506	0.848102	0.00459575	2.43029	2.48113	0.0508411	1.03587	-0.24553	-0.237691	0.00783903	1.00545	KLHL29	NM_052920	Body
cg00000884	0.708184	0.722036	0.0138522	1.27906	1.37717	0.0981085	1.07037	-0.497805	-0.469858	0.0279468	1.01956	TLR2	NM_003264	5'UTR;Body
cg00000905	0.133259	0.149454	0.0161956	-2.70137	-2.50869	0.192687	1.14289	-2.9077	-2.74222	0.165475	1.12154	FAM81A	NM_152450	Body
cg00000924	0.530643	0.538622	0.00797855	0.177056	0.223322	0.0462654	1.03259	-0.914186	-0.892656	0.0215304	1.01504	KCNQ1;KCNQ1OT1	NM_000218;NR_040711;NR_002728	5'UTR;1stExon;Body;3'UTR
cg00000948	0.878054	0.87886	0.00080605	2.84806	2.85895	0.0108915	1.00758	-0.187619	-0.186295	0.00132378	1.00092
cg00000957	0.826331	0.81208	-0.0142513	2.25038	2.1115	-0.13888	0.908224	-0.275208	-0.300306	-0.0250985	-1.01755	NPHP4	NM_015102	Body
cg00001099	0.896297	0.912466	0.0161685	3.11152	3.38185	0.270328	1.20608	-0.157951	-0.132158	0.0257931	1.01804	PSKH2	NM_033126	Body
cg00001245	0.0437624	0.0313737	-0.0123888	-4.4496	-4.94831	-0.498711	0.707739	-4.51416	-4.9943	-0.48014	-1.39488	MRPS25	NM_022497	TSS200;5'UTR;1stExon
cg00001249	0.570772	0.585062	0.0142898	0.411172	0.495694	0.0845219	1.06034	-0.809013	-0.773338	0.0356743	1.02504
cg00001261	0.810095	0.805529	-0.00456565	2.09281	2.05038	-0.0424284	0.971019	-0.303838	-0.311992	-0.00815395	-1.00567
cg00001269	0.193398	0.19849	0.00509277	-2.06029	-2.01365	0.046637	1.03285	-2.37036	-2.33286	0.0374992	1.02633
cg00001349	0.867877	0.870974	0.00309665	2.71561	2.75497	0.0393545	1.02765	-0.204437	-0.199298	0.00513848	1.00357	MAEL	NM_032858	TSS200	Promoter
cg00001364	0.873291	0.863502	-0.0097889	2.78494	2.66132	-0.123622	0.91788	-0.195466	-0.211729	-0.0162628	-1.01134	PROX1	NM_001270616;NM_002763	Body
cg00001446	0.853774	0.847855	-0.0059195	2.54566	2.47837	-0.0672894	0.95443	-0.228074	-0.238111	-0.0100375	-1.00698	ELOVL1	NM_001256399;NM_001256402;NM_022821;NR_046117;NM_001256401	TSS1500;5'UTR;Body;3'UTR
cg00001510	0.142761	0.153321	0.0105603	-2.5861	-2.46526	0.12084	1.08737	-2.80833	-2.70537	0.102957	1.07397	LILRA6	NM_024318	TSS1500	Promoter
cg00001534	0.711481	0.713997	0.00251585	1.30216	1.31988	0.0177278	1.01236	-0.491103	-0.486011	0.00509248	1.00354	FAF1	NM_007051	Body
cg00001582	0.125466	0.12043	-0.00503605	-2.80121	-2.8686	-0.0673861	0.954366	-2.99463	-3.05373	-0.0591021	-1.04182	LOC283050;ZMIZ1	NR_015429;NR_024429;NR_024431;NM_020338	TSS1500	Promoter
cg00001583	0.0248736	0.023321	-0.00155263	-5.2929	-5.38818	-0.095283	0.936089	-5.32924	-5.42223	-0.0929877	-1.06658	NR5A2	NM_205860;NM_003822	Body
cg00001593	0.869856	0.866323	-0.003533	2.74067	2.69615	-0.044514	0.969616	-0.201152	-0.207023	-0.00587157	-1.00408
cg00001594	0.0480488	0.036945	-0.0111038	-4.30832	-4.70417	-0.395853	0.76004	-4.37936	-4.75848	-0.379122	-1.30055	ROCK2	NM_004850	TSS1500;5'UTR;1stExon
cg00001687	0.957522	0.958509	0.00098725	4.49451	4.52992	0.0354127	1.02485	-0.0626228	-0.061136	0.00148672	1.00103	CDK10;SPATA2L	NM_001160367;NR_027703;NR_027702;NM_001098533;NM_052987;NM_052988;NM_152339	TSS1500;5'UTR;Body
cg00001747	0.483827	0.466187	-0.0176408	-0.093362	-0.195429	-0.102067	0.931697	-1.04744	-1.10102	-0.0535848	-1.03784	LOC100506421	NR_037883	Body;3'UTR
cg00001791	0.912486	0.915316	0.00282985	3.38222	3.43411	0.0518892	1.03662	-0.132126	-0.127658	0.00446724	1.0031	TMEM182	NM_144632	Body
cg00001793	0.828841	0.819373	-0.00946723	2.27576	2.18151	-0.0942438	0.936763	-0.270833	-0.287407	-0.0165737	-1.01155	ETV6	NM_001987	Body
cg00001809	0.406772	0.444942	0.0381705	-0.544368	-0.31902	0.225348	1.16906	-1.29771	-1.16831	0.129399	1.09384
cg00001854	0.879552	0.840639	-0.0389132	2.86837	2.39919	-0.469174	0.722378	-0.185158	-0.250441	-0.0652827	-1.04629	DNAJA2	NM_005880	TSS1500	Promoter
cg00001874	0.593289	0.577147	-0.0161418	0.544729	0.448782	-0.0959475	0.935658	-0.753194	-0.79299	-0.0397959	-1.02797	ATOH7	NM_145178	1stExon;3'UTR
cg00002028	0.0950574	0.0713825	-0.023675	-3.25096	-3.70144	-0.450488	0.731795	-3.39506	-3.80829	-0.41323	-1.33166	PINK1	NM_032409	TSS200;5'UTR;1stExon
cg00002033	0.958862	0.957275	-0.001587	4.54277	4.48577	-0.0569982	0.961262	-0.0606053	-0.0629951	-0.00238976	-1.00166	LRFN1	NM_020862	Body
cg00002080	0.858119	0.865942	0.0078231	2.5965	2.69141	0.094918	1.068	-0.22075	-0.207657	0.0130928	1.00912	RWDD2B	NM_016940	Body
cg00002116	0.0184923	0.0143056	-0.00418672	-5.73	-6.10649	-0.376488	0.770311	-5.75693	-6.12728	-0.370347	-1.29266	HGS;MRPL12	NM_004712;NM_002949	TSS200;5'UTR;1stExon
cg00002145	0.669468	0.675746	0.00627885	1.01822	1.05936	0.0411371	1.02892	-0.578914	-0.565446	0.0134678	1.00938	COL6A3	NM_057167;NM_004369;NM_057166	Body
cg00002190	0.867905	0.876298	0.0083933	2.71596	2.82455	0.108595	1.07818	-0.204391	-0.190507	0.0138849	1.00967
cg00002224	0.178367	0.183293	0.00492615	-2.20365	-2.15567	0.0479799	1.03382	-2.48708	-2.44778	0.0393041	1.02762	C8orf31	NM_173687	Intergenic	Promoter
cg00002236	0.104622	0.114622	0.00999989	-3.09731	-2.94941	0.147899	1.10796	-3.25674	-3.12505	0.131696	1.09558	RTTN	NM_173630	TSS200	Promoter
cg00002406	0.0806414	0.0692048	-0.0114367	-3.51103	-3.74952	-0.238486	0.847634	-3.63233	-3.85298	-0.22065	-1.16526	CD2BP2	NM_006110;NM_001243646	TSS1500;5'UTR;Body	Promoter
cg00002426	0.138828	0.143392	0.0045646	-2.63301	-2.57867	0.0543393	1.03838	-2.84863	-2.80196	0.0466721	1.03288	SLMAP	NM_007159	1stExon
cg00002449	0.874601	0.871469	-0.00313135	2.80209	2.76134	-0.0407577	0.972144	-0.193304	-0.198478	-0.00517458	-1.00359
cg00002464	0.252235	0.243875	-0.0083598	-1.56782	-1.63248	-0.0646648	0.956167	-1.98716	-2.03578	-0.0486254	-1.03428	NOV	NM_002514	TSS1500	Promoter
cg00002473	0.852243	0.863493	0.0112499	2.52804	2.66121	0.133171	1.0967	-0.230663	-0.211743	0.0189195	1.0132	CXCR2	NM_001168298	Intergenic	Promoter
cg00002490	0.0883758	0.0848401	-0.0035357	-3.36672	-3.43121	-0.0644896	0.956284	-3.50021	-3.55911	-0.058905	-1.04167	MXD4	NM_006454	TSS1500	Promoter
cg00002531	0.893435	0.900543	0.00710835	3.06763	3.17865	0.111027	1.08	-0.162566	-0.151133	0.011433	1.00796	SND1;MIR593	NM_014390;NR_030324	TSS1500;Body	Promoter
cg00002591	0.901543	0.896808	-0.00473475	3.19482	3.11947	-0.0753584	0.949106	-0.149532	-0.157129	-0.00759676	-1.00528	TMEM110-MUSTN1;MUSTN1;TMEM110	NM_001198974;NM_205853;NM_198563	Body	Promoter
cg00002593	0.884865	0.871605	-0.0132601	2.94214	2.76309	-0.179047	0.883287	-0.17647	-0.198253	-0.021783	-1.01521	TAS1R3	NM_152228	Body
cg00002597	0.794905	0.769742	-0.0251631	1.95449	1.74112	-0.213367	0.862522	-0.331145	-0.377553	-0.0464077	-1.03269	ITGAD;COX6A2	NM_005353;NM_005205	Body;3'UTR
cg00002646	0.882523	0.879685	-0.0028385	2.90926	2.87017	-0.039092	0.973267	-0.180293	-0.184941	-0.00464768	-1.00323	S100A5;S100A4	NM_002962;NM_019554;NM_002961	Intergenic	Promoter
cg00002660	0.103969	0.10749	0.00352056	-3.10739	-3.05367	0.0537228	1.03794	-3.26577	-3.21773	0.0480432	1.03386	SMARCC2	NM_001130420;NM_003075;NM_139067	TSS1500	Promoter
cg00002719	0.0308847	0.0221846	-0.00870013	-4.9717	-5.46193	-0.490229	0.711912	-5.01696	-5.4943	-0.477335	-1.39217	C1orf114	NM_021179	Intergenic	Promoter
cg00002749	0.931064	0.926357	-0.00470725	3.75555	3.65294	-0.102608	0.931348	-0.103048	-0.11036	-0.00731244	-1.00508	VMP1	NM_030938	Body
cg00002769	0.865389	0.835127	-0.0302616	2.68455	2.34064	-0.343907	0.787905	-0.20858	-0.259933	-0.0513525	-1.03624	TUBB3	NM_001197181;NM_006086	Intergenic
cg00002808	0.815954	0.840502	0.024548	2.14843	2.39772	0.249292	1.18862	-0.293439	-0.250676	0.0427634	1.03009	C1orf65	NM_152610	1stExon;3'UTR
cg00002809	0.857314	0.845449	-0.011865	2.58698	2.45164	-0.135345	0.910452	-0.222104	-0.24221	-0.0201059	-1.01403	DNAH17	NM_173628	Body
cg00002810	0.147664	0.154042	0.0063781	-2.5291	-2.45726	0.0718428	1.05106	-2.75961	-2.6986	0.0610064	1.04319	DAB1	NM_021080	5'UTR;Body
cg00002837	0.223156	0.1801	-0.0430557	-1.79957	-2.18665	-0.387075	0.764678	-2.16388	-2.47313	-0.309252	-1.23907
cg00002930	0.161683	0.174103	0.0124206	-2.37433	-2.24602	0.128313	1.09301	-2.62876	-2.52199	0.106778	1.07682	ATP6V1G2-DDX39B;ATP6V1G2;NFKBIL1	NR_037853;NM_001204078;NM_130463;NM_138282;NM_001144963;NM_001144962;NM_005007;NM_001144961	TSS1500;TSS200;5'UTR;1stExon;Body	Promoter
cg00003014	0.874785	0.886983	0.0121979	2.80452	2.97236	0.167844	1.12338	-0.193	-0.173022	0.0199778	1.01394	BDH1	NM_203314;NM_203315;NM_004051	5'UTR;Body
cg00003091	0.124405	0.109589	-0.0148161	-2.81522	-3.02237	-0.20715	0.866247	-3.00688	-3.18983	-0.182942	-1.1352	SLBP	NM_006527	TSS1500	Promoter
cg00003173	0.150316	0.154493	0.0041766	-2.49892	-2.45227	0.0466481	1.03286	-2.73393	-2.69439	0.039539	1.02779	CHCHD4;TMEM43	NM_144636;NM_001098502;NM_024334	TSS1500;Body	Promoter
cg00003181	0.756742	0.776992	0.0202503	1.63731	1.8008	0.163492	1.12	-0.402127	-0.364028	0.0380988	1.02676	LOC100507557	NR_038246;NR_038245;NR_038244	5'UTR;Body
cg00003187	0.905961	0.913485	0.00752355	3.26812	3.40035	0.132233	1.09599	-0.142479	-0.130548	0.0119314	1.0083	RERE	NM_001042681;NM_012102	5'UTR;Body
cg00003202	0.0144413	0.0142693	-0.00017196	-6.09267	-6.1102	-0.0175337	0.98792	-6.11366	-6.13094	-0.017282	-1.01205	RFX5	NM_000449;NM_001025603	TSS1500;5'UTR;Body
cg00003287	0.1007	0.0771458	-0.0235538	-3.15874	-3.58044	-0.421698	0.746545	-3.31187	-3.69627	-0.384398	-1.30532	TNNT2	NM_000364;NM_001001432;NM_001001431;NM_001001430	5'UTR;Body
cg00003298	0.943823	0.947953	0.00412968	4.07048	4.18693	0.116455	1.08407	-0.083411	-0.0771123	0.0062987	1.00438	LHX5	NM_022363	Body
cg00003305	0.202074	0.213302	0.0112281	-1.98137	-1.88291	0.09846	1.07063	-2.30704	-2.22903	0.0780147	1.05556
cg00003345	0.740714	0.76409	0.023376	1.51437	1.6955	0.181134	1.13377	-0.433012	-0.388186	0.0448261	1.03156	CASZ1	NM_001079843;NM_017766	5'UTR;Body
cg00003513	0.890076	0.908691	0.0186159	3.01742	3.31497	0.297553	1.22906	-0.168	-0.138138	0.0298627	1.02091	CASZ1	NM_001079843;NM_017766	5'UTR;Body
cg00003529	0.708334	0.710111	0.00177735	1.28011	1.29255	0.0124338	1.00866	-0.497498	-0.493883	0.00361547	1.00251	ANKUB1	NM_001144960	1stExon
cg00003578	0.101925	0.0749255	-0.0269999	-3.13932	-3.62604	-0.48672	0.713646	-3.29441	-3.7384	-0.443985	-1.36036
cg00003625	0.418892	0.381985	-0.0369075	-0.472226	-0.694127	-0.221901	0.857435	-1.25535	-1.38841	-0.133064	-1.09662	WFIKKN2	NM_175575	TSS1500	Promoter
cg00003722	0.810229	0.820242	0.010013	2.09407	2.18999	0.0959233	1.06875	-0.303599	-0.285879	0.0177199	1.01236
cg00003784	0.0785359	0.0651971	-0.0133387	-3.5525	-3.84178	-0.289277	0.818312	-3.6705	-3.93905	-0.268543	-1.20459	DDX5;CEP95	NM_004396;NM_138363	TSS1500;TSS200	Promoter
cg00003818	0.208161	0.161518	-0.0466437	-1.92751	-2.37609	-0.448585	0.732761	-2.26423	-2.63024	-0.366011	-1.28878	OCEL1	NM_024578	TSS1500	Promoter
cg00003858	0.884016	0.887763	0.00374715	2.93015	2.98363	0.0534817	1.03777	-0.177856	-0.171753	0.00610234	1.00424	RNF220	NM_018150	Body
cg00003900	0.234852	0.242515	0.00766275	-1.70399	-1.64315	0.0608417	1.04307	-2.09018	-2.04386	0.0463206	1.03263
cg00003965	0.837222	0.842906	0.00568375	2.36271	2.42374	0.0610365	1.04321	-0.256318	-0.246557	0.0097611	1.00679	RETNLB	NM_032579	TSS1500	Promoter
cg00003969	0.862642	0.868023	0.00538105	2.65083	2.71745	0.0666265	1.04726	-0.213165	-0.204194	0.00897139	1.00624	LOC390660	NR_045529	Intergenic
cg00003994	0.929797	0.922392	-0.0074045	3.72731	3.57111	-0.156198	0.897387	-0.105012	-0.116547	-0.011535	-1.00803	MEOX2	NM_005924	1stExon
cg00004055	0.254152	0.261909	0.0077572	-1.55319	-1.49473	0.0584585	1.04135	-1.97624	-1.93286	0.0433751	1.03052	CKLF-CMTM1;CKLF	NM_001204099;NM_001204098;NM_016326;NM_016951;NM_181640;NM_181641;NM_001202509;NM_001040138	Body
cg00004061	0.173847	0.183406	0.00955865	-2.24859	-2.15458	0.0940091	1.06733	-2.52411	-2.44689	0.0772197	1.05498
cg00004067	0.874508	0.872795	-0.00171325	2.80087	2.77848	-0.0223919	0.984599	-0.193457	-0.196286	-0.00282916	-1.00196	TRANK1	NM_014831	Body
cg00004072	0.431256	0.443523	0.0122664	-0.399233	-0.327315	0.0719179	1.05111	-1.21338	-1.17292	0.0404623	1.02844	ZFP36	NM_003407	Body
cg00004073	0.268307	0.322362	0.0540554	-1.44735	-1.07183	0.375523	1.29731	-1.89804	-1.63324	0.264799	1.20147	AGAP1	NM_014914;NM_001037131	Body
cg00004082	0.45912	0.448477	-0.0106434	-0.236436	-0.298388	-0.0619523	0.957967	-1.12306	-1.15689	-0.0338386	-1.02373	SLC2A9	NM_020041;NM_001001290	Body
cg00004089	0.895371	0.872265	-0.0231057	3.0972	2.77161	-0.325585	0.797975	-0.159443	-0.197161	-0.0377186	-1.02649	MXRA7	NM_001008528;NM_198530;NM_001008529	Body;3'UTR
cg00004105	0.736794	0.744271	0.0074766	1.48507	1.54121	0.0561403	1.03968	-0.440666	-0.4261	0.0145659	1.01015	LOXL4	NM_032211	Body
cg00004121	0.585639	0.55005	-0.0355889	0.499124	0.2898	-0.209325	0.864942	-0.771916	-0.862365	-0.0904486	-1.0647
cg00004192	0.868976	0.879003	0.010028	2.72948	2.8609	0.131424	1.09537	-0.202613	-0.186059	0.0165533	1.01154	P2RX6P	NR_002829	TSS200	Promoter
cg00004207	0.11382	0.104982	-0.00883795	-2.96085	-3.09178	-0.130929	0.913243	-3.13518	-3.25179	-0.116612	-1.08419	SRSF7	NM_001195446;NM_001031684	Body
cg00004209	0.653801	0.627936	-0.0258656	0.917252	0.755065	-0.162187	0.893669	-0.613076	-0.671311	-0.0582354	-1.04119
cg00004219	0.742333	0.739369	-0.002964	1.52656	1.50428	-0.0222728	0.98468	-0.429862	-0.435634	-0.00577195	-1.00401	EP400	NM_015409	Body
cg00004257	0.848071	0.852238	0.0041671	2.48079	2.52798	0.0471945	1.03325	-0.237743	-0.230671	0.0070715	1.00491	CSMD2	NM_052896	Body
cg00004421	0.496396	0.434501	-0.0618945	-0.0207985	-0.380163	-0.359364	0.779508	-1.01044	-1.20257	-0.192131	-1.14245	SENP3-EIF4A1;SENP3;EIF4A1	NR_037926;NM_015670;NM_001416;NM_001204510	TSS1500;5'UTR;Body;3'UTR	Promoter
cg00004429	0.864237	0.853433	-0.0108037	2.67033	2.54172	-0.128615	0.914709	-0.210502	-0.22865	-0.0181486	-1.01266	EHMT1	NM_024757	Body
cg00004533	0.891153	0.913563	0.0224102	3.03337	3.40179	0.368415	1.29093	-0.166255	-0.130423	0.0358313	1.02515	AGPAT3	NM_020132;NM_001037553	Body;3'UTR
cg00004562	0.774112	0.776618	0.00250615	1.77693	1.79769	0.0207588	1.01449	-0.369386	-0.364723	0.00466311	1.00324	PSORS1C1;CDSN	NM_014068;NM_001264	TSS1500;5'UTR;Body	Promoter
cg00004608	0.60729	0.594005	-0.0132848	0.62892	0.549013	-0.079907	0.946119	-0.719543	-0.751453	-0.0319101	-1.02236	TBPL1	NM_001253676	Intergenic	Promoter
cg00004667	0.827005	0.839862	0.0128574	2.25716	2.39084	0.133674	1.09708	-0.274032	-0.251776	0.0222569	1.01555	ZBTB17	NM_003443;NM_001242884	5'UTR;Body
cg00004700	0.440717	0.433808	-0.0069088	-0.343727	-0.384234	-0.0405076	0.972313	-1.18208	-1.20487	-0.0227952	-1.01593	FHL2	NM_201557;NM_001039492;NM_201555;NM_001450	5'UTR;Body
cg00004771	0.901259	0.897445	-0.00381395	3.19023	3.12943	-0.0607943	0.958736	-0.149986	-0.156104	-0.00611815	-1.00425
cg00004773	0.885858	0.894655	0.00879655	2.95625	3.08621	0.129957	1.09426	-0.174852	-0.160597	0.0142553	1.00993
cg00004775	0.903023	0.894003	-0.00902	3.21905	3.07626	-0.142792	0.905764	-0.147165	-0.161648	-0.0144831	-1.01009
cg00004806	0.774241	0.809136	0.0348947	1.778	2.08384	0.305836	1.23613	-0.369145	-0.305546	0.063599	1.04507	AGPAT4	NM_020133	Body
cg00004818	0.275519	0.343445	0.0679257	-1.39479	-0.934836	0.459957	1.3755	-1.85977	-1.54185	0.317926	1.24654	AGA	NM_001171988;NM_000027;NR_033655	TSS1500	Promoter
cg00004859	0.6826	0.730102	0.0475015	1.10474	1.43568	0.330942	1.25783	-0.550887	-0.45383	0.0970567	1.06959
cg00004883	0.970249	0.971543	0.0012942	5.02733	5.09342	0.0660873	1.04687	-0.0435734	-0.0416503	0.00192311	1.00133	LDHD	NM_153486;NM_194436	Body
cg00004939	0.138673	0.156736	0.0180629	-2.63488	-2.42765	0.207225	1.15447	-2.85024	-2.67359	0.176649	1.13026	ZFP36L1	NM_001244698;NM_001244701;NM_004926	Body	Promoter
cg00004963	0.912297	0.904537	-0.0077598	3.37881	3.24417	-0.134636	0.910899	-0.132424	-0.144748	-0.0123237	-1.00858	ADGB;LOC729176	NM_024694;NR_003954	TSS200;Body	Promoter
cg00004979	0.928284	0.932599	0.00431505	3.69419	3.79041	0.0962163	1.06897	-0.107362	-0.100672	0.00669071	1.00465	SH2B3	NM_005475	Body
cg00004996	0.609382	0.607698	-0.0016839	0.641589	0.631391	-0.010198	0.992956	-0.714581	-0.718573	-0.0039921	-1.00277	MTMR7	NM_004686	TSS1500	Promoter
cg00005010	0.125239	0.0913784	-0.033861	-2.8042	-3.31376	-0.509555	0.702439	-2.99724	-3.452	-0.454763	-1.37056	MT1F	NM_005949	TSS200	Promoter
cg00005040	0.355527	0.363841	0.0083145	-0.858162	-0.806077	0.0520846	1.03676	-1.49197	-1.45862	0.033351	1.02339	RSPO3	NM_032784	TSS1500	Promoter
cg00005072	0.855677	0.862694	0.00701675	2.56777	2.65146	0.0836864	1.05972	-0.224861	-0.213079	0.0117822	1.0082	ANKRD11	NM_013275;NM_001256183;NM_001256182;NR_045839	Body;3'UTR
cg00005083	0.945448	0.955378	0.00992958	4.1153	4.42024	0.304937	1.23536	-0.0809297	-0.0658568	0.0150729	1.0105	TDRD6	NM_001168359;NM_001010870	TSS1500	Promoter
cg00005112	0.688459	0.683312	-0.0051477	1.14395	1.10948	-0.0344711	0.97639	-0.538557	-0.549384	-0.0108277	-1.00753	WWP2	NM_001270454;NM_007014;NM_001270453;NM_199424	Body	Promoter
cg00005164	0.760629	0.774597	0.0139681	1.66795	1.78094	0.112995	1.08147	-0.394735	-0.368482	0.0262532	1.01836	GRAMD1A	NM_001136199;NM_020895	Body
cg00005166	0.449512	0.414423	-0.0350892	-0.292351	-0.498755	-0.206405	0.866695	-1.15357	-1.27082	-0.117256	-1.08467	OR1F2P	NR_002169	Intergenic	Promoter
cg00005215	0.195303	0.206686	0.0113835	-2.04273	-1.94045	0.102285	1.07347	-2.35621	-2.27448	0.0817304	1.05829	SERPINB12	NM_080474	TSS200	Promoter
cg00005297	0.544944	0.53519	-0.00975375	0.260064	0.203411	-0.0566524	0.961493	-0.87582	-0.901876	-0.0260562	-1.01822	DOK7	NM_001164673;NM_173660	Body
cg00005306	0.0167585	0.0127277	-0.00403081	-5.87458	-6.2774	-0.402823	0.756377	-5.89896	-6.29588	-0.396921	-1.31669	LOC730183;SRCAP	NM_001256932;NM_006662	1stExon	Promoter
cg00005390	0.85461	0.823271	-0.0313393	2.55534	2.21983	-0.335513	0.792502	-0.226661	-0.28056	-0.0538993	-1.03807	ATP6V0C;AMDHD2	NM_001198569;NM_001694;NM_015944;NM_001145815	TSS1500;Body	Promoter
cg00005437	0.840739	0.848552	0.00781265	2.40027	2.48618	0.0859118	1.06136	-0.250269	-0.236925	0.0133445	1.00929	DRG2;MYO15A	NM_001388;NM_016239	Body;3'UTR	Promoter
cg00005541	0.872973	0.897732	0.0247595	2.7808	3.13394	0.353136	1.27733	-0.195991	-0.155643	0.0403487	1.02836
cg00005543	0.0437682	0.0269496	-0.0168186	-4.44941	-5.17418	-0.724774	0.605092	-4.51397	-5.21359	-0.69962	-1.62408	TCTE3;C6orf70	NM_174910;NM_018341	TSS200;5'UTR;1stExon	Promoter
cg00005617	0.746444	0.764082	0.0176383	1.55773	1.69544	0.137714	1.10016	-0.421895	-0.388201	0.0336939	1.02363	EFNB1	NM_004429	Body
cg00005619	0.878113	0.876184	-0.00192845	2.84886	2.82304	-0.0258189	0.982263	-0.187522	-0.190693	-0.00317183	-1.0022	FAM180B	NM_001164379	Body
cg00005622	0.892703	0.885615	-0.00708795	3.05657	2.95278	-0.103788	0.930586	-0.163748	-0.175248	-0.0115005	-1.008
cg00005740	0.0411101	0.0710144	0.0299043	-4.5438	-3.70947	0.834326	1.78302	-4.60436	-3.81574	0.788617	1.72742
cg00005817	0.861891	0.810754	-0.0511373	2.6417	2.099	-0.542699	0.686485	-0.214423	-0.302664	-0.0882416	-1.06307	MTHFD2L	NM_001144978	Body;3'UTR
cg00005847	0.731622	0.727034	-0.00458895	1.44684	1.4133	-0.0335374	0.977022	-0.450829	-0.459906	-0.0090775	-1.00631	HOXD3	NM_006898	5'UTR;Body
cg00005849	0.811256	0.812306	0.00104955	2.10373	2.11364	0.00991006	1.00689	-0.301771	-0.299905	0.00186526	1.00129
cg00005861	0.853506	0.880712	0.027206	2.54256	2.88422	0.341661	1.26721	-0.228527	-0.183258	0.045269	1.03188
cg00006032	0.134847	0.16029	0.0254428	-2.68163	-2.38921	0.292423	1.2247	-2.8906	-2.64124	0.249359	1.18868	GPHN	NM_020806;NM_001024218	TSS1500;5'UTR;1stExon
cg00006081	0.8528	0.854513	0.00171285	2.53443	2.55421	0.0197807	1.01381	-0.22972	-0.226825	0.00289475	1.00201	HMX2	NM_005519	Body
cg00006090	0.653229	0.663818	0.0105893	0.913606	0.981548	0.0679416	1.04822	-0.614339	-0.591139	0.0231996	1.01621	PMFBP1	NM_031293;NM_001160213	Intergenic	Promoter
cg00006122	0.106881	0.0946424	-0.0122386	-3.06285	-3.25793	-0.195082	0.873523	-3.22592	-3.40137	-0.175447	-1.12931	C12orf44	NM_001098673;NM_021934	Intergenic	Promoter
cg00006198	0.803445	0.797289	-0.00615637	2.03127	1.97568	-0.0555912	0.9622	-0.315728	-0.326825	-0.0110972	-1.00772	TDRD10	NM_001098475;NM_182499	5'UTR;Body
cg00006243	0.453276	0.434522	-0.0187543	-0.27042	-0.380041	-0.10962	0.926832	-1.14154	-1.2025	-0.0609615	-1.04316	OTOF	NM_194248	Body
cg00006397	0.278601	0.293377	0.0147761	-1.3726	-1.26818	0.104413	1.07506	-1.84373	-1.76917	0.0745559	1.05304	NHLH1	NM_005598	Intergenic	Promoter
cg00006414	0.129612	0.0981841	-0.0314282	-2.74746	-3.19927	-0.451816	0.731122	-2.94773	-3.34837	-0.400641	-1.32009	ZNF425;ZNF398	NM_001001661;NM_020781	Body	Promoter
cg00006459	0.897515	0.889319	-0.00819565	3.13052	3.00629	-0.124224	0.917497	-0.155993	-0.169227	-0.0132345	-1.00922
cg00006626	0.857384	0.8455	-0.0118844	2.58781	2.45219	-0.135612	0.910283	-0.221987	-0.242124	-0.0201374	-1.01406	NUP210L;TPM3	NM_001159484;NM_207308;NM_001043353;NM_153649;NM_001043352;NM_001043351	1stExon
cg00006787	0.732196	0.713321	-0.0188754	1.45105	1.31511	-0.13594	0.910077	-0.449698	-0.487378	-0.0376792	-1.02646
cg00006815	0.256424	0.288061	0.0316374	-1.53595	-1.30538	0.230572	1.1733	-1.9634	-1.79555	0.167845	1.12338	IL1RAPL2	NM_017416	Intergenic	Promoter
cg00006867	0.5748	0.563753	-0.0110468	0.434919	0.36992	-0.0649993	0.955946	-0.798868	-0.826864	-0.0279963	-1.0196	LOC283761	NR_027077;NR_027076;NR_027075;NR_027074	Body;3'UTR
cg00006884	0.0994569	0.10307	0.00361261	-3.17865	-3.12138	0.0572734	1.0405	-3.32978	-3.27831	0.0514742	1.03632	CCDC126	NM_138771	5'UTR;1stExon
cg00006948	0.0314411	0.0351104	0.00366934	-4.94512	-4.78039	0.164725	1.12095	-4.99121	-4.83196	0.159249	1.11671
cg00007032	0.112895	0.107627	-0.00526777	-2.97412	-3.0516	-0.07748	0.947712	-3.14694	-3.21588	-0.0689384	-1.04894	MTUS2	NM_001033602;NM_015233	TSS1500;Body	Promoter
cg00007036	0.928403	0.940517	0.012114	3.69677	3.9829	0.286124	1.21936	-0.107177	-0.0884745	0.0187028	1.01305	ZNF362	NM_152493	Body
cg00007064	0.896563	0.890871	-0.0056921	3.11566	3.02919	-0.0864724	0.941823	-0.157522	-0.166711	-0.00918858	-1.00639	LHX6	NM_199160;NM_001242335;NM_001242334;NM_001242333;NM_014368	Body
cg00007076	0.0907935	0.08311	-0.00768348	-3.32395	-3.46366	-0.139707	0.907703	-3.46127	-3.58883	-0.127567	-1.09245	LOC100505676;RRS1	NR_040434;NM_015169	TSS1500;1stExon;3'UTR	Promoter
cg00007215	0.287267	0.282705	-0.0045614	-1.31097	-1.34327	-0.0322955	0.977863	-1.79954	-1.82263	-0.0230918	-1.01613
cg00007221	0.826742	0.815931	-0.010811	2.25451	2.1482	-0.106314	0.928958	-0.274491	-0.293481	-0.01899	-1.01325	PTPRF	NM_002840;NM_130440	5'UTR;Body
cg00007226	0.15734	0.157305	-3.5e-05	-2.42106	-2.42144	-0.000380881	0.999736	-2.66804	-2.66836	-0.00032096	-1.00022	BRF1;PACS2	NM_001242787;NM_001242786;NM_001243127;NM_015197;NM_001100913	5'UTR;1stExon;Body
cg00007239	0.654976	0.648128	-0.00684825	0.924747	0.881228	-0.0435189	0.970285	-0.610486	-0.625649	-0.0151638	-1.01057	TRIM61;FAM218A	NM_001012414;NM_153027	TSS1500;Body	Promoter
cg00007269	0.102423	0.0912415	-0.0111817	-3.13149	-3.31613	-0.184642	0.879867	-3.28739	-3.45417	-0.16678	-1.12255	ZNF77	NM_021217	TSS1500	Promoter
cg00007300	0.0638526	0.0637654	-8.7145e-05	-3.87392	-3.87602	-0.00210461	0.998542	-3.96911	-3.97108	-0.00197031	-1.00137	DHRS4L1;LRRC16B	NM_001082488;NM_138360	Body
cg00007324	0.970115	0.970349	0.0002341	5.02066	5.03235	0.0116937	1.00814	-0.0437725	-0.0434244	0.000348097	1.00024	ZBTB7A	NM_015898	Body
cg00007326	0.807212	0.809445	0.0022334	2.06593	2.08673	0.0207969	1.01452	-0.308981	-0.304995	0.00398615	1.00277	CACNA1A	NM_000068;NM_001127221;NM_001174080;NM_001127222;NM_023035	Body
cg00007420	0.209468	0.185195	-0.0242727	-1.9161	-2.13741	-0.221313	0.857784	-2.2552	-2.43288	-0.177683	-1.13107	FAXC	NM_032511	Body
cg00007426	0.885131	0.880445	-0.00468595	2.94591	2.88056	-0.0653426	0.955718	-0.176037	-0.183695	-0.00765802	-1.00532
cg00007466	0.904312	0.903321	-0.00099025	3.2404	3.22397	-0.016434	0.988673	-0.145108	-0.146689	-0.00158066	-1.0011	ZNF358	NM_018083	Body
cg00007540	0.900426	0.894306	-0.00611995	3.17677	3.08088	-0.0958912	0.935694	-0.15132	-0.161159	-0.00983908	-1.00684
cg00007644	0.798907	0.808199	0.00929225	1.99016	2.0751	0.0849379	1.06064	-0.323901	-0.307217	0.0166834	1.01163	SLC6A5	NM_004211	Body
cg00007675	0.817583	0.806046	-0.0115368	2.16413	2.05515	-0.108976	0.927246	-0.290563	-0.311066	-0.0205028	-1.01431	ERLIN2;LOC728024	NM_007175;NR_003671	TSS1500;Body	Promoter
cg00007800	0.769801	0.726225	-0.0435762	1.74161	1.40743	-0.33418	0.793235	-0.377442	-0.461511	-0.0840694	-1.06
cg00007810	0.404653	0.434623	0.0299701	-0.557048	-0.379451	0.177597	1.131	-1.30524	-1.20216	0.10308	1.07406
cg00007898	0.0254333	0.0223949	-0.00303838	-5.25997	-5.44801	-0.188038	0.877798	-5.29714	-5.48069	-0.183547	-1.13567	DSTYK	NM_199462;NM_015375	1stExon
cg00007981	0.0671451	0.0773812	0.010236	-3.7963	-3.57568	0.220618	1.16523	-3.89657	-3.69187	0.2047	1.15245	PANX1	NM_015368	1stExon
cg00007987	0.940809	0.930662	-0.0101472	3.99045	3.74654	-0.243918	0.844449	-0.0880262	-0.103671	-0.0156449	-1.0109	ZNF581	NM_016535	Body
cg00008004	0.129015	0.0754615	-0.0535534	-2.75511	-3.61492	-0.85981	0.551025	-2.95439	-3.72812	-0.773725	-1.70968
cg00008033	0.136509	0.142079	0.00556982	-2.66119	-2.59416	0.0670316	1.04756	-2.87293	-2.81524	0.0576955	1.0408	ZNF613	NM_024840;NM_001031721	Intergenic	Promoter
cg00008036	0.870886	0.860868	-0.0100183	2.75384	2.62934	-0.124504	0.917319	-0.199444	-0.216136	-0.0166923	-1.01164	FAM163A	NM_173509	Intergenic	Promoter
cg00008188	0.130438	0.135062	0.0046242	-2.73693	-2.67897	0.0579523	1.04099	-2.93856	-2.8883	0.0502598	1.03545	ZFP36L1	NM_001244701	Body
cg00008345	0.900143	0.880788	-0.0193555	3.17222	2.88526	-0.286961	0.819627	-0.151774	-0.183134	-0.0313603	-1.02198	PDE6D	NM_002601	Body
cg00008387	0.112846	0.120037	0.007191	-2.97483	-2.87396	0.100865	1.07242	-3.14757	-3.05845	0.0891237	1.06372	CNEP1R1	NM_153261	TSS1500	Promoter
cg00008446	0.623114	0.640087	0.0169726	0.725369	0.830619	0.10525	1.07568	-0.682432	-0.643661	0.0387711	1.02724	NTRK1;INSRR	NM_001007792;NM_014215	Body
cg00008452	0.881738	0.878442	-0.0032961	2.89837	2.85331	-0.0450627	0.969248	-0.181577	-0.186981	-0.00540316	-1.00375	APAF1	NM_013229;NM_181861;NM_001160;NM_181869;NM_181868	Body;3'UTR
cg00008488	0.176533	0.186751	0.0102182	-2.22177	-2.12258	0.0991932	1.07117	-2.50199	-2.42081	0.0811792	1.05788
cg00008493	0.885811	0.889536	0.00372505	2.95558	3.00948	0.0539022	1.03807	-0.174929	-0.168875	0.00605416	1.00421	UNC79;COX8C	NM_020818;NM_182971	5'UTR;Body
cg00008544	0.844401	0.865165	0.0207643	2.44009	2.68178	0.241688	1.18238	-0.244	-0.208953	0.0350475	1.02459	GFPT2	NM_005110	Body
cg00008564	0.620109	0.644449	0.0243403	0.706936	0.858012	0.151075	1.1104	-0.689406	-0.633861	0.055545	1.03925
cg00008612	0.685639	0.683606	-0.00203235	1.12503	1.11145	-0.0135798	0.990631	-0.544479	-0.548762	-0.00428274	-1.00297	DIAPH3;DIAPH3-AS2	NM_001258366;NM_001258368;NM_001258367;NM_001042517;NM_001258369;NR_046540	TSS1500;5'UTR;Body
cg00008621	0.751182	0.755523	0.0043412	1.59407	1.62778	0.0337068	1.02364	-0.412766	-0.404452	0.00831357	1.00578	HIF1A	NM_001530;NM_181054;NM_001243084	Body
cg00008629	0.159452	0.148866	-0.010586	-2.39821	-2.51537	-0.117165	0.921998	-2.64881	-2.74792	-0.0991085	-1.07111	MIR3134;PTBP3	NR_036085;NM_001163790;NM_001163788;NM_001244898;NM_005156;NM_001244896;NM_001244897	5'UTR;Body;3'UTR
cg00008647	0.0906078	0.0948219	0.00421406	-3.32719	-3.25491	0.0722854	1.05138	-3.46422	-3.39864	0.0655845	1.04651	FAIM3	NM_001193338;NM_001142473;NM_005449	Body
cg00008665	0.449275	0.449052	-0.0002231	-0.293735	-0.295036	-0.00130091	0.999099	-1.15433	-1.15505	-0.000716589	-1.0005	GTDC2	NM_032806	5'UTR;Body
cg00008671	0.61667	0.580416	-0.0362538	0.685911	0.468128	-0.217783	0.859886	-0.69743	-0.784841	-0.087411	-1.06246	FAM190B	NM_018999	Intergenic	Promoter
cg00008695	0.448379	0.476356	0.0279779	-0.298962	-0.136544	0.162418	1.11916	-1.15721	-1.06989	0.0873243	1.0624
cg00008713	0.111579	0.115308	0.00372825	-2.99317	-2.93969	0.0534846	1.03777	-3.16386	-3.11644	0.0474176	1.03341	IMPA2	NM_014214	TSS1500	Promoter
cg00008737	0.882986	0.884331	0.0013455	2.91571	2.93459	0.0188818	1.01317	-0.179538	-0.177341	0.00219672	1.00152	LRRC4B	NM_001080457	Body
cg00008800	0.8454	0.859024	0.0136235	2.4511	2.60725	0.156149	1.11431	-0.242294	-0.21923	0.0230634	1.01611
cg00008810	0.919048	0.91739	-0.001658	3.50501	3.47316	-0.0318549	0.978162	-0.121787	-0.124392	-0.00260503	-1.00181	DMRTB1	NM_033067	TSS1500	Promoter
cg00008819	0.91807	0.921833	0.003763	3.48613	3.55987	0.0737331	1.05244	-0.123324	-0.117423	0.00590126	1.0041	MSANTD1	NM_001042690	Body;3'UTR
cg00008823	0.0444145	0.0656563	0.0212418	-4.42728	-3.83095	0.596334	1.51187	-4.49282	-3.92892	0.563902	1.47826	NRD1	NM_001101662;NM_002525;NM_001242361	1stExon	Promoter
cg00008839	0.00997846	0.0151591	0.00518062	-6.6325	-6.02164	0.610862	1.52717	-6.64697	-6.04367	0.603292	1.51918	OAZ1	NM_004152	TSS1500	Promoter
cg00008932	0.874638	0.888965	0.0143267	2.80259	3.00111	0.198522	1.14752	-0.193242	-0.169802	0.02344	1.01638	RPS4X	NM_001007	Intergenic	Promoter
cg00008945	0.441297	0.441646	0.0003484	-0.34033	-0.338291	0.00203847	1.00141	-1.18018	-1.17904	0.00113854	1.00079	HMGN5	NM_030763	TSS1500;5'UTR;Body
cg00008971	0.860027	0.849672	-0.0103551	2.61923	2.49879	-0.120442	0.919906	-0.217547	-0.235023	-0.0174761	-1.01219	CCDC163P;MMACHC	NR_033296;NR_033297;NR_033298;NM_015506	TSS1500;Body	Promoter
cg00009001	0.898461	0.891174	-0.0072864	3.14541	3.03369	-0.111729	0.925478	-0.154473	-0.166221	-0.0117478	-1.00818	CIT;MIR1178	NM_001206999;NM_007174;NR_031589	TSS1500;Body	Promoter
cg00009038	0.910774	0.897702	-0.0130718	3.35155	3.13346	-0.218095	0.8597	-0.134835	-0.155691	-0.0208562	-1.01456
cg00009053	0.880384	0.879534	-0.00085065	2.87973	2.86811	-0.0116181	0.991979	-0.183795	-0.185189	-0.00139464	-1.00097	SYT7	NM_004200;NM_001252065	Body;3'UTR
cg00009088	0.901866	0.920667	0.0188004	3.20009	3.53668	0.336587	1.26277	-0.149015	-0.119249	0.0297654	1.02085	VPS37C	NM_017966	Intergenic	Promoter
cg00009167	0.913274	0.904	-0.00927435	3.39652	3.23522	-0.161301	0.894218	-0.13088	-0.145605	-0.0147255	-1.01026	C1orf194;KIAA1324	NM_001122961;NM_020775;NM_001267048;NR_049773	TSS1500;TSS200;5'UTR;1stExon	Promoter
cg00009196	0.819674	0.838146	0.0184715	2.18444	2.37251	0.188061	1.13923	-0.286878	-0.254727	0.0321506	1.02254	RIN2	NM_001242581;NM_018993	Body
cg00009214	0.0778962	0.0643534	-0.0135428	-3.5653	-3.86187	-0.29657	0.814186	-3.6823	-3.95784	-0.275536	-1.21044	DERA	NM_015954	Body
cg00009292	0.875468	0.893108	0.0176406	2.81354	3.06269	0.249151	1.18851	-0.191874	-0.163093	0.0287811	1.02015	DMRTA2	NM_032110	Intergenic
cg00009293	0.793622	0.790287	-0.0033346	1.94316	1.91396	-0.029199	0.979964	-0.333476	-0.339551	-0.00607461	-1.00422	AEBP1;MIR4649	NM_001129;NR_039792	Body
cg00009306	0.584599	0.589557	0.00495855	0.492941	0.522451	0.02951	1.02067	-0.774482	-0.762296	0.0121853	1.00848
cg00009349	0.818011	0.823528	0.0055174	2.16826	2.22238	0.0541133	1.03822	-0.289809	-0.28011	0.00969816	1.00674
cg00009364	0.0170543	0.0232997	0.00624546	-5.84891	-5.38953	0.459376	1.37495	-5.87372	-5.42354	0.45018	1.36621	PELI2	NM_021255	Body
cg00009407	0.0875517	0.080914	-0.00663763	-3.38154	-3.50574	-0.124202	0.917512	-3.51372	-3.62747	-0.113745	-1.08203	TTC8	NM_198310;NM_144596;NM_198309	TSS200	Promoter
cg00009412	0.0838588	0.0827797	-0.0010791	-3.44954	-3.46992	-0.0203835	0.985971	-3.57589	-3.59458	-0.0186852	-1.01304	DDX18	NM_006773	1stExon
cg00009421	0.859921	0.838657	-0.0212633	2.61796	2.37796	-0.240005	0.846742	-0.217724	-0.253846	-0.036122	-1.02535	ABCG5;ABCG8	NM_022436;NM_022437	TSS1500;Body	Promoter
cg00009436	0.849761	0.853612	0.0038519	2.49979	2.54379	0.0439957	1.03097	-0.234872	-0.228347	0.00652485	1.00453
cg00009523	0.0834033	0.0978855	0.0144822	-3.45811	-3.20414	0.253968	1.19248	-3.58375	-3.35276	0.230991	1.17364	SNTG2	NM_018968	Body
cg00009553	0.172715	0.189263	0.0165478	-2.25999	-2.09884	0.161147	1.11818	-2.53353	-2.40153	0.131997	1.09581	CDH8	NM_001796	Body
cg00009750	0.841604	0.834929	-0.00667475	2.4096	2.33857	-0.0710361	0.951954	-0.248787	-0.260275	-0.0114876	-1.00799	CDK15	NM_139158;NM_001261435;NM_001261436	Body
cg00009796	0.762538	0.736942	-0.0255959	1.68311	1.48617	-0.196941	0.872398	-0.39112	-0.440378	-0.049258	-1.03473
cg00009834	0.743525	0.73205	-0.0114753	1.53557	1.44998	-0.0855873	0.942401	-0.427546	-0.449986	-0.0224397	-1.01568
cg00009871	0.854552	0.880364	0.0258118	2.55467	2.87945	0.324782	1.25248	-0.226759	-0.183828	0.0429315	1.03021	METTL21CP1	NR_026965	Intergenic	Promoter
cg00009916	0.0185499	0.0150465	-0.00350337	-5.72543	-6.03255	-0.307122	0.808253	-5.75244	-6.05443	-0.301981	-1.23284	AK4	NM_203464;NM_001005353;NM_013410	TSS1500;5'UTR;Body	Promoter
cg00009922	0.919474	0.905892	-0.0135818	3.51327	3.26694	-0.246328	0.84304	-0.12112	-0.14259	-0.0214694	-1.01499	COL4A1	NM_001845	Body
cg00009927	0.859712	0.856006	-0.00370635	2.61547	2.57161	-0.0438538	0.97006	-0.218074	-0.224307	-0.00623312	-1.00433
cg00009944	0.692473	0.700875	0.00840195	1.17104	1.22841	0.0573636	1.04056	-0.53017	-0.512771	0.0173992	1.01213	S100B	NM_006272	Intergenic
cg00009970	0.0376311	0.0304047	-0.00722637	-4.67659	-4.99502	-0.318422	0.801946	-4.73193	-5.03956	-0.30763	-1.23767	MEX3C	NM_016626	TSS200;5'UTR;1stExon
cg00010046	0.103864	0.104482	0.000617285	-3.10902	-3.09947	0.00954293	1.00664	-3.26723	-3.25868	0.00854882	1.00594	MVD;MGC23284	NM_002461;NR_024402;NR_024399	1stExon	Promoter
cg00010078	0.914469	0.915889	0.00142015	3.41841	3.4448	0.0263941	1.01846	-0.128995	-0.126756	0.00223874	1.00155	SH3RF3	NM_001099289	Body
cg00010108	0.864729	0.861006	-0.00372365	2.6764	2.631	-0.0454027	0.969019	-0.20968	-0.215905	-0.00622587	-1.00432
cg00010168	0.192278	0.244145	0.0518665	-2.07066	-1.63037	0.440289	1.35688	-2.37873	-2.03419	0.344541	1.26975	MMS19;UBTD1	NM_022362;NM_024954	TSS1500	Promoter
cg00010242	0.425176	0.447764	0.0225886	-0.435062	-0.302545	0.132518	1.0962	-1.23387	-1.15919	0.0746805	1.05313	TSHR	NM_000369	Body
cg00010266	0.105944	0.105385	-0.00055975	-3.07706	-3.08561	-0.00854556	0.994094	-3.23862	-3.24627	-0.0076426	-1.00531	MFSD3	NM_138431	TSS200	Promoter
cg00010445	0.747239	0.743256	-0.00398225	1.56379	1.53353	-0.0302615	0.979243	-0.420359	-0.428068	-0.0077091	-1.00536	RFX1	NM_002918	Body
cg00010654	0.307831	0.317553	0.0097213	-1.16898	-1.10372	0.0652615	1.04627	-1.69979	-1.65493	0.0448557	1.03158	HECTD3	NM_024602	Body
cg00010659	0.109512	0.125613	0.0161009	-3.02351	-2.79929	0.22422	1.16815	-3.19084	-2.99294	0.197896	1.14702	TMEM14C	NM_001165258;NM_016462	Intergenic	Promoter
cg00010672	0.872033	0.850057	-0.0219767	2.76862	2.50314	-0.265475	0.831925	-0.197545	-0.234369	-0.0368244	-1.02585
cg00010742	0.380256	0.373995	-0.00626095	-0.704701	-0.743155	-0.0384535	0.973698	-1.39496	-1.41891	-0.0239518	-1.01674	BARHL2	NM_020063	TSS1500	Promoter
cg00010789	0.842571	0.863199	0.0206286	2.42009	2.65762	0.237525	1.17897	-0.24713	-0.212234	0.034896	1.02448	NCL;SNORA75;SNORD20	NM_005381;NR_002921;NR_002908	TSS1500;TSS200;Body	Promoter
cg00010853	0.857213	0.907627	0.0504146	2.58579	3.29656	0.710776	1.63668	-0.222275	-0.139828	0.0824468	1.05881	PPP1R18	NM_001134870;NM_133471	1stExon;Body
cg00010890	0.849663	0.829709	-0.0199537	2.49869	2.2846	-0.214084	0.862093	-0.235038	-0.269322	-0.0342848	-1.02405
cg00010932	0.0808689	0.0923281	0.0114593	-3.50661	-3.29733	0.209286	1.15612	-3.62827	-3.43709	0.191186	1.1417	METTL5	NM_014168	Body
cg00010946	0.910013	0.912532	0.00251875	3.3381	3.38305	0.0449449	1.03164	-0.13604	-0.132053	0.0039876	1.00277	SHOX2	NM_003030;NM_006884;NM_001163678	Body
cg00010947	0.0823638	0.0893802	0.00701643	-3.47784	-3.34882	0.129019	1.09355	-3.60185	-3.4839	0.117945	1.08519	HELQ;MRPS18C	NM_133636;NM_016067	TSS1500;Body	Promoter
cg00010954	0.504864	0.479046	-0.0258174	0.0280682	-0.12099	-0.149058	0.901839	-0.986034	-1.06176	-0.0757289	-1.05389
cg00010992	0.113604	0.123195	0.0095913	-2.96394	-2.83131	0.132629	1.09629	-3.13791	-3.02098	0.116933	1.08443	TIGD2	NM_145715	TSS1500	Promoter
cg00011122	0.115153	0.12983	0.014677	-2.94188	-2.74468	0.197203	1.14647	-3.11838	-2.94531	0.173072	1.12746	RMI2	NM_152308	TSS1500	Promoter
cg00011200	0.413241	0.382138	-0.031102	-0.505788	-0.693188	-0.187401	0.878187	-1.27495	-1.38783	-0.112886	-1.08139	PORCN;EBP	NM_022825;NM_203473;NM_203475;NM_203474;NM_006579	5'UTR;1stExon
cg00011203	0.782943	0.799659	0.0167157	1.85083	1.99692	0.146092	1.10657	-0.353021	-0.322544	0.0304772	1.02135
cg00011225	0.923466	0.898928	-0.0245386	3.59289	3.15282	-0.440075	0.737096	-0.114869	-0.153723	-0.0388542	-1.0273	WNT6	NM_006522	Body
cg00011239	0.908087	0.929248	0.0211618	3.30448	3.71523	0.410748	1.32937	-0.139098	-0.105864	0.0332345	1.0233
cg00011247	0.0270812	0.0213767	-0.00570448	-5.16695	-5.51664	-0.349685	0.784755	-5.20656	-5.54781	-0.341251	-1.26685	YTHDF3	NM_152758	TSS1500	Promoter
cg00011284	0.139857	0.150009	0.0101528	-2.62063	-2.50239	0.118234	1.08541	-2.83798	-2.73688	0.101104	1.07259	RBL2	NM_005611	Body
cg00011346	0.0931574	0.135228	0.0420706	-3.28311	-2.67693	0.606184	1.52223	-3.42419	-2.88653	0.537652	1.45161	ERBB4	NM_001042599;NM_005235	TSS1500	Promoter
cg00011350	0.816735	0.791514	-0.0252212	2.15594	1.92467	-0.231274	0.851882	-0.29206	-0.337313	-0.0452535	-1.03186	MLL2	NM_003482	Body
cg00011459	0.90146	0.916346	0.0148851	3.19349	3.45338	0.259889	1.19739	-0.149664	-0.126036	0.0236276	1.01651	TMEM186;PMM2	NM_015421;NM_000303	TSS1500;Body	Promoter
cg00011460	0.919341	0.922084	0.0027427	3.5107	3.56491	0.0542082	1.03829	-0.121327	-0.11703	0.00429763	1.00298	RBM47	NM_019027;NM_001098634	Body
cg00011482	0.850281	0.87323	0.0229492	2.50568	2.78415	0.278468	1.21291	-0.233989	-0.195567	0.0384224	1.02699	PAX9	NM_006194	5'UTR;Body
cg00011513	0.181621	0.199707	0.0180867	-2.17184	-2.00264	0.169201	1.12444	-2.461	-2.32404	0.136959	1.09959	LCE5A	NM_178438	Body;3'UTR
cg00011564	0.871903	0.875167	0.0032639	2.76693	2.80956	0.0426267	1.02999	-0.19776	-0.19237	0.00539053	1.00374	NLRC3	NM_178844	Body;3'UTR
cg00011578	0.142872	0.115918	-0.0269536	-2.58479	-2.93107	-0.346283	0.786608	-2.80721	-3.10882	-0.301614	-1.23252	PPP5C	NM_006247;NM_001204284	1stExon
cg00011605	0.858593	0.861678	0.0030852	2.60212	2.63912	0.0369997	1.02598	-0.219954	-0.214779	0.00517478	1.00359
cg00011616	0.945443	0.946124	0.000681	4.11515	4.13431	0.0191603	1.01337	-0.0809378	-0.079899	0.0010388	1.00072
cg00011717	0.906293	0.906896	0.00060315	3.27375	3.28403	0.0102758	1.00715	-0.14195	-0.14099	0.000959813	1.00067
cg00011740	0.693828	0.709313	0.0154852	1.18023	1.28696	0.106721	1.07678	-0.527351	-0.495506	0.0318447	1.02232	CBLN1	NM_004352	Body;3'UTR
cg00011754	0.880108	0.876302	-0.00380575	2.87594	2.82461	-0.0513358	0.965042	-0.184248	-0.1905	-0.00625201	-1.00434	GRIP2	NM_001080423	TSS1500	Promoter
cg00011856	0.610401	0.544215	-0.0661866	0.647769	0.255821	-0.391947	0.7621	-0.71217	-0.877752	-0.165582	-1.12162	IGFBP5	NM_000599	TSS1500	Promoter
cg00011861	0.113907	0.11105	-0.002857	-2.9596	-3.00089	-0.0412911	0.971785	-3.13407	-3.17072	-0.036647	-1.02573
cg00011891	0.168544	0.182565	0.0140211	-2.30252	-2.1627	0.139822	1.10177	-2.56881	-2.45352	0.115286	1.08319	UBL4A;SLC10A3	NM_014235;NM_019848;NM_001142392;NM_001142391	Body
cg00011924	0.444664	0.448134	0.00347063	-0.320646	-0.300385	0.0202611	1.01414	-1.16921	-1.158	0.0112166	1.00781	RNF222	NM_001146684	Intergenic	Promoter
cg00011994	0.0430372	0.0457453	0.00270813	-4.47481	-4.38268	0.0921287	1.06594	-4.53827	-4.45023	0.0880402	1.06293	FLOT1;IER3	NM_005803;NM_003897	Body	Promoter
cg00012036	0.164073	0.177358	0.0132853	-2.34904	-2.2136	0.135442	1.09843	-2.60759	-2.49526	0.112329	1.08097	H3F3B	NM_005324	TSS1500;5'UTR;Body
cg00012123	0.894363	0.896248	0.00188525	3.08175	3.11076	0.0290175	1.02032	-0.161068	-0.15803	0.00303789	1.00211	TPPP	NM_007030	Body
cg00012126	0.0813996	0.0852131	0.00381356	-3.49634	-3.42429	0.0720563	1.05121	-3.61884	-3.55278	0.0660545	1.04685
cg00012148	0.780566	0.772327	-0.0082392	1.83073	1.76225	-0.0684866	0.953638	-0.357407	-0.372716	-0.0153092	-1.01067	TINAG	NM_014464	TSS1500	Promoter
cg00012194	0.855479	0.862679	0.00719965	2.56546	2.65127	0.0858142	1.06129	-0.225195	-0.213104	0.0120908	1.00842	PLXNB2	NM_012401	Body
cg00012199	0.0964001	0.12135	0.0249499	-3.22858	-2.85611	0.372462	1.29456	-3.37482	-3.04275	0.332067	1.25882	ANG;RNASE4	NM_001145;NM_002937	Intergenic	Promoter
cg00012203	0.0203363	0.0137888	-0.00654752	-5.59016	-6.16033	-0.570173	0.673536	-5.6198	-6.18036	-0.560563	-1.47484	ARPC2	NM_152862;NM_005731	TSS200;5'UTR;Body	Promoter
cg00012238	0.603844	0.59638	-0.0074643	0.608109	0.563235	-0.0448748	0.969374	-0.727751	-0.745696	-0.0179447	-1.01252	CABYR	NM_012189;NM_138643;NM_153770;NM_153769;NM_153768;NM_138644	Intergenic	Promoter
cg00012317	0.677367	0.679392	0.0020253	1.07004	1.08343	0.0133921	1.00933	-0.561991	-0.557684	0.00430717	1.00299	FCGR1C	NR_027484	5'UTR;Body
cg00012343	0.870375	0.861726	-0.00864885	2.74729	2.6397	-0.107592	0.928136	-0.200292	-0.214699	-0.0144077	-1.01004	DTNBP1	NM_032122;NM_183040;NR_036448	Body;3'UTR
cg00012362	0.141478	0.141989	0.0005105	-2.60127	-2.59522	0.00605447	1.00421	-2.82135	-2.81615	0.00519635	1.00361	S100A13;S100A1	NM_005979;NM_001024213;NM_001024211;NM_001024212;NM_001024210;NM_006271	TSS1500;5'UTR;1stExon;Body	Promoter
cg00012386	0.0882066	0.0819329	-0.00627373	-3.36975	-3.48609	-0.116337	0.922527	-3.50297	-3.60941	-0.106444	-1.07657	LOC100130093;JMJD4;SNAP47	NR_024486;NR_024485;NM_001161465;NM_023007;NM_053052	TSS1500;Body	Promoter
cg00012395	0.777559	0.776771	-0.00078815	1.80553	1.79896	-0.00656578	0.995459	-0.362977	-0.36444	-0.00146309	-1.00101
cg00012397	0.0470482	0.0472445	0.000196335	-4.34019	-4.33389	0.00630519	1.00438	-4.40972	-4.40371	0.00600793	1.00417	KCNC1	NM_004976;NM_001112741	TSS1500	Promoter
cg00012469	0.163649	0.168811	0.00516235	-2.35351	-2.29977	0.0537398	1.03795	-2.61133	-2.56652	0.0448072	1.03155
cg00012522	0.0218401	0.0301834	0.00834328	-5.48502	-5.00588	0.479133	1.39391	-5.51688	-5.0501	0.466775	1.38202	ARRDC4	NM_183376	TSS200;5'UTR;1stExon
cg00012529	0.912447	0.895233	-0.0172148	3.38152	3.09507	-0.286446	0.819919	-0.132187	-0.159666	-0.0274787	-1.01923	GALNT9	NM_001122636	Body
cg00012576	0.579218	0.603738	0.0245198	0.461032	0.607465	0.146433	1.10683	-0.787822	-0.728007	0.0598156	1.04233	GPC6	NM_005708	Body
cg00012638	0.237743	0.256711	0.0189673	-1.68087	-1.53378	0.147091	1.10733	-2.07252	-1.96178	0.110738	1.07978	KCNK17	NM_031460;NM_001135111	Body
cg00012692	0.778816	0.780409	0.00159257	1.81604	1.82941	0.0133724	1.00931	-0.360645	-0.357698	0.00294711	1.00204	GJB6	NM_006783;NM_001110219;NM_001110220;NM_001110221	5'UTR;Body	Promoter
cg00012698	0.694771	0.667312	-0.0274599	1.18665	1.00419	-0.18246	0.881199	-0.52539	-0.583567	-0.0581779	-1.04115	RYR3;AVEN	NM_001036;NM_001243996;NM_020371	Body;3'UTR
cg00012701	0.053754	0.0641144	0.0103604	-4.13777	-3.86761	0.27016	1.20594	-4.21748	-3.96321	0.254277	1.19274
cg00012762	0.113596	0.0947374	-0.018859	-2.96405	-3.25633	-0.292283	0.816609	-3.13801	-3.39992	-0.261911	-1.19907	RAB37;SLC9A3R1;MIR3615	NM_175738;NM_001163989;NM_001163990;NM_001006638;NM_004252;NR_037409	TSS1500;TSS200	Promoter
cg00012792	0.118592	0.104985	-0.013607	-2.8938	-3.09172	-0.197925	0.871804	-3.07592	-3.25174	-0.175823	-1.12961	BLOC1S5-TXNDC5;BLOC1S5;EEF1E1-MUTED	NR_037616;NM_001199323;NR_037618;NM_001199322;NM_201280	5'UTR;Body;3'UTR
cg00012920	0.895605	0.890617	-0.0049882	3.10082	3.02542	-0.0753966	0.949081	-0.159065	-0.167123	-0.00805775	-1.0056	FBF1	NM_001080542	Body
cg00012960	0.938187	0.934633	-0.00355345	3.92388	3.83777	-0.0861142	0.942057	-0.0920533	-0.097528	-0.00547469	-1.0038
cg00012992	0.038006	0.0374244	-0.00058156	-4.66173	-4.68485	-0.0231184	0.984103	-4.71763	-4.73988	-0.0222465	-1.01554	PRKCH	NM_006255	TSS1500	Promoter
cg00013006	0.821373	0.830454	0.0090809	2.20109	2.29222	0.0911351	1.06521	-0.28389	-0.268028	0.0158626	1.01106	OR52B4	NM_001005161	TSS1500	Promoter
cg00013015	0.78306	0.785279	0.00221855	1.85183	1.87074	0.0189114	1.01319	-0.352805	-0.348723	0.00408163	1.00283
cg00013196	0.908004	0.914773	0.0067688	3.30306	3.42403	0.120972	1.08747	-0.139229	-0.128514	0.0107148	1.00745	DCAF4L2	NM_152418	1stExon
cg00013301	0.845359	0.838267	-0.00709275	2.45064	2.37379	-0.0768536	0.948123	-0.242363	-0.254519	-0.0121556	-1.00846
cg00013349	0.714956	0.730104	0.0151479	1.32667	1.4357	0.109028	1.0785	-0.484073	-0.453826	0.0302473	1.02119	ST6GALNAC3	NM_152996	Body
cg00013369	0.878728	0.862312	-0.0164163	2.85717	2.6468	-0.210366	0.864318	-0.186512	-0.213719	-0.0272072	-1.01904
cg00013374	0.897247	0.896884	-0.0003633	3.12633	3.12065	-0.00567618	0.996073	-0.156422	-0.157007	-0.000584273	-1.00041	TRIM56	NM_030961	TSS200;5'UTR;Body
cg00013409	0.103324	0.116686	0.0133618	-3.11741	-2.9203	0.197113	1.1464	-3.27475	-3.0993	0.175453	1.12932	EPHA10	NM_001099439;NM_173641	TSS1500	Promoter
cg00013410	0.0428427	0.0554799	0.0126371	-4.48163	-4.08955	0.392089	1.31229	-4.54481	-4.17189	0.372914	1.29497	MED13	NM_005121	TSS200;5'UTR;1stExon
cg00013441	0.145072	0.129495	-0.0155777	-2.55903	-2.74896	-0.18993	0.876648	-2.78515	-2.94903	-0.163879	-1.1203	CCDC62	NR_027918;NM_201435	TSS1500	Promoter
cg00013451	0.163433	0.167023	0.00359017	-2.35578	-2.31823	0.0375537	1.02637	-2.61323	-2.58188	0.0313489	1.02197	STC1	NM_003155	Body
cg00013475	0.943149	0.943514	0.0003645	4.05223	4.06207	0.00983711	1.00684	-0.084442	-0.0838846	0.000557452	1.00039	DYSF	NM_001130977;NM_001130978;NM_003494;NM_001130976;NM_001130981;NM_001130979;NM_001130980	TSS1500	Promoter
cg00013540	0.0193921	0.0186905	-0.000701598	-5.66014	-5.71433	-0.0541955	0.963131	-5.68839	-5.74155	-0.0531637	-1.03754	GTF2IRD2B	NM_001003795	5'UTR;Body
cg00013543	0.507284	0.50559	-0.0016941	0.0420353	0.0322574	-0.00977791	0.993245	-0.979135	-0.983961	-0.00482602	-1.00335	TNXB	NM_019105	Body
cg00013569	0.956076	0.937807	-0.0182692	4.44406	3.91447	-0.529586	0.692753	-0.0648021	-0.0926367	-0.0278346	-1.01948	RAB40B	NM_006822	Body;3'UTR
cg00013618	0.869562	0.864716	-0.0048455	2.73692	2.67624	-0.0606832	0.95881	-0.20164	-0.209702	-0.00806168	-1.0056
cg00013655	0.0769494	0.0973679	0.0204185	-3.58443	-3.21262	0.371809	1.29397	-3.69995	-3.36041	0.339537	1.26535	PIGQ	NM_004204;NM_148920	Body
cg00013660	0.766128	0.779656	0.0135277	1.71187	1.82308	0.111211	1.08013	-0.384343	-0.359091	0.0252517	1.01766	ANAPC2	NM_013366	Intergenic
cg00013733	0.91912	0.901146	-0.0179742	3.5064	3.18839	-0.318012	0.802175	-0.121675	-0.150168	-0.0284927	-1.01995	DAZAP1	NM_170711;NM_018959	Body
cg00013804	0.850099	0.831487	-0.0186124	2.50362	2.30283	-0.200791	0.870073	-0.234297	-0.266234	-0.0319377	-1.02238	ASAP2	NM_003887;NM_001135191	Body
cg00013809	0.770885	0.79129	0.020405	1.75044	1.92271	0.172263	1.12682	-0.375413	-0.337722	0.0376909	1.02647	PTPRN2	NM_002847;NM_130843;NM_130842	Body
cg00013899	0.892634	0.85499	-0.0376444	3.05554	2.55975	-0.495782	0.709177	-0.163859	-0.226021	-0.0621619	-1.04403	CACHD1	NM_020925	Body
cg00013993	0.956469	0.951196	-0.00527285	4.45759	4.28467	-0.172926	0.887042	-0.0642103	-0.0721856	-0.00797534	-1.00554	ARHGEF18	NM_015318;NM_001130955	Body
cg00014085	0.0761777	0.0743621	-0.00181562	-3.60017	-3.63781	-0.0376343	0.974251	-3.71449	-3.74929	-0.0348017	-1.02442	RETSAT;ELMOD3	NM_017750;NM_032213;NM_001135023;NM_001135022;NM_001135021	1stExon	Promoter
cg00014104	0.126942	0.128568	0.0016263	-2.78191	-2.76085	0.0210554	1.0147	-2.97776	-2.95939	0.0183655	1.01281	MAPK1	NM_002745;NM_138957	Body
cg00014112	0.369864	0.336693	-0.0331712	-0.768667	-0.978243	-0.209576	0.864791	-1.43493	-1.57049	-0.135562	-1.09852	GYPC	NM_016815;NM_002101;NM_001256584	TSS1500;5'UTR;1stExon
cg00014118	0.882289	0.896735	0.0144463	2.906	3.11833	0.212331	1.15856	-0.180678	-0.157247	0.0234308	1.01637	KIAA1751	NM_001080484	Intergenic	Promoter
cg00014152	0.945314	0.935934	-0.00937965	4.11154	3.86878	-0.242765	0.845124	-0.0811348	-0.0955211	-0.0143863	-1.01002	WDR13	NR_029427;NM_017883;NM_001166426	TSS1500;5'UTR;1stExon;Body
cg00014168	0.902401	0.902033	-0.0003678	3.20883	3.20282	-0.0060147	0.99584	-0.148159	-0.148747	-0.000588132	-1.00041	ESPN	NM_031475	Body
cg00014194	0.219671	0.236685	0.0170137	-1.82874	-1.68931	0.139425	1.10147	-2.18658	-2.07896	0.107622	1.07745	OLFM1	NM_014279;NM_006334	Body
cg00014203	0.699504	0.678541	-0.0209633	1.21899	1.0778	-0.141188	0.906772	-0.515595	-0.559493	-0.0438971	-1.03089	KDM6B;TMEM88	NM_001080424;NM_203411	TSS1500;Body;3'UTR	Promoter
cg00014260	0.256854	0.290074	0.0332197	-1.5327	-1.29125	0.241448	1.18218	-1.96098	-1.78551	0.175471	1.12933	PRSS55	NM_001197020;NM_198464	TSS200;5'UTR;1stExon
cg00014272	0.0963076	0.118081	0.0217736	-3.23011	-2.90087	0.329244	1.25636	-3.37621	-3.08215	0.294058	1.22608	LSM7;SPPL2B	NM_016199;NM_001077238;NM_152988	TSS1500;Body	Promoter
cg00014285	0.0841935	0.08469	0.000496515	-3.44326	-3.434	0.00926541	1.00644	-3.57015	-3.56166	0.00848303	1.0059	FONG	NR_034096	TSS1500	Promoter
cg00014289	0.255382	0.26444	0.0090586	-1.54385	-1.4759	0.0679455	1.04822	-1.96927	-1.91899	0.0502869	1.03547
cg00014301	0.876904	0.886188	0.00928335	2.83264	2.96096	0.128316	1.09302	-0.189508	-0.174316	0.0151928	1.01059	TSSC1	NM_003310	Body
cg00014333	0.634018	0.630355	-0.0036631	0.792749	0.770022	-0.0227276	0.98437	-0.657405	-0.665764	-0.00835949	-1.00581
cg00014377	0.880434	0.86646	-0.0139742	2.88041	2.69786	-0.182549	0.881145	-0.183713	-0.206795	-0.0230821	-1.01613
cg00014445	0.886385	0.886974	0.00058885	2.96378	2.97224	0.00845484	1.00588	-0.173994	-0.173036	0.000958104	1.00066	PTPRF	NM_002840;NM_130440	Body
cg00014484	0.595165	0.576469	-0.0186959	0.555955	0.444775	-0.111179	0.925831	-0.748639	-0.794685	-0.0460464	-1.03243
cg00014561	0.583842	0.576408	-0.0074342	0.488446	0.444413	-0.0440328	0.96994	-0.77635	-0.794838	-0.0184881	-1.0129	NUP93	NM_014669	Intergenic	Promoter
cg00014638	0.583691	0.612747	0.0290568	0.487548	0.662018	0.17447	1.12855	-0.776724	-0.706636	0.0700886	1.04978	41338	NM_017824	Body;3'UTR
cg00014665	0.888254	0.896767	0.00851225	2.99075	3.11882	0.128069	1.09283	-0.170955	-0.157196	0.0137597	1.00958
cg00014667	0.788286	0.809168	0.0208819	1.8966	2.08414	0.187533	1.13881	-0.343209	-0.305489	0.0377199	1.02649
cg00014733	0.86833	0.835083	-0.0332472	2.72131	2.34017	-0.381139	0.767831	-0.203685	-0.260009	-0.0563242	-1.03981	AP1B1;MIR3653;SNORD125	NM_001166019;NM_001127;NM_145730;NR_037426;NR_003686	TSS1500;Body	Promoter
cg00014748	0.561505	0.566896	0.005391	0.356738	0.38837	0.0316321	1.02217	-0.832629	-0.818844	0.0137852	1.0096
cg00014752	0.0995172	0.10233	0.00281264	-3.17768	-3.13296	0.0447224	1.03148	-3.32891	-3.2887	0.0402091	1.02826	KIF3A	NM_007054	TSS1500	Promoter
cg00014754	0.544539	0.54973	0.0051919	0.257705	0.287935	0.0302302	1.02118	-0.876894	-0.863204	0.0136902	1.00953	PSCA	NR_033343;NM_005672	TSS200;5'UTR;Body	Promoter
cg00014786	0.609516	0.60212	-0.0073956	0.6424	0.597719	-0.0446806	0.969504	-0.714264	-0.731876	-0.0176121	-1.01228
cg00014806	0.0309854	0.0381011	0.0071157	-4.96686	-4.65798	0.308877	1.23874	-5.01227	-4.71402	0.298244	1.22965	GADD45B	NM_015675	TSS1500	Promoter
cg00014830	0.801942	0.805131	0.003189	2.01757	2.04672	0.029144	1.02041	-0.318431	-0.312705	0.00572564	1.00398
cg00014837	0.875962	0.895374	0.0194124	2.82008	3.09725	0.277169	1.21181	-0.19106	-0.159437	0.0316228	1.02216	ACRBP	NM_032489	TSS1500	Promoter
cg00014900	0.885232	0.894138	0.00890577	2.94734	3.07831	0.130974	1.09503	-0.175872	-0.161431	0.0144415	1.01006	DPH2	NM_001039589;NM_001384	Body;3'UTR
cg00014986	0.0294755	0.0245162	-0.0049594	-5.04117	-5.31431	-0.27314	0.827517	-5.08434	-5.35012	-0.265786	-1.20229	ALYREF;ANAPC11	NM_005782;NM_016476;NM_001002248;NM_001002247;NM_001002246;NM_001002245;NM_001002244;NM_001002249	TSS1500;5'UTR;1stExon;Body	Promoter
cg00014996	0.0310467	0.0248487	-0.00619802	-4.96391	-5.29438	-0.330469	0.795278	-5.00941	-5.33069	-0.32127	-1.24943	USP14	NM_001037334;NM_005151	TSS1500	Promoter
cg00014998	0.929078	0.935829	0.00675165	3.71148	3.86626	0.154772	1.11325	-0.106129	-0.0956829	0.0104462	1.00727	MIR10B;HOXD4	NR_029609;NM_014621	TSS1500;TSS200	Promoter
cg00015024	0.122748	0.126317	0.0035683	-2.83729	-2.79006	0.0472214	1.03327	-3.02622	-2.98488	0.0413412	1.02907	LOC728558;CCNJ	NR_038444;NM_001134376;NM_001134375;NM_019084	TSS1500;Body;3'UTR	Promoter
cg00015058	0.426679	0.442457	0.015778	-0.426192	-0.333546	0.0926462	1.06632	-1.22878	-1.17639	0.0523861	1.03698	MEIS1-AS3	NR_046438	Body;3'UTR
cg00015121	0.446941	0.446442	-0.00049825	-0.307352	-0.31026	-0.00290835	0.997986	-1.16185	-1.16345	-0.00160922	-1.00112	THTPA	NR_046051;NR_046052;NR_023314;NM_024328;NM_001256062;NM_001126339;NM_001256322;NM_001256321;NM_001256323	TSS1500;5'UTR;Body	Promoter
cg00015261	0.674797	0.671961	-0.002836	1.05312	1.03451	-0.0186028	0.987188	-0.567474	-0.57355	-0.00607605	-1.00422
cg00015286	0.695747	0.745814	0.0500669	1.19329	1.55293	0.35964	1.28311	-0.523365	-0.423112	0.100253	1.07196
cg00015319	0.697975	0.710384	0.0124092	1.20851	1.29446	0.0859514	1.06139	-0.518753	-0.493329	0.025424	1.01778	FLJ12825	NR_026655	5'UTR;Body
cg00015340	0.257563	0.28597	0.0284064	-1.52734	-1.32012	0.207218	1.15446	-1.957	-1.80607	0.150935	1.11029
cg00015343	0.81925	0.82228	0.00303035	2.1803	2.21002	0.029719	1.02081	-0.287625	-0.282299	0.00532659	1.0037	TSPAN18	NM_130783	5'UTR;Body
cg00015373	0.900621	0.882631	-0.0179901	3.17991	2.91076	-0.269149	0.829809	-0.151008	-0.180118	-0.0291099	-1.02038
cg00015530	0.8625	0.827774	-0.0347266	2.64909	2.26493	-0.384165	0.766222	-0.213403	-0.272692	-0.0592885	-1.04195	PARP10	NM_032789	Body
cg00015572	0.897507	0.894052	-0.00345515	3.13039	3.077	-0.0533976	0.963664	-0.156005	-0.16157	-0.00556469	-1.00386	GPX6	NM_182701	Body
cg00015603	0.896114	0.878353	-0.0177602	3.10867	2.8521	-0.25657	0.837076	-0.158247	-0.187127	-0.0288802	-1.02022	MYEOV2	NM_138336;NM_001163424	Body
cg00015639	0.773372	0.797939	0.0245668	1.77084	1.98149	0.21065	1.15721	-0.370765	-0.325649	0.0451156	1.03177	NRL	NM_006177	Intergenic	Promoter
cg00015699	0.899596	0.900648	0.00105185	3.16346	3.18034	0.0168795	1.01177	-0.152651	-0.150965	0.00168588	1.00117
cg00015770	0.098557	0.143533	0.0449761	-3.19321	-2.57701	0.616193	1.53282	-3.3429	-2.80054	0.542354	1.45635	QRFPR	NM_198179	TSS1500;5'UTR;1stExon
cg00015930	0.966534	0.969124	0.00258985	4.85207	4.97214	0.120065	1.08678	-0.049107	-0.0452465	0.00386056	1.00268
cg00016066	0.0222374	0.024671	0.00243364	-5.45843	-5.305	0.153426	1.11221	-5.49087	-5.34104	0.149831	1.10944	LOC145783;TCF12	NR_015419;NM_003205;NM_207036;NM_207038;NM_207037	TSS1500;1stExon;3'UTR	Promoter
cg00016127	0.220939	0.183299	-0.0376401	-1.81809	-2.15561	-0.337521	0.7914	-2.17828	-2.44773	-0.269449	-1.20535	OR8U8;OR5M11	NM_001013356;NM_001005245	1stExon;Body
cg00016156	0.112769	0.141702	0.0289332	-2.97594	-2.59862	0.377323	1.29893	-3.14856	-2.81907	0.329492	1.25657	MIR3912;NPM1	NR_037474;NM_001037738;NM_199185;NM_002520	TSS1500;Body	Promoter
cg00016223	0.012972	0.015947	0.00297499	-6.24962	-5.94738	0.302238	1.23306	-6.26845	-5.97057	0.297883	1.22934	STK38	NM_007271	5'UTR;1stExon
cg00016238	0.928703	0.903568	-0.0251352	3.70331	3.22805	-0.47526	0.719337	-0.10671	-0.146295	-0.0395844	-1.02782
cg00016255	0.429789	0.407338	-0.0224505	-0.407867	-0.54098	-0.133113	0.911862	-1.2183	-1.2957	-0.0774004	-1.05512	PTGES3L-AARSD1;PTGES3L;RUNDC1	NM_001136042;NM_001261430;NM_001142654;NM_001142653;NM_173079	Body	Promoter
cg00016324	0.856219	0.859733	0.00351405	2.57411	2.61571	0.0416068	1.02926	-0.223948	-0.21804	0.00590892	1.0041	ARHGAP15	NM_018460	Body
cg00016360	0.844807	0.859193	0.0143861	2.44455	2.60926	0.164706	1.12094	-0.243307	-0.218946	0.0243606	1.01703	DNAH11	NM_003777	TSS1500	Promoter
cg00016406	0.979146	0.974261	-0.0048846	5.55309	5.24227	-0.310818	0.806185	-0.0304048	-0.0376199	-0.00721509	-1.00501	KIF26A	NM_015656	Body
cg00016439	0.746564	0.76742	0.0208555	1.55865	1.72229	0.163641	1.12011	-0.421661	-0.381912	0.0397494	1.02794	ST8SIA3	NM_015879	TSS1500	Promoter
cg00016481	0.970428	0.964057	-0.0063714	5.03634	4.74534	-0.291002	0.817334	-0.0433063	-0.0528096	-0.00950332	-1.00661	ZFHX4	NM_024721	Body
cg00016498	0.0716869	0.0751293	0.00344238	-3.69483	-3.6218	0.0730255	1.05192	-3.80215	-3.73448	0.0676658	1.04802	RAB5C	NM_201434;NM_001252039;NM_004583	5'UTR;1stExon
cg00016522	0.602964	0.570407	-0.0325569	0.602801	0.409021	-0.19378	0.874312	-0.729856	-0.809936	-0.0800799	-1.05708	MTM1	NM_000252	5'UTR;Body
cg00016593	0.873215	0.876003	0.0027882	2.78395	2.82063	0.0366804	1.02575	-0.195591	-0.190992	0.00459923	1.00319	SLFNL1-AS1;SLFNL1	NR_037868;NM_144990;NM_001168247	5'UTR;1stExon;Body
cg00016618	0.897434	0.887157	-0.0102766	3.12925	2.97488	-0.154375	0.898522	-0.156122	-0.172738	-0.0166157	-1.01158	CRAMP1L	NM_020825	Body
cg00016718	0.880218	0.884783	0.00456515	2.87745	2.94098	0.0635226	1.04501	-0.184067	-0.176604	0.00746303	1.00519	MUT	NM_000255	Body
cg00016783	0.883849	0.8553	-0.0285485	2.92779	2.56337	-0.364425	0.776778	-0.178129	-0.225497	-0.0473685	-1.03338	KIDINS220	NM_020738	Body
cg00016802	0.783491	0.752776	-0.0307158	1.85549	1.6064	-0.249094	0.841424	-0.352011	-0.409708	-0.0576976	-1.0408	CAGE1	NM_205864;NM_001170692;NM_001170693	Body
cg00016814	0.866756	0.892092	0.0253354	2.70156	3.04739	0.345828	1.27088	-0.206301	-0.164736	0.0415657	1.02923	CNTNAP2	NM_014141	Body
cg00016841	0.876195	0.866556	-0.009639	2.82318	2.69906	-0.124124	0.917561	-0.190676	-0.206635	-0.015959	-1.01112	SLC5A2;C16orf58	NM_003041;NM_022744	Body
cg00016892	0.791908	0.799685	0.00777765	1.92811	1.99717	0.0690558	1.04903	-0.336596	-0.322495	0.0141002	1.00982	C19orf69	NM_001130514	TSS1500	Promoter
cg00016913	0.08549	0.0976438	0.0121538	-3.41917	-3.2081	0.211074	1.15755	-3.5481	-3.35633	0.191773	1.14217	PIPOX	NM_016518	TSS1500	Promoter
cg00016934	0.609413	0.573476	-0.0359371	0.641776	0.427106	-0.214671	0.861743	-0.714508	-0.802195	-0.0876874	-1.06267	BCOR	NM_001123383;NM_001123384	5'UTR;Body
cg00016968	0.35694	0.35203	-0.0049095	-0.849273	-0.880227	-0.0309537	0.978773	-1.48625	-1.50623	-0.0199812	-1.01395	RHOC	NM_175744;NM_001042679;NM_001042678	Intergenic	Promoter
cg00016996	0.959589	0.956151	-0.0034378	4.56959	4.44662	-0.122967	0.918297	-0.0595117	-0.0646895	-0.00517785	-1.0036	RER1	NM_007033	Body
cg00017002	0.050505	0.0552806	0.00477562	-4.23266	-4.09504	0.137622	1.10009	-4.30743	-4.17708	0.130348	1.09456	PGBD1	NM_032507;NM_001184743	Intergenic	Promoter
cg00017033	0.0468542	0.035233	-0.0116212	-4.34645	-4.77518	-0.428735	0.742913	-4.41568	-4.82693	-0.411251	-1.32984	PCNXL4	NM_022495	5'UTR;1stExon
cg00017059	0.899783	0.930828	0.0310444	3.16645	3.75024	0.583793	1.49878	-0.152351	-0.103414	0.0489366	1.0345	SRBD1	NM_018079	Body
cg00017062	0.148088	0.11535	-0.0327375	-2.52425	-2.93909	-0.414833	0.750106	-2.75548	-3.11591	-0.360432	-1.28381
cg00017121	0.890355	0.884297	-0.00605828	3.02155	2.93411	-0.08744	0.941191	-0.167547	-0.177397	-0.00985013	-1.00685	THRA	NM_001190919;NM_003250;NM_001190918;NM_199334	Body
cg00017157	0.629507	0.626874	-0.0026331	0.764776	0.748511	-0.0162641	0.98879	-0.667706	-0.673753	-0.00604716	-1.0042
cg00017188	0.0514485	0.0556852	0.00423668	-4.20452	-4.0839	0.120623	1.0872	-4.28073	-4.16656	0.114164	1.08235	WIPF2	NM_133264	5'UTR;Body
cg00017203	0.882225	0.902368	0.020143	2.90511	3.20828	0.303176	1.23386	-0.180782	-0.148213	0.0325694	1.02283	PLEC	NM_201380;NM_201379;NM_201378;NM_201383;NM_000445;NM_201381;NM_201382;NM_201384	Body
cg00017221	0.966078	0.977067	0.0109891	4.83184	5.41296	0.581115	1.49601	-0.0497886	-0.0334707	0.0163179	1.01137
cg00017271	0.744612	0.774729	0.0301163	1.5438	1.78203	0.238226	1.17954	-0.425439	-0.368237	0.0572015	1.04045	BIRC5	NM_001012271;NM_001168;NM_001012270	Body;3'UTR
cg00017362	0.812639	0.815322	0.0026828	2.11679	2.14235	0.0255621	1.01788	-0.299314	-0.294559	0.00475499	1.0033
cg00017363	0.621776	0.630644	0.00886893	0.717151	0.771817	0.0546655	1.03862	-0.685534	-0.665101	0.020433	1.01426
cg00017429	0.180446	0.211137	0.0306918	-2.18328	-1.90159	0.281684	1.21561	-2.47036	-2.24375	0.226618	1.17009
cg00017437	0.944044	0.941848	-0.00219553	4.07648	4.0176	-0.058883	0.960007	-0.0830745	-0.0864337	-0.00335913	-1.00233	TTC34	NM_001242672	TSS200	Promoter
cg00017441	0.0211508	0.0208207	-0.000330125	-5.5323	-5.55548	-0.0231819	0.98406	-5.56314	-5.58584	-0.0226954	-1.01586	MAST3	NM_015016	Body
cg00017461	0.922844	0.911296	-0.0115472	3.58023	3.36086	-0.219372	0.858939	-0.115842	-0.134008	-0.0181657	-1.01267	OSM	NM_020530	TSS1500	Promoter
cg00017475	0.903842	0.901018	-0.0028237	3.23259	3.18632	-0.0462691	0.968438	-0.145858	-0.150372	-0.00451419	-1.00313	ABO	NM_020469	Body
cg00017489	0.939853	0.936695	-0.00315825	3.96588	3.88719	-0.0786891	0.946918	-0.0894923	-0.0943484	-0.00485614	-1.00337	DPP6	NM_001039350	TSS1500	Promoter
cg00017546	0.779675	0.792008	0.0123331	1.82324	1.92899	0.105748	1.07605	-0.359056	-0.336413	0.0226423	1.01582	MED18	NM_001127350;NM_017638	Body
cg00017601	0.823194	0.838621	0.0154267	2.21907	2.37757	0.158498	1.11612	-0.280695	-0.253909	0.026786	1.01874	PTK2B	NM_173174;NM_004103;NM_173176;NM_173175	Body
cg00017639	0.480501	0.515593	0.0350919	-0.112583	0.0900115	0.202594	1.15077	-1.05739	-0.955696	0.101693	1.07303	SLC28A1	NM_004213;NM_201651	Body;3'UTR
cg00017826	0.558371	0.568392	0.0100214	0.338386	0.397165	0.0587782	1.04158	-0.840705	-0.815042	0.0256634	1.01795
cg00017842	0.618997	0.624088	0.00509128	0.700127	0.731353	0.0312261	1.02188	-0.691997	-0.680179	0.0118177	1.00823
cg00017931	0.740784	0.783637	0.0428533	1.5149	1.85673	0.341835	1.26737	-0.432876	-0.351742	0.0811331	1.05785	ZDHHC14	NM_153746;NM_024630	Body
cg00017970	0.612643	0.596757	-0.0158862	0.661384	0.565494	-0.0958902	0.935695	-0.706881	-0.744785	-0.0379036	-1.02662	FAM110D	NM_024869	TSS200;5'UTR;Body
cg00018010	0.649618	0.658254	0.00863585	0.890666	0.945722	0.0550561	1.0389	-0.622335	-0.603283	0.0190524	1.01329	SPECC1	NM_001243439;NM_152904;NM_001033553;NM_001033555;NM_001033554;NM_001243438	Body
cg00018024	0.0345681	0.0360269	0.00145888	-4.80366	-4.74184	0.0618182	1.04378	-4.85442	-4.79478	0.0596365	1.0422	NKX6-2	NM_177400	TSS1500	Promoter
cg00018044	0.618827	0.697247	0.0784204	0.699089	1.20353	0.504441	1.41857	-0.692392	-0.520258	0.172135	1.12672	ESCO1	NM_052911	Body;3'UTR
cg00018103	0.889091	0.88988	0.0007891	3.00296	3.01454	0.0115811	1.00806	-0.169596	-0.168316	0.00127987	1.00089
cg00018128	0.942754	0.947816	0.0050615	4.04165	4.18292	0.141279	1.10288	-0.0850461	-0.0773212	0.00772488	1.00537	TBR1	NM_006593	Body
cg00018181	0.367886	0.378876	0.0109896	-0.780924	-0.713156	0.0677677	1.04809	-1.44267	-1.4002	0.0424652	1.02987	SH2B2	NM_020979	Body
cg00018184	0.236512	0.252907	0.0163948	-1.69069	-1.56268	0.12801	1.09279	-2.08001	-1.98332	0.0966927	1.06932	S100A3	NM_002960	Body;3'UTR
cg00018198	0.873967	0.871006	-0.0029614	2.79378	2.75538	-0.0384038	0.973732	-0.194349	-0.199246	-0.00489681	-1.0034	CEP68	NM_015147	Body
cg00018204	0.225977	0.187594	-0.0383834	-1.7762	-2.11459	-0.33839	0.790923	-2.14575	-2.41431	-0.268565	-1.20461	GABRE;MIR452	NM_004961;NR_029973	TSS1500;Body	Promoter
cg00018229	0.502436	0.505194	0.00275845	0.014058	0.0299774	0.0159194	1.0111	-0.992988	-0.985089	0.00789895	1.00549	TTC13;ARV1	NM_001122835;NM_024525;NM_022786	TSS1500;Body	Promoter
cg00018261	0.444529	0.437073	-0.00745537	-0.321436	-0.365072	-0.0436359	0.970207	-1.16965	-1.19405	-0.0244012	-1.01706	ZCCHC12	NM_173798	Intergenic	Promoter
cg00018524	0.113905	0.124979	0.0110746	-2.95964	-2.80763	0.152007	1.11111	-3.1341	-3.00024	0.133862	1.09723	SEPT10;SOWAHC	NM_178584;NM_144710;NR_047585;NM_023016	TSS1500;Body;3'UTR	Promoter
cg00018539	0.894169	0.879346	-0.0148233	3.07879	2.86556	-0.213235	0.862601	-0.16138	-0.185497	-0.0241171	-1.01686	IQCE	NM_001100390;NM_152558	Body
cg00018557	0.0625783	0.0538616	-0.00871669	-3.90496	-4.13472	-0.229758	0.852778	-3.99819	-4.2146	-0.216405	-1.16183	HEXIM2	NM_144608	TSS1500;5'UTR;Body
cg00018606	0.628376	0.619585	-0.0087905	0.757783	0.703729	-0.0540532	0.963226	-0.670301	-0.690625	-0.0203247	-1.01419	LOC100507443;CRYGD	NR_038437;NM_006891	TSS1500;5'UTR;Body	Promoter
cg00018696	0.276333	0.323743	0.0474103	-1.38892	-1.06272	0.326198	1.2537	-1.85552	-1.62708	0.228443	1.17157	CSMD1	NM_033225	Body
cg00018739	0.921737	0.910211	-0.011526	3.55795	3.34159	-0.216361	0.860734	-0.117573	-0.135727	-0.0181541	-1.01266	ZNF664-FAM101A;ZNF664	NM_001204299;NM_152437;NM_001204298	5'UTR;Body
cg00018828	0.799381	0.80228	0.0028985	1.99443	2.02065	0.0262175	1.01834	-0.323044	-0.317823	0.00522165	1.00363	CACNA1H	NM_021098;NM_001005407	Body
cg00018845	0.873997	0.852665	-0.0213314	2.79417	2.53288	-0.261284	0.834345	-0.1943	-0.229948	-0.0356483	-1.02502
cg00018850	0.741855	0.78928	0.0474248	1.52296	1.90521	0.382253	1.30338	-0.430791	-0.341391	0.0893996	1.06393
cg00018866	0.865473	0.862806	-0.00266735	2.6856	2.65282	-0.0327786	0.977536	-0.208439	-0.212892	-0.00445319	-1.00309	LOC100506733;FAM170B	NR_038973;NM_001164484	TSS1500;5'UTR;Body	Promoter
cg00018896	0.760078	0.777285	0.0172075	1.66358	1.80325	0.139667	1.10165	-0.395781	-0.363484	0.0322972	1.02264	PABPC3	NM_030979	1stExon
cg00019076	0.927499	0.915073	-0.012426	3.67727	3.42959	-0.247681	0.842249	-0.108583	-0.128041	-0.0194589	-1.01358	GSE1	NM_001134473;NM_014615	5'UTR;Body
cg00019082	0.893415	0.877721	-0.0156937	3.06732	2.84358	-0.223735	0.856345	-0.162598	-0.188166	-0.0255676	-1.01788	SLC6A1;SLC6A1-AS1	NM_003042;NR_046647	TSS1500;5'UTR;Body;3'UTR
cg00019085	0.121085	0.11845	-0.00263525	-2.85971	-2.89577	-0.0360642	0.975312	-3.04591	-3.07766	-0.0317451	-1.02225	DYNLL1;LOC100506668	NM_001037494;NR_038854;NM_001037495;NM_003746	TSS1500;TSS200;5'UTR;Body	Promoter
cg00019093	0.0777199	0.0816157	0.00389578	-3.56885	-3.49218	0.0766693	1.05458	-3.68557	-3.61501	0.0705623	1.05013	UBL3	NM_007106	TSS1500	Promoter
cg00019118	0.254618	0.253248	-0.0013693	-1.54965	-1.56008	-0.0104274	0.992798	-1.9736	-1.98138	-0.00777956	-1.00541	GALNT9;LOC100130238	NM_001122636;NR_024563	Body	Promoter
cg00019137	0.0328577	0.0348689	0.00201121	-4.87943	-4.79071	0.0887131	1.06342	-4.92763	-4.84192	0.0857099	1.06121	LTBP4	NM_003573;NM_001042544	TSS200;Body	Promoter
cg00019151	0.876724	0.886073	0.009349	2.83023	2.95932	0.129085	1.0936	-0.189805	-0.174503	0.0153028	1.01066	SLC9C2	NM_178527	Body;3'UTR
cg00019196	0.872983	0.852042	-0.020941	2.78093	2.52574	-0.255196	0.837873	-0.195974	-0.231003	-0.0350291	-1.02458	SIAH3	NM_198849	TSS1500	Promoter
cg00019275	0.119885	0.17725	0.0573651	-2.87605	-2.21467	0.661376	1.58159	-3.06028	-2.49615	0.564138	1.4785	ZNF599	NM_001007248	Body;3'UTR
cg00019301	0.150904	0.132173	-0.0187313	-2.4923	-2.71498	-0.222686	0.856968	-2.7283	-2.9195	-0.191206	-1.14172	NUDT6;SPATA5	NM_007083;NM_198041;NM_145207	TSS1500;TSS200;5'UTR;Body	Promoter
cg00019308	0.868178	0.860598	-0.0075798	2.7194	2.62609	-0.0933092	0.93737	-0.203937	-0.216588	-0.012651	-1.00881
cg00019366	0.892586	0.895379	0.00279343	3.05481	3.09733	0.0425234	1.02991	-0.163937	-0.159429	0.00450799	1.00313
cg00019377	0.147845	0.129333	-0.0185114	-2.52703	-2.75103	-0.223993	0.856192	-2.75784	-2.95083	-0.192989	-1.14313	SPTBN4	NM_020971;NM_025213	Body	Promoter
cg00019458	0.840777	0.835837	-0.00494035	2.40067	2.34809	-0.0525855	0.964207	-0.250205	-0.258707	-0.00850219	-1.00591	PER3	NM_016831	Body
cg00019463	0.16191	0.156354	-0.0055566	-2.37191	-2.43183	-0.059915	0.959321	-2.62673	-2.67712	-0.0503814	-1.03554	RNF111	NM_017610;NM_001270529;NM_001270528;NM_001270530	Intergenic	Promoter
cg00019495	0.62074	0.62635	0.00561015	0.710801	0.745281	0.0344806	1.02419	-0.687939	-0.674959	0.0129803	1.00904	HOPX	NM_001145460;NM_139212;NM_032495	5'UTR;1stExon
cg00019511	0.84087	0.829125	-0.0117448	2.40168	2.27865	-0.123026	0.91826	-0.250045	-0.270338	-0.0202927	-1.01417	DLK1	NM_003836	Body;3'UTR
cg00019576	0.966561	0.95916	-0.0074018	4.85327	4.5537	-0.299572	0.812493	-0.0490669	-0.0601574	-0.0110905	-1.00772	ZFP41	NM_173832	Body;3'UTR
cg00019654	0.0728183	0.0574251	-0.0153932	-3.67048	-4.03685	-0.366374	0.77573	-3.77956	-4.12217	-0.342619	-1.26806
cg00019678	0.844847	0.853462	0.008615	2.445	2.54205	0.0970535	1.06959	-0.243238	-0.228601	0.0146368	1.0102	FAM222A	NM_032829	5'UTR;Body
cg00019759	0.806668	0.81179	0.00512225	2.06089	2.10877	0.0478711	1.03374	-0.309953	-0.300821	0.00913199	1.00635
cg00019778	0.140417	0.141322	0.00090475	-2.61392	-2.60313	0.0107852	1.0075	-2.83221	-2.82294	0.00926589	1.00644	IGF2R	NM_000876	Body
cg00019809	0.0131196	0.00916788	-0.00395175	-6.23308	-6.75591	-0.522832	0.696004	-6.25213	-6.7692	-0.517066	-1.43104	RPRD1A	NM_018170	TSS200	Promoter
cg00019826	0.766643	0.806788	0.0401454	1.71601	2.062	0.345991	1.27102	-0.383374	-0.309739	0.0736354	1.05237
cg00019838	0.574807	0.579986	0.00517915	0.434962	0.465584	0.0306218	1.02145	-0.79885	-0.785909	0.0129408	1.00901	RBFOX1	NM_018723;NM_001142333	5'UTR;Body
cg00019841	0.959607	0.963561	0.00395335	4.57028	4.72481	0.154529	1.11306	-0.0594837	-0.0535524	0.00593134	1.00412	MAPK4	NM_002747	Body
cg00019877	0.566268	0.568451	0.0021827	0.384684	0.397513	0.0128287	1.00893	-0.820442	-0.814892	0.00555022	1.00385	ZNF883	NM_001101338	5'UTR;Body
cg00019880	0.833853	0.800689	-0.0331649	2.32734	2.00622	-0.32112	0.800448	-0.262134	-0.320687	-0.0585526	-1.04142	PCTP	NM_021213;NM_001102402	5'UTR;Body
cg00019997	0.694283	0.728531	0.0342486	1.18333	1.42421	0.24088	1.18171	-0.526405	-0.456937	0.0694676	1.04933	NRCAM	NM_001193584;NM_005010;NM_001193582;NM_001193583	5'UTR;Body
cg00020052	0.120719	0.122149	0.00142988	-2.86467	-2.84533	0.0193358	1.01349	-3.05027	-3.03329	0.0169878	1.01184	CNRIP1	NM_001111101;NM_015463	TSS1500;5'UTR;1stExon
cg00020175	0.882446	0.889954	0.0075078	2.90819	3.01563	0.107437	1.07731	-0.18042	-0.168197	0.0122224	1.00851	LARP6	NM_018357	Body
cg00020191	0.120853	0.169985	0.0491322	-2.86286	-2.28773	0.575124	1.48981	-3.04868	-2.55652	0.492157	1.40655	SYT1	NM_001135805;NM_005639	5'UTR;1stExon	Promoter
cg00020297	0.0198533	0.0186234	-0.00122986	-5.62555	-5.71962	-0.0940686	0.936877	-5.65448	-5.74674	-0.0922594	-1.06604	FAM8A1	NM_016255	TSS1500	Promoter
cg00020340	0.937404	0.935949	-0.00145475	3.90453	3.86915	-0.0353858	0.975771	-0.0932568	-0.0954974	-0.00224065	-1.00155	SUN1	NM_001171944;NM_025154;NM_001130965	Body
cg00020348	0.386474	0.433121	0.0466468	-0.666753	-0.388272	0.278482	1.21292	-1.37156	-1.20716	0.164398	1.1207	OR6V1	NM_001001667	1stExon
cg00020352	0.0389128	0.0229679	-0.0159449	-4.62635	-5.41071	-0.784362	0.580609	-4.68361	-5.44424	-0.760624	-1.69422	RPF2	NM_032194	TSS200	Promoter
cg00020390	0.91629	0.92449	0.0081996	3.45234	3.61392	0.161578	1.11851	-0.126123	-0.11327	0.0128528	1.00895	TRIM56	NM_030961	Intergenic	Promoter
cg00020405	0.145017	0.174462	0.0294451	-2.55968	-2.24242	0.317253	1.24596	-2.78571	-2.51902	0.266692	1.20305	SREK1	NM_001077199;NM_001270493;NM_001270492;NM_139168	TSS1500	Promoter
cg00020419	0.864496	0.871849	0.00735325	2.67352	2.76623	0.0927128	1.06637	-0.210069	-0.19785	0.0122194	1.00851	SLC22A7;CRIP3	NM_153320;NM_006672;NM_206922	Body;3'UTR
cg00020446	0.524339	0.510634	-0.0137047	0.140567	0.0613783	-0.0791884	0.94659	-0.931428	-0.969637	-0.0382093	-1.02684	ZNF664-FAM101A	NM_001204299	5'UTR;Body
cg00020474	0.109186	0.117964	0.00877812	-3.02833	-2.90249	0.125847	1.09115	-3.19514	-3.08358	0.11156	1.0804
cg00020533	0.87624	0.909907	0.033667	2.82378	3.33623	0.51245	1.42647	-0.190602	-0.136209	0.0543929	1.03842	TULP1	NM_003322	TSS1500	Promoter
cg00020622	0.902637	0.887018	-0.0156195	3.21271	2.97287	-0.239837	0.846841	-0.147782	-0.172965	-0.0251833	-1.01761
cg00020649	0.0316675	0.0369364	0.00526893	-4.93443	-4.70451	0.229913	1.17276	-4.98085	-4.75881	0.222041	1.16638	OCA2	NM_000275	5'UTR;Body
cg00020720	0.115154	0.132902	0.0177475	-2.94186	-2.70583	0.236023	1.17774	-3.11836	-2.91157	0.206792	1.15412	GNG5	NM_005274	TSS1500	Promoter
cg00020778	0.919355	0.896538	-0.0228176	3.51097	3.11526	-0.395712	0.760114	-0.121305	-0.157564	-0.0362583	-1.02545	MYO1H	NM_001101421	TSS1500	Promoter
cg00020794	0.796088	0.814349	0.0182608	1.96499	2.13306	0.168071	1.12356	-0.328999	-0.29628	0.0327189	1.02294	PIEZO1	NM_001142864	Body
cg00020799	0.829582	0.844153	0.0145711	2.28331	2.43738	0.154069	1.1127	-0.269543	-0.244423	0.0251202	1.01756	PLXNC1	NM_005761	Body
cg00020991	0.764651	0.778465	0.0138147	1.7	1.8131	0.113104	1.08155	-0.387128	-0.361295	0.0258321	1.01807	CBR4	NM_032783	Body
cg00021028	0.138724	0.168447	0.0297233	-2.63426	-2.30352	0.330749	1.25767	-2.84972	-2.56963	0.280081	1.21426	RRP1	NM_003683	TSS1500	Promoter
cg00021030	0.533769	0.520237	-0.0135323	0.195172	0.116847	-0.0783252	0.947157	-0.905712	-0.942759	-0.0370473	-1.02601	FLOT2;DHRS13	NM_004475;NM_144683	TSS1500;Body	Promoter
cg00021044	0.453382	0.395854	-0.0575289	-0.269804	-0.609932	-0.340128	0.789971	-1.1412	-1.33696	-0.195762	-1.14533
cg00021108	0.11016	0.0714363	-0.0387236	-3.01395	-3.70027	-0.686325	0.621435	-3.18233	-3.8072	-0.62487	-1.54207	RIN3	NM_024832	TSS1500	Promoter
cg00021123	0.833696	0.806191	-0.0275042	2.32569	2.05649	-0.269204	0.829777	-0.262407	-0.310806	-0.0483982	-1.03412	CROCCP2	NR_026752	Body;3'UTR
cg00021128	0.0359892	0.039447	0.00345783	-4.74341	-4.60588	0.137537	1.10003	-4.79629	-4.66394	0.132353	1.09608	SPAG7;CAMTA2	NM_004890;NM_001171167;NM_001171166;NM_015099;NM_001171168	TSS200	Promoter
cg00021152	0.938122	0.942027	0.00390535	3.92227	4.02231	0.100047	1.07181	-0.0921532	-0.0861598	0.0059934	1.00416	PNMA2	NM_007257	TSS1500;5'UTR;Body
cg00021166	0.105633	0.116937	0.0113045	-3.08181	-2.91678	0.165029	1.12119	-3.24287	-3.09619	0.146677	1.10702	PPFIBP1	NM_001198916;NM_001198915;NM_003622;NM_177444	Intergenic	Promoter
cg00021237	0.0749892	0.056772	-0.0182172	-3.62472	-4.05435	-0.429639	0.742448	-3.73717	-4.13868	-0.401503	-1.32088	MYBL1	NM_001080416;NM_001144755	TSS1500	Promoter
cg00021242	0.448381	0.476816	0.028435	-0.298948	-0.133887	0.165062	1.12121	-1.1572	-1.0685	0.0887077	1.06342	FAM189A1	NM_015307	Body
cg00021256	0.767481	0.79905	0.0315695	1.72278	1.99145	0.268671	1.2047	-0.381797	-0.323642	0.0581557	1.04113	FEV	NM_017521	Body
cg00021275	0.894461	0.907135	0.0126732	3.08325	3.2881	0.204855	1.15257	-0.160909	-0.140611	0.0202974	1.01417
cg00021325	0.10141	0.0940566	-0.00735338	-3.14746	-3.26782	-0.120356	0.91996	-3.30173	-3.41033	-0.108598	-1.07818
cg00021476	0.0816963	0.0912883	0.00959207	-3.49063	-3.31532	0.175309	1.12921	-3.61359	-3.45343	0.16016	1.11741	GSE1	NM_001134473;NM_014615	5'UTR;Body
cg00021513	0.752072	0.750534	-0.00153805	1.60095	1.58908	-0.0118757	0.991802	-0.411057	-0.41401	-0.00295345	-1.00205
cg00021527	0.0876248	0.0801305	-0.00749438	-3.38022	-3.52101	-0.140791	0.907022	-3.51252	-3.64151	-0.128989	-1.09353	TAF15	NM_003487;NM_139215	TSS1500	Promoter
cg00021532	0.56529	0.515376	-0.0499138	0.378935	0.0887578	-0.290177	0.817801	-0.822938	-0.956304	-0.133366	-1.09685	TFAP4	NM_003223	Intergenic	Promoter
cg00021539	0.0352581	0.0348802	-0.000377915	-4.77412	-4.79023	-0.0161121	0.988894	-4.8259	-4.84145	-0.015547	-1.01083	TMEM217;TBC1D22B	NM_145316;NM_001162900;NM_017772	TSS1500;5'UTR;1stExon	Promoter
cg00021540	0.0885685	0.0776869	-0.0108816	-3.36327	-3.56951	-0.206245	0.86679	-3.49706	-3.68619	-0.189123	-1.14007	SEC14L1;LINC00338;SCARNA16	NM_001204408;NR_027058;NM_001204410;NR_003013	TSS1500	Promoter
cg00021550	0.729421	0.759415	0.0299941	1.4307	1.65834	0.227641	1.17092	-0.455176	-0.397039	0.0581369	1.04112
cg00021558	0.770509	0.762047	-0.00846175	1.74737	1.6792	-0.0681689	0.953848	-0.376116	-0.392048	-0.0159314	-1.0111
cg00021576	0.0587278	0.0478449	-0.0108829	-4.0025	-4.31476	-0.312264	0.805377	-4.08981	-4.38549	-0.29568	-1.22746	LOC339529	NR_033883	Intergenic
cg00021600	0.921126	0.905176	-0.0159496	3.54577	3.25488	-0.290896	0.817394	-0.11853	-0.143729	-0.0251996	-1.01762	NECAB2	NM_019065	Body
cg00021762	0.850027	0.836545	-0.0134815	2.5028	2.35555	-0.14725	0.90297	-0.23442	-0.257484	-0.0230646	-1.01612
cg00021783	0.203766	0.176865	-0.0269003	-1.96628	-2.21848	-0.252195	0.839618	-2.29502	-2.49928	-0.20426	-1.15209	UBR1	NM_174916	TSS1500	Promoter
cg00021786	0.954716	0.957125	0.00240955	4.39799	4.48051	0.0825192	1.05887	-0.066857	-0.0632204	0.00363655	1.00252	FTHL17	NM_031894	TSS1500	Promoter
cg00021855	0.25236	0.246471	-0.0058885	-1.56686	-1.61224	-0.0453808	0.969034	-1.98645	-2.02051	-0.0340624	-1.02389	PYCRL	NM_023078	Body
cg00021933	0.906913	0.919461	0.012548	3.2843	3.51302	0.228716	1.17179	-0.140965	-0.12114	0.0198243	1.01384
cg00021944	0.115054	0.11977	0.00471535	-2.94327	-2.87762	0.0656553	1.04656	-3.11961	-3.06167	0.0579475	1.04098	GBF1	NM_004193;NM_001199379;NM_001199378	Intergenic	Promoter
cg00021945	0.0245073	0.0215043	-0.00300304	-5.31485	-5.50787	-0.193023	0.874771	-5.35064	-5.53923	-0.188589	-1.13965	ZNF613	NM_024840;NM_001031721	5'UTR;Body
cg00021978	0.351345	0.390554	0.0392091	-0.884564	-0.641977	0.242587	1.18311	-1.50904	-1.35641	0.152634	1.1116	DPYS	NM_001385	Body
cg00022024	0.803219	0.818351	0.0151323	2.0292	2.17157	0.142367	1.10371	-0.316135	-0.289208	0.0269269	1.01884	CAMSAP1	NM_015447	TSS1500	Promoter
cg00022054	0.616905	0.631737	0.0148323	0.687344	0.778587	0.0912433	1.06529	-0.696881	-0.662604	0.0342764	1.02404
cg00022076	0.853354	0.869763	0.0164086	2.54081	2.73948	0.198672	1.14764	-0.228783	-0.201306	0.0274774	1.01923	PLA2G15	NM_012320	Body;3'UTR
cg00022101	0.895056	0.90333	0.0082746	3.09235	3.22412	0.131764	1.09563	-0.159951	-0.146674	0.0132761	1.00924	DOCK1	NM_001380	Body
cg00022138	0.106998	0.108136	0.00113825	-3.06108	-3.04398	0.0171065	1.01193	-3.22435	-3.20908	0.0152665	1.01064	SRSF6	NR_034009;NM_006275	TSS1500	Promoter
cg00022145	0.442778	0.425179	-0.0175994	-0.331667	-0.435043	-0.103376	0.930852	-1.17534	-1.23386	-0.0585147	-1.04139
cg00022235	0.857266	0.889455	0.0321895	2.58641	3.00829	0.421881	1.33967	-0.222186	-0.169006	0.0531796	1.03755	SNN	NM_003498	5'UTR;Body
cg00022259	0.895092	0.892363	-0.00272843	3.09291	3.05146	-0.041446	0.971681	-0.159892	-0.164297	-0.00440435	-1.00306	GOLGA3	NM_005895;NM_001172557	Body
cg00022262	0.461253	0.47451	0.0132579	-0.224052	-0.147222	0.07683	1.0547	-1.11637	-1.07549	0.040883	1.02874
cg00022308	0.124078	0.12575	0.0016723	-2.81955	-2.79748	0.0220715	1.01542	-3.01068	-2.99136	0.0193145	1.01348	CCDC121;GPN1	NM_001142683;NM_024584;NM_001145049;NM_001145048;NM_001145047;NM_007266;NR_026735	TSS1500;TSS200;5'UTR;1stExon;Body	Promoter
cg00022492	0.145102	0.135851	-0.00925175	-2.55868	-2.66926	-0.110579	0.926216	-2.78486	-2.87991	-0.09505	-1.0681	GCHFR	NM_005258	TSS1500	Promoter
cg00022558	0.890961	0.907524	0.0165634	3.03051	3.29479	0.264273	1.20103	-0.166566	-0.139992	0.0265742	1.01859	FGF4	NM_002007	TSS1500	Promoter
cg00022594	0.899267	0.89617	-0.00309687	3.15822	3.10955	-0.0486622	0.966832	-0.153178	-0.158155	-0.00497689	-1.00346	AKAP8L	NM_014371	Body
cg00022606	0.197429	0.199613	0.0021839	-2.02329	-2.00349	0.0198021	1.01382	-2.34059	-2.32472	0.015871	1.01106	TBC1D20	NM_144628	Body
cg00022633	0.132445	0.109965	-0.0224803	-2.71156	-3.01682	-0.305259	0.809297	-2.91653	-3.18489	-0.268352	-1.20443	CDK8	NM_001260	TSS1500	Promoter
cg00022642	0.113168	0.0969618	-0.0162062	-2.97019	-3.2193	-0.249104	0.841419	-3.14346	-3.36644	-0.222978	-1.16714	C1orf131;GNPAT	NM_152379;NM_014236	TSS1500;Body	Promoter
cg00022688	0.638116	0.652292	0.0141761	0.818291	0.907642	0.0893509	1.06389	-0.64811	-0.61641	0.0316995	1.02222	ACSL5	NM_203379;NM_203380;NM_016234	TSS200;5'UTR;1stExon;Body
cg00022858	0.835445	0.844143	0.0086978	2.34397	2.43726	0.0932872	1.0668	-0.259384	-0.244441	0.0149422	1.01041	PDGFRA	NM_006206	5'UTR;Body
cg00022866	0.161201	0.173073	0.0118719	-2.37947	-2.25638	0.123084	1.08906	-2.63307	-2.53055	0.102519	1.07365	CCDC88B	NM_032251	Body
cg00022871	0.698814	0.708038	0.0092239	1.21425	1.27805	0.0637917	1.04521	-0.51702	-0.498102	0.0189181	1.0132	CRHR1	NM_001256299;NM_001145147;NM_001145148;NM_004382;NM_001145146	5'UTR;Body
cg00022900	0.199603	0.210992	0.011389	-2.00358	-1.90285	0.100731	1.07232	-2.32479	-2.24474	0.0800551	1.05706
cg00022911	0.77518	0.797611	0.0224317	1.78576	1.97856	0.1928	1.14298	-0.367397	-0.326242	0.0411552	1.02894	HAPLN4	NM_023002	Body
cg00022966	0.86339	0.898713	0.0353226	2.65995	3.14941	0.489458	1.40392	-0.211915	-0.154068	0.0578475	1.04091
cg00022997	0.958596	0.956355	-0.00224128	4.5331	4.45367	-0.0794333	0.946429	-0.0610044	-0.0643815	-0.00337709	-1.00234
cg00023001	0.70631	0.713659	0.0073487	1.26601	1.3175	0.0514911	1.03634	-0.501627	-0.486694	0.0149328	1.0104
cg00023024	0.588788	0.60604	0.0172518	0.517864	0.621361	0.103497	1.07437	-0.76418	-0.722516	0.0416643	1.0293	HTR1D	NM_000864	TSS1500	Promoter
cg00023132	0.0635776	0.0603771	-0.00320044	-3.88057	-3.96001	-0.079438	0.946426	-3.97534	-4.04985	-0.0745157	-1.05301	ARL6IP5	NM_006407	TSS1500	Promoter
cg00023154	0.577298	0.588251	0.0109528	0.449674	0.514664	0.0649902	1.04608	-0.792613	-0.765497	0.0271152	1.01897	RNF220	NM_018150	5'UTR;Body
cg00023168	0.0912033	0.0832374	-0.00796593	-3.3168	-3.46124	-0.144445	0.904727	-3.45477	-3.58662	-0.131855	-1.0957	ZNF226	NM_001146220;NM_001032374;NM_001032373;NM_015919;NM_001032372	Intergenic	Promoter
cg00023174	0.354833	0.441874	0.0870411	-0.862534	-0.336957	0.525577	1.43951	-1.49479	-1.17829	0.316495	1.2453	ZNF788	NR_027049	Intergenic	Promoter
cg00023185	0.286042	0.266906	-0.0191362	-1.31961	-1.45767	-0.138056	0.908743	-1.8057	-1.9056	-0.0998963	-1.0717	LOC401463	NR_015374	TSS200	Promoter
cg00023233	0.134519	0.153472	0.0189535	-2.68569	-2.46358	0.222115	1.16644	-2.89412	-2.70395	0.19017	1.1409
cg00023288	0.0899869	0.108889	0.0189022	-3.3381	-3.03275	0.305354	1.23572	-3.47414	-3.19907	0.275072	1.21005	LRPPRC	NM_133259	TSS200	Promoter
cg00023321	0.816345	0.795606	-0.0207387	2.15218	1.9607	-0.191476	0.875709	-0.29275	-0.329874	-0.0371242	-1.02607	DDX39B;ATP6V1G2-DDX39B;ATP6V1G2	NM_080598;NR_037852;NR_037853;NM_004640;NM_001204078;NM_130463;NM_138282	TSS1500;Body;3'UTR	Promoter
cg00023351	0.927192	0.933133	0.00594047	3.6707	3.80271	0.132005	1.09582	-0.10906	-0.0998458	0.00921379	1.00641
cg00023411	0.807003	0.787886	-0.0191169	2.064	1.89315	-0.170847	0.888321	-0.309354	-0.343941	-0.0345869	-1.02426
cg00023415	0.835788	0.851162	0.0153749	2.34757	2.51569	0.168123	1.1236	-0.258792	-0.232494	0.0262982	1.0184	RBM3	NM_006743	Body
cg00023464	0.132414	0.164853	0.0324393	-2.71195	-2.34085	0.371105	1.29334	-2.91687	-2.60074	0.316127	1.24498	CARKD	NM_001242882;NM_001242883;NR_040104;NR_040103;NM_001242881;NM_018210	TSS1500	Promoter
cg00023492	0.0869975	0.0691647	-0.0178327	-3.39157	-3.75042	-0.358844	0.779789	-3.52288	-3.85382	-0.330937	-1.25783	C1orf151-NBL1;NBL1	NM_001204088;NM_001204089;NM_182744;NM_001204084;NM_005380;NM_001204085	5'UTR;Body	Promoter
cg00023507	0.25051	0.205633	-0.0448767	-1.58104	-1.94973	-0.36869	0.774485	-1.99706	-2.28186	-0.284795	-1.21824	TAPBP	NM_003190;NM_172209;NM_172208	Body
cg00023673	0.820361	0.790716	-0.0296455	2.19116	1.9177	-0.273465	0.82733	-0.285668	-0.338768	-0.0531001	-1.03749
cg00023695	0.0185381	0.0224205	0.00388235	-5.72636	-5.44632	0.280039	1.21423	-5.75336	-5.47904	0.274321	1.20942	COX5A	NM_004255	TSS1500	Promoter
cg00023702	0.881635	0.874779	-0.00685575	2.89694	2.80445	-0.0924936	0.9379	-0.181747	-0.193009	-0.0112625	-1.00784	HIPK1	NM_152696;NM_198268;NM_198269;NM_181358	TSS1500;5'UTR;Body
cg00023726	0.660519	0.653409	-0.0071102	0.960268	0.91475	-0.0455184	0.968942	-0.598328	-0.613943	-0.0156142	-1.01088
cg00023750	0.635225	0.651941	0.0167161	0.800263	0.905413	0.105149	1.07561	-0.654659	-0.617186	0.0374739	1.02632
cg00023808	0.889877	0.891679	0.0018028	3.01449	3.04122	0.0267332	1.0187	-0.168323	-0.165403	0.0029198	1.00203	SH2B2	NM_020979	Body
cg00023919	0.781218	0.79585	0.0146327	1.83623	1.96287	0.126642	1.09175	-0.356204	-0.329431	0.0267726	1.01873	RHOD	NM_014578	Body;3'UTR
cg00024046	0.791693	0.775283	-0.01641	1.92623	1.78662	-0.139616	0.907761	-0.336987	-0.367205	-0.030218	-1.02117
cg00024086	0.843011	0.850003	0.00699225	2.42488	2.50253	0.077649	1.0553	-0.246377	-0.23446	0.0119169	1.00829
cg00024170	0.873277	0.888003	0.0147262	2.78476	2.9871	0.202346	1.15057	-0.195489	-0.171364	0.0241256	1.01686	ZNF821	NM_001201552;NM_001201553;NM_001201556;NM_001201554;NM_017530	Body;3'UTR
cg00024192	0.726979	0.746166	0.0191871	1.4129	1.55561	0.14271	1.10398	-0.460014	-0.422431	0.037583	1.02639	CCDC141	NM_173648	Body
cg00024198	0.900783	0.889467	-0.0113164	3.18252	3.00846	-0.174062	0.886344	-0.150749	-0.168988	-0.0182392	-1.01272	PANK4	NM_018216	Body
cg00024247	0.675336	0.68026	0.0049233	1.05666	1.08919	0.0325244	1.0228	-0.566322	-0.555842	0.0104793	1.00729
cg00024280	0.104042	0.102253	-0.00178927	-3.10627	-3.13417	-0.027905	0.980844	-3.26476	-3.28979	-0.0250267	-1.0175
cg00024382	0.212242	0.17836	-0.0338813	-1.89205	-2.20371	-0.311666	0.805711	-2.23622	-2.48713	-0.250913	-1.18996	RASL10B	NM_033315	Intergenic	Promoter
cg00024396	0.110974	0.111408	0.0004337	-3.002	-2.99567	0.00633119	1.0044	-3.1717	-3.16607	0.00562722	1.00391	ELOVL5	NM_001242830;NM_001242828;NM_021814;NM_001242831	Intergenic	Promoter
cg00024404	0.0992015	0.083031	-0.0161705	-3.18277	-3.46515	-0.28238	0.822234	-3.33349	-3.59021	-0.256711	-1.19475	SERINC5	NM_001174071;NM_178276;NM_001174072	TSS1500	Promoter
cg00024416	0.139075	0.152565	0.0134906	-2.63003	-2.47368	0.156352	1.11447	-2.84607	-2.7125	0.133566	1.097	LOC284889	NR_038911	Body;3'UTR
cg00024443	0.396521	0.404035	0.0075136	-0.605905	-0.560749	0.0451566	1.0318	-1.33453	-1.30745	0.0270816	1.01895
cg00024471	0.882849	0.906406	0.0235569	2.9138	3.27568	0.361872	1.28509	-0.179761	-0.14177	0.0379905	1.02668
cg00024472	0.0204857	0.0134083	-0.00707738	-5.57938	-6.20126	-0.621877	0.649825	-5.60924	-6.22073	-0.61149	-1.52784	NGFR	NM_002507	Body
cg00024494	0.627166	0.681986	0.0548208	0.750312	1.10065	0.350343	1.27486	-0.673082	-0.552185	0.120897	1.08741
cg00024516	0.62012	0.600754	-0.0193661	0.707004	0.589496	-0.117508	0.921778	-0.68938	-0.735154	-0.0457734	-1.03224
cg00024722	0.106392	0.116844	0.010452	-3.07025	-2.91808	0.152167	1.11124	-3.23253	-3.09734	0.135193	1.09824
cg00024790	0.118639	0.130379	0.0117395	-2.89315	-2.73768	0.155472	1.11379	-3.07535	-2.93922	0.136127	1.09895	CDR2	NM_001802	Body
cg00024812	0.0788823	0.0744218	-0.0044605	-3.54561	-3.63656	-0.0909457	0.938907	-3.66415	-3.74813	-0.0839763	-1.05994	ITGB1BP1;CPSF3	NM_004763;NM_022334;NM_016207	Body	Promoter
cg00024967	0.334273	0.323085	-0.0111879	-0.993905	-1.06706	-0.0731564	0.950556	-1.5809	-1.63001	-0.0491126	-1.03463	MECOM	NM_004991;NM_001205194	5'UTR;Body
cg00024989	0.569739	0.583946	0.0142069	0.405091	0.489065	0.0839742	1.05993	-0.811626	-0.776093	0.0355334	1.02494
cg00025044	0.876249	0.896999	0.0207492	2.82391	3.12244	0.298536	1.2299	-0.190587	-0.156822	0.0337642	1.02368	ERCC6	NM_000124	Body
cg00025138	0.0152644	0.0189039	0.00363953	-6.0115	-5.69764	0.313858	1.24303	-6.03369	-5.72517	0.308516	1.23843	MAP3K9	NM_033141	TSS200	Promoter
cg00025155	0.832797	0.829032	-0.00376465	2.31636	2.2777	-0.038659	0.973559	-0.263964	-0.270501	-0.00653648	-1.00454
cg00025185	0.915813	0.924784	0.008971	3.44339	3.62001	0.176621	1.13023	-0.126875	-0.112812	0.0140634	1.0098	PGPEP1L	NM_001167902	5'UTR;1stExon
cg00025211	0.561262	0.567781	0.00651825	0.355317	0.39357	0.038253	1.02687	-0.833253	-0.816595	0.0166583	1.01161	NUDT17	NM_001012758	Body
cg00025331	0.888774	0.884563	-0.0042114	2.99832	2.93785	-0.060469	0.958952	-0.170112	-0.176964	-0.00685237	-1.00476	ZEB2	NM_014795;NM_001171653	Body
cg00025347	0.904346	0.901379	-0.00296695	3.24098	3.19217	-0.0488098	0.966734	-0.145053	-0.149794	-0.00474093	-1.00329	SLC20A2	NM_006749;NM_001257181;NM_001257180	5'UTR;Body	Promoter
cg00025357	0.229518	0.251981	0.0224625	-1.74715	-1.56976	0.17739	1.13084	-2.12332	-1.98861	0.134705	1.09787	PADI3	NM_016233	Body
cg00025405	0.176747	0.181072	0.0043248	-2.21965	-2.17717	0.042475	1.02988	-2.50024	-2.46536	0.0348761	1.02447
cg00025436	0.0861532	0.0697609	-0.0163923	-3.40698	-3.73711	-0.330136	0.795462	-3.53695	-3.84144	-0.304486	-1.23498	COQ10A	NM_144576;NM_001099337	TSS1500	Promoter
cg00025439	0.0873264	0.0745607	-0.0127657	-3.38561	-3.63365	-0.248042	0.842038	-3.51744	-3.74544	-0.228003	-1.17121
cg00025496	0.178879	0.187277	0.00839855	-2.19862	-2.11759	0.0810262	1.05777	-2.48295	-2.41675	0.0661941	1.04695	ABR	NM_021962;NM_001159746	5'UTR;Body
cg00025591	0.570356	0.599432	0.0290762	0.408719	0.581549	0.172829	1.12727	-0.810066	-0.738332	0.071734	1.05098	S100B	NM_006272	Intergenic	Promoter
cg00025626	0.778628	0.815398	0.0367697	1.81446	2.14309	0.328622	1.25581	-0.360993	-0.294424	0.0665695	1.04722	KLHL30	NM_198582	TSS200;5'UTR;Body
cg00025643	0.742385	0.739629	-0.00275615	1.52695	1.50623	-0.0207191	0.985741	-0.42976	-0.435126	-0.00536606	-1.00373
cg00025647	0.903538	0.893184	-0.0103542	3.22755	3.06383	-0.163725	0.892717	-0.146343	-0.162971	-0.0166281	-1.01159
cg00025663	0.757781	0.727737	-0.0300437	1.64547	1.41842	-0.227051	0.85438	-0.400147	-0.45851	-0.0583632	-1.04128	NOL10	NM_001261392;NM_001261394;NM_024894;NR_048552	Body;3'UTR
cg00025680	0.843896	0.841034	-0.00286105	2.43455	2.40345	-0.0311015	0.978673	-0.244864	-0.249763	-0.00489946	-1.0034
cg00025715	0.657561	0.662255	0.004694	0.941281	0.971455	0.0301747	1.02114	-0.604802	-0.59454	0.0102621	1.00714	ZSCAN18	NM_023926;NM_001145544;NM_001145543;NM_001145542	Body
cg00025795	0.870218	0.857742	-0.0124753	2.74528	2.59204	-0.153245	0.899226	-0.200552	-0.221384	-0.020832	-1.01454	TBC1D16	NM_019020	Body
cg00025823	0.319589	0.327678	0.0080886	-1.09019	-1.03688	0.0533125	1.03764	-1.64571	-1.60965	0.0360593	1.02531	CRHR1	NM_001256299;NM_001145147;NM_001145148;NM_004382;NM_001145146	Body
cg00025877	0.032509	0.0343457	0.00183671	-4.89534	-4.8133	0.0820322	1.05851	-4.94302	-4.86373	0.0792907	1.0565
cg00025972	0.918398	0.925971	0.00757245	3.49245	3.6448	0.15235	1.11138	-0.122808	-0.110962	0.0118467	1.00825
cg00025981	0.116033	0.104275	-0.0117577	-2.92946	-3.10266	-0.173201	0.886873	-3.10739	-3.26153	-0.154138	-1.11276	RGCC	NM_014059	TSS1500	Promoter
cg00025991	0.837951	0.827056	-0.0108944	2.37043	2.25769	-0.11275	0.924824	-0.255062	-0.273942	-0.0188798	-1.01317	DIP2C	NM_014974	TSS1500	Promoter
cg00026030	0.167437	0.143877	-0.0235601	-2.31394	-2.57298	-0.259042	0.835643	-2.57831	-2.79709	-0.218783	-1.16375	SYNJ1;GCFC1-AS1	NM_001160302;NM_003895;NM_203446;NM_001160306;NR_038879;NR_038880	TSS1500;TSS200;5'UTR;1stExon	Promoter
cg00026033	0.852379	0.846216	-0.00616275	2.52959	2.46012	-0.0694736	0.952986	-0.230434	-0.240902	-0.0104687	-1.00728	IKZF4	NM_022465	TSS1500	Promoter
cg00026075	0.841562	0.810639	-0.0309231	2.40915	2.09792	-0.311231	0.805954	-0.248859	-0.302869	-0.0540101	-1.03815
cg00026104	0.116727	0.109153	-0.00757355	-2.91972	-3.02882	-0.109098	0.927167	-3.09879	-3.19557	-0.0967806	-1.06938
cg00026119	0.940701	0.938374	-0.0023271	3.98766	3.92855	-0.0591071	0.959858	-0.0881919	-0.0917652	-0.00357335	-1.00248	DNAH10	NM_207437	Body
cg00026141	0.81591	0.820087	0.00417635	2.148	2.18847	0.0404725	1.02845	-0.293517	-0.286152	0.0073658	1.00512
cg00026186	0.464324	0.46251	-0.00181395	-0.206227	-0.216752	-0.0105243	0.992732	-1.1068	-1.11244	-0.00564714	-1.00392	PORCN	NM_022825;NM_203473;NM_203475;NM_203474	TSS1500	Promoter
cg00026222	0.068055	0.0677725	-0.0002825	-3.77547	-3.78191	-0.00643843	0.995547	-3.87716	-3.88316	-0.00600117	-1.00417	C1orf86	NR_046424	TSS200	Promoter
cg00026230	0.0615736	0.0684887	0.00691516	-3.92986	-3.76563	0.164226	1.12056	-4.02155	-3.86799	0.153555	1.11231	ALDOA	NM_000034	5'UTR;Body
cg00026290	0.650195	0.657674	0.0074786	0.894324	0.942001	0.0476777	1.0336	-0.621055	-0.604556	0.0164993	1.0115	CLNK	NM_052964	Intergenic	Promoter
cg00026327	0.711798	0.722848	0.0110494	1.30439	1.38301	0.0786231	1.05601	-0.490459	-0.468236	0.0222232	1.01552	BAIAP2	NM_017450;NM_001144888;NM_017451;NM_006340	Body
cg00026346	0.815753	0.808944	-0.0068097	2.1465	2.08204	-0.0644536	0.956307	-0.293795	-0.305889	-0.0120938	-1.00842
cg00026362	0.853333	0.847908	-0.005425	2.54056	2.47896	-0.0616009	0.9582	-0.22882	-0.238021	-0.00920111	-1.0064	LOC100132354	NR_024478	Intergenic	Promoter
cg00026374	0.123595	0.0715612	-0.0520343	-2.82597	-3.69756	-0.871586	0.546546	-3.0163	-3.80468	-0.788376	-1.72713	TEAD3;TULP1	NM_003214;NM_003322	5'UTR;Body
cg00026375	0.0567662	0.0609165	0.00415034	-4.05451	-3.94635	0.108164	1.07786	-4.13882	-4.03702	0.101802	1.07311	HCG17;HLA-L	NR_052012;NR_027822	5'UTR;Body;3'UTR
cg00026412	0.893296	0.890239	-0.0030574	3.06553	3.01982	-0.0457028	0.968818	-0.16279	-0.167736	-0.00494624	-1.00343	ANK3	NM_020987;NM_001204404;NM_001204403	Body
cg00026455	0.835195	0.856236	0.0210419	2.34135	2.57431	0.232963	1.17525	-0.259816	-0.223919	0.035897	1.02519	DEF8	NM_207514;NM_001242817;NM_001242816;NM_001242820;NM_001242818;NM_001242819	Body;3'UTR
cg00026457	0.919831	0.925299	0.0054679	3.52026	3.63072	0.110466	1.07958	-0.120559	-0.112008	0.00855065	1.00594	NR5A2	NM_205860;NM_003822	Body
cg00026458	0.860661	0.866837	0.00617525	2.62685	2.70256	0.0757123	1.05388	-0.216482	-0.206168	0.0103144	1.00718	FASTKD2	NM_001136193;NM_001136194;NM_014929	Body
cg00026474	0.295547	0.306741	0.0111943	-1.25312	-1.17637	0.0767445	1.05464	-1.75854	-1.70491	0.0536348	1.03788	ST3GAL1	NM_173344;NM_003033	Intergenic	Promoter
cg00026546	0.685351	0.691562	0.0062117	1.1231	1.16488	0.0417831	1.02939	-0.545086	-0.532069	0.013017	1.00906	HPCA	NM_002143	Body
cg00026553	0.828782	0.828512	-0.00027025	2.27516	2.27242	-0.00274587	0.998099	-0.270935	-0.271405	-0.000470512	-1.00033	ZNF710	NM_198526	5'UTR;Body
cg00026603	0.801123	0.801963	0.0008402	2.01015	2.01777	0.00762017	1.0053	-0.319904	-0.318392	0.00151227	1.00105
cg00026703	0.0624898	0.0851949	0.022705	-3.90714	-3.42463	0.482515	1.39718	-4.00024	-3.55309	0.447145	1.36334	NR2F2	NM_001145155	Body
cg00026731	0.141289	0.142232	0.0009431	-2.60352	-2.59234	0.0111833	1.00778	-2.82328	-2.81368	0.00959795	1.00667	FECH	NM_000140;NM_001012515	TSS1500	Promoter
cg00026776	0.874167	0.861897	-0.0122707	2.7964	2.64177	-0.154637	0.898359	-0.194019	-0.214413	-0.0203946	-1.01424	C6orf10	NM_006781	Body
cg00026803	0.323905	0.353726	0.0298209	-1.06165	-0.869512	0.192141	1.14246	-1.62636	-1.4993	0.127061	1.09207	KCNJ9	NM_004983	Body
cg00026853	0.0250108	0.0291287	0.00411792	-5.28476	-5.05876	0.225997	1.16959	-5.3213	-5.10141	0.219891	1.16465	FBXL19-AS1	NR_024348	1stExon;3'UTR
cg00026857	0.910207	0.905096	-0.00511035	3.34151	3.25354	-0.0879786	0.94084	-0.135734	-0.143857	-0.00812283	-1.00565	NCAPD2;SCARNA10	NM_014865;NR_004387	Body
cg00026909	0.149529	0.14775	-0.00177925	-2.50784	-2.52812	-0.0202847	0.986038	-2.7415	-2.75877	-0.0172696	-1.01204	DAB1	NM_021080	5'UTR;Body
cg00026919	0.900373	0.914176	0.0138034	3.17591	3.41302	0.23711	1.17863	-0.151406	-0.129456	0.0219497	1.01533
cg00026938	0.909891	0.905849	-0.00404195	3.33596	3.26623	-0.0697277	0.952818	-0.136234	-0.142657	-0.00642307	-1.00446
cg00026974	0.0930196	0.0767281	-0.0162915	-3.28546	-3.58893	-0.303464	0.810305	-3.42632	-3.7041	-0.277779	-1.21233	UBTF	NM_001076683;NM_014233;NM_001076684;NR_045058	5'UTR;1stExon;Body;3'UTR	Promoter
cg00027037	0.0116285	0.0184244	0.00679587	-6.40932	-5.73541	0.673905	1.59539	-6.42619	-5.76224	0.663951	1.58442	OSBPL1A	NM_080597	5'UTR;1stExon
cg00027081	0.816944	0.75967	-0.0572736	2.15795	1.66036	-0.497592	0.708288	-0.291691	-0.396555	-0.104864	-1.07539	TSSC1	NM_003310	Body
cg00027083	0.0299468	0.0231943	-0.00675247	-5.01759	-5.39623	-0.378637	0.769164	-5.06145	-5.43008	-0.368629	-1.29113	EPB41L3	NM_012307	5'UTR;Body
cg00027114	0.793353	0.791838	-0.00151545	1.9408	1.9275	-0.0132999	0.990824	-0.333965	-0.336723	-0.00275845	-1.00191
cg00027120	0.173265	0.189077	0.0158122	-2.25444	-2.10059	0.153855	1.11254	-2.52895	-2.40295	0.125995	1.09126	TAS2R39	NM_176881	1stExon
cg00027155	0.74667	0.780147	0.0334775	1.55945	1.82721	0.267758	1.20394	-0.421458	-0.358182	0.0632761	1.04484	CLEC16A	NM_015226;NM_001243403	Body
cg00027162	0.703778	0.722624	0.0188456	1.24844	1.3814	0.132958	1.09654	-0.506807	-0.468683	0.0381239	1.02678	WDR86	NM_198285	Body
cg00027232	0.88002	0.892635	0.0126152	2.87474	3.05554	0.180806	1.13352	-0.184393	-0.163858	0.0205343	1.01434	TGOLN2	NM_006464;NM_001206844;NM_001206840;NM_001206841	Body;3'UTR
cg00027400	0.184406	0.179668	-0.0047386	-2.14496	-2.19088	-0.0459147	0.968675	-2.43904	-2.4766	-0.0375569	-1.02637	DCC	NM_005215	TSS1500	Promoter
cg00027454	0.739862	0.732386	-0.00747675	1.50798	1.45245	-0.055534	0.962238	-0.434671	-0.449325	-0.0146535	-1.01021	RP2	NM_006915	Body;3'UTR
cg00027466	0.776665	0.762942	-0.0137224	1.79808	1.68634	-0.111745	0.925468	-0.364636	-0.390354	-0.0257179	-1.01799	VHLL	NM_001004319	TSS200;5'UTR;1stExon
cg00027499	0.0247504	0.0180672	-0.00668329	-5.30025	-5.76418	-0.463938	0.725004	-5.3364	-5.79049	-0.454086	-1.36991	PHKG2	NM_001172432;NM_000294	TSS1500	Promoter
cg00027570	0.807314	0.802665	-0.00464855	2.06687	2.02415	-0.0427229	0.970821	-0.308799	-0.31713	-0.00833111	-1.00579	CD2	NM_001767	Body
cg00027586	0.137224	0.138185	0.0009616	-2.65246	-2.64077	0.0116833	1.00813	-2.8654	-2.85532	0.0100745	1.00701
cg00027637	0.873558	0.865194	-0.00836305	2.78842	2.68215	-0.106277	0.928982	-0.195025	-0.208904	-0.0138783	-1.00967	ITPKB	NM_002221	Body
cg00027650	0.590413	0.568487	-0.0219259	0.527555	0.397724	-0.129831	0.913939	-0.760203	-0.8148	-0.054597	-1.03857	TCF12	NM_003205;NM_207036;NM_207038;NM_207037;NM_207040	TSS1500;Body	Promoter
cg00027669	0.565608	0.57061	0.005002	0.380802	0.410214	0.0294114	1.0206	-0.822127	-0.809424	0.0127025	1.00884	STAC2	NM_198993	TSS1500	Promoter
cg00027674	0.453089	0.46335	0.0102605	-0.27151	-0.211881	0.0596295	1.0422	-1.14213	-1.10983	0.0323063	1.02265	RAB38	NM_022337	TSS1500	Promoter
cg00027729	0.854055	0.845638	-0.0084162	2.5489	2.45373	-0.0951726	0.93616	-0.2276	-0.241887	-0.0142874	-1.00995	ITGAM	NM_000632;NM_001145808	Body
cg00027745	0.0382117	0.0411489	0.00293725	-4.65363	-4.54238	0.111254	1.08017	-4.70984	-4.603	0.106841	1.07687
cg00027990	0.806041	0.809926	0.00388505	2.0551	2.09123	0.0361279	1.02536	-0.311075	-0.304138	0.00693696	1.00482	KIAA1683	NM_001145305;NM_001145304;NM_025249	Body
cg00027995	0.900358	0.905745	0.00538715	3.17567	3.26446	0.0887935	1.06348	-0.151429	-0.142823	0.00860642	1.00598	THBS1	NM_003246	Body;3'UTR
cg00028013	0.2981	0.27098	-0.0271196	-1.23547	-1.42777	-0.1923	0.875209	-1.74613	-1.88374	-0.137608	-1.10008	LOXL1-AS1;LOXL1	NR_040070;NR_040068;NR_040067;NR_040066;NR_040069;NM_005576	TSS1500;Body;3'UTR	Promoter
cg00028014	0.19466	0.238212	0.0435523	-2.04864	-1.67714	0.371501	1.2937	-2.36097	-2.06968	0.291292	1.22374	AOX2P	NR_001557	5'UTR;Body
cg00028022	0.624237	0.639244	0.0150069	0.732274	0.825346	0.0930719	1.06664	-0.679833	-0.645561	0.0342726	1.02404
cg00028034	0.739417	0.751033	0.0116158	1.50464	1.59292	0.0882749	1.0631	-0.43554	-0.413052	0.0224877	1.01571	TSPY26P;PLAGL2	NR_002781;NM_002657	TSS1500	Promoter
cg00028056	0.490051	0.459941	-0.03011	-0.0574208	-0.231668	-0.174247	0.88623	-1.029	-1.12048	-0.0914831	-1.06546	CHPF	NM_001195731;NM_024536	TSS1500;5'UTR;Body
cg00028135	0.763412	0.75356	-0.0098516	1.69009	1.61249	-0.0775959	0.947635	-0.389466	-0.408205	-0.0187387	-1.01307	ZBTB20	NM_015642;NM_001164345;NM_001164343;NM_001164344;NM_001164347;NM_001164346	5'UTR;Body	Promoter
cg00028184	0.118155	0.120886	0.00273105	-2.89984	-2.8624	0.0374419	1.02629	-3.08124	-3.04828	0.032967	1.02311
cg00028211	0.925332	0.924509	-0.00082245	3.6314	3.61431	-0.0170868	0.988226	-0.111958	-0.11324	-0.00128286	-1.00089
cg00028232	0.655544	0.671385	0.0158405	0.928374	1.03074	0.102366	1.07353	-0.609235	-0.574788	0.0344466	1.02416
cg00028251	0.611017	0.635932	0.0249146	0.651507	0.804663	0.153156	1.112	-0.710715	-0.653056	0.0576589	1.04078	FAM184A	NM_001100411;NM_024581	5'UTR;Body
cg00028299	0.682625	0.684161	0.00153558	1.1049	1.11514	0.0102389	1.00712	-0.550835	-0.547593	0.00324172	1.00225
cg00028308	0.179769	0.191355	0.0115856	-2.18988	-2.07926	0.110627	1.0797	-2.47578	-2.38568	0.0901039	1.06445
cg00028318	0.783856	0.74681	-0.0370456	1.8586	1.56052	-0.298072	0.813339	-0.35134	-0.421186	-0.0698466	-1.04961	GABBR1	NM_001470;NM_021903;NM_021904	Body;3'UTR
cg00028336	0.798505	0.794561	-0.0039441	1.98655	1.95144	-0.0351103	0.975957	-0.324627	-0.331771	-0.00714364	-1.00496	SORBS2	NM_001270771;NM_021069	5'UTR;Body
cg00028338	0.617125	0.633155	0.0160306	0.688687	0.787389	0.0987025	1.07081	-0.696366	-0.659369	0.0369974	1.02598	WHSC1	NM_001042424;NM_133335;NM_133331;NM_133330	Body
cg00028429	0.462413	0.480414	0.0180013	-0.217316	-0.113083	0.104234	1.07492	-1.11275	-1.05765	0.0550971	1.03893
cg00028431	0.817233	0.812112	-0.0051209	2.16074	2.11181	-0.0489351	0.96665	-0.291181	-0.300249	-0.00906858	-1.00631	MTSS1	NM_014751	Body;3'UTR
cg00028455	0.0922209	0.0951849	0.00296393	-3.29918	-3.24882	0.0503561	1.03552	-3.43876	-3.39312	0.0456379	1.03214	NCOA7	NM_001199619;NM_001199620;NM_001122842;NM_001199621;NM_181782	5'UTR;Body
cg00028487	0.70325	0.688198	-0.0150526	1.24479	1.14219	-0.1026	0.931353	-0.50789	-0.539105	-0.0312151	-1.02187	ZNF808	NM_001039886	Intergenic	Promoter
cg00028507	0.141242	0.142323	0.0010805	-2.60408	-2.59127	0.0128109	1.00892	-2.82376	-2.81276	0.0109946	1.00765
cg00028515	0.693835	0.67698	-0.0168551	1.18028	1.06749	-0.112794	0.924795	-0.527335	-0.562815	-0.0354796	-1.0249
cg00028598	0.910153	0.890238	-0.0199143	3.34056	3.01982	-0.320743	0.800658	-0.135819	-0.167736	-0.0319168	-1.02237	GABRA5	NM_000810;NM_001165037	Body
cg00028636	0.0907635	0.0818608	-0.00890271	-3.32447	-3.48747	-0.162997	0.893168	-3.46174	-3.61068	-0.14894	-1.10875	PTMS	NM_002824	Body
cg00028677	0.89487	0.905166	0.0102963	3.08951	3.25471	0.165209	1.12133	-0.16025	-0.143745	0.0165048	1.01151
cg00028678	0.914496	0.893474	-0.0210223	3.41892	3.06822	-0.350699	0.784204	-0.128951	-0.162503	-0.0335517	-1.02353	ARHGEF4	NM_015320;NM_032995	Intergenic	Promoter
cg00028749	0.10337	0.112984	0.00961404	-3.11669	-2.97284	0.143854	1.10485	-3.27411	-3.14581	0.128301	1.09301	KDELC1;BIVM	NM_024089;NM_017693;NM_001159596	TSS1500;5'UTR;1stExon	Promoter
cg00028757	0.966706	0.963279	-0.00342755	4.85975	4.71326	-0.14649	0.903446	-0.0488505	-0.0539748	-0.0051243	-1.00356	EHMT2	NM_025256;NM_006709	Body
cg00028829	0.106185	0.111872	0.00568675	-3.0734	-2.98892	0.0844741	1.0603	-3.23535	-3.16008	0.0752659	1.05356	GOT2	NM_002080	TSS1500	Promoter
cg00028844	0.550816	0.56783	0.0170142	0.294265	0.393862	0.0995971	1.07147	-0.860357	-0.816468	0.043889	1.03089	MATN4;RBPJL	NM_030590;NM_030592;NM_003833;NM_014276	Body	Promoter
cg00028870	0.0949225	0.0951403	0.000217835	-3.25322	-3.24957	0.00365428	1.00254	-3.39711	-3.3938	0.00330701	1.00229
cg00028881	0.0232824	0.0194915	-0.00379097	-5.39063	-5.65261	-0.261988	0.833938	-5.42461	-5.68101	-0.256399	-1.19449	GPANK1;CSNK2B	NM_001199237;NM_001199238;NM_033177;NM_001199239;NM_001199240;NM_001320	TSS1500;5'UTR;1stExon;Body	Promoter
cg00028918	0.18419	0.148503	-0.0356865	-2.14704	-2.5195	-0.372465	0.772462	-2.44073	-2.75143	-0.310698	-1.24031
cg00028929	0.2543	0.284139	0.0298395	-1.55207	-1.33308	0.218985	1.16391	-1.9754	-1.81533	0.160068	1.11734	KRT5	NM_000424	Body;3'UTR
cg00028935	0.803337	0.794952	-0.00838543	2.03028	1.9549	-0.0753775	0.949094	-0.315922	-0.331061	-0.0151383	-1.01055	ZIC4	NM_032153;NM_001243256;NM_001168379;NM_001168378	Body
cg00028993	0.888002	0.887628	-0.000374125	2.98709	2.98168	-0.0054192	0.996251	-0.171365	-0.171973	-0.000607951	-1.00042	EHD2;GLTSCR2	NM_014601;NM_015710	TSS1500	Promoter
cg00029052	0.59143	0.59991	0.00848035	0.533622	0.584421	0.0507994	1.03584	-0.757722	-0.737182	0.0205395	1.01434	CCP110;C16orf62	NM_001199022;NM_014711;NM_020314	TSS1500	Promoter
cg00029053	0.0748187	0.0630462	-0.0117726	-3.62826	-3.8935	-0.265233	0.832064	-3.74046	-3.98745	-0.246991	-1.18673	NOL10	NM_001261392;NM_001261394;NM_024894;NR_048552	TSS200;5'UTR;1stExon;3'UTR
cg00029161	0.13629	0.14365	0.0073602	-2.66387	-2.57564	0.0882272	1.06306	-2.87525	-2.79937	0.0758805	1.054	HIP1	NM_001243198;NM_005338	Body
cg00029233	0.123406	0.117654	-0.00575115	-2.8285	-2.90679	-0.0782863	0.947182	-3.01852	-3.08737	-0.068852	-1.04888	HEXIM1	NM_006460	1stExon
cg00029246	0.219501	0.216854	-0.00264695	-1.83017	-1.85256	-0.0223875	0.984602	-2.1877	-2.2052	-0.0175031	-1.01221	DGKI	NM_004717	Body
cg00029282	0.909568	0.914614	0.00504595	3.33028	3.4211	0.0908148	1.06497	-0.136746	-0.128765	0.00798142	1.00555	PROM2	NM_001165978;NM_001165977;NM_144707	Body
cg00029284	0.663981	0.661045	-0.0029362	0.982598	0.963652	-0.0189457	0.986954	-0.590786	-0.59718	-0.00639391	-1.00444	CUX2	NM_015267	Body
cg00029353	0.0849551	0.0812314	-0.00372371	-3.42907	-3.49959	-0.0705222	0.952293	-3.55716	-3.62182	-0.0646632	-1.04584
cg00029397	0.14213	0.131086	-0.0110438	-2.59355	-2.7287	-0.13515	0.910575	-2.81472	-2.93141	-0.116696	-1.08425	DCTN2	NM_006400;NM_001261413;NM_001261412	TSS200;5'UTR;1stExon
cg00029521	0.548684	0.559003	0.0103187	0.28184	0.342088	0.0602482	1.04265	-0.865952	-0.839072	0.0268799	1.01881	KCNK17	NM_031460;NM_001135111	Body
cg00029583	0.169909	0.181771	0.0118618	-2.28851	-2.17039	0.118122	1.08532	-2.55717	-2.45981	0.0973578	1.06981
cg00029619	0.89408	0.917824	0.0237437	3.07743	3.48142	0.403993	1.32317	-0.161524	-0.123711	0.0378131	1.02656	KIF13A	NM_001105568	Body;3'UTR
cg00029640	0.857068	0.862953	0.00588475	2.58408	2.65461	0.0705276	1.0501	-0.222518	-0.212646	0.00987189	1.00687	USF2	NM_003367;NM_207291	Body
cg00029678	0.883294	0.886789	0.00349485	2.92001	2.96957	0.0495596	1.03495	-0.179035	-0.173338	0.00569692	1.00396	RNF213;LOC100294362	NM_001256071;NR_029376	Body;3'UTR
cg00029821	0.888909	0.875765	-0.0131443	3.0003	2.81747	-0.182826	0.880975	-0.169892	-0.191384	-0.0214924	-1.01501	STXBP5-AS1	NR_034115	Body;3'UTR
cg00029822	0.0360385	0.0270048	-0.00903363	-4.74137	-5.17114	-0.429777	0.742377	-4.79432	-5.21064	-0.41632	-1.33452	PTPN9	NM_002833	TSS1500	Promoter
cg00029825	0.893481	0.880337	-0.0131438	3.06833	2.87908	-0.189245	0.877065	-0.162491	-0.183872	-0.0213808	-1.01493	SLC5A2;C16orf58	NM_003041;NM_022744	Body
cg00029826	0.105948	0.106356	0.0004089	-3.07701	-3.07079	0.00621728	1.00432	-3.23858	-3.23302	0.0055573	1.00386	CCNB1IP1	NM_021178;NM_182852;NM_182849	5'UTR;1stExon
cg00029831	0.0844051	0.0749573	-0.00944783	-3.43931	-3.62538	-0.186072	0.878996	-3.56653	-3.73779	-0.171262	-1.12604	VPS28;TONSL	NM_016208;NM_183057;NM_013432	TSS1500;5'UTR;Body
cg00029922	0.352574	0.360204	0.0076305	-0.876791	-0.828796	0.0479946	1.03383	-1.504	-1.47311	0.0308901	1.02164
cg00029928	0.838867	0.835575	-0.0032917	2.38019	2.34534	-0.0348472	0.976135	-0.253487	-0.259159	-0.00567225	-1.00394	VNN2	NR_034173;NM_001242350;NR_034174;NM_078488;NM_004665	TSS1500;5'UTR;Body	Promoter
cg00029931	0.272569	0.294726	0.0221576	-1.41619	-1.25881	0.157383	1.11526	-1.87531	-1.76255	0.112756	1.08129	RPL36A-HNRNPH2;RPL36A	NM_001199973;NM_001199974;NM_021029;NM_001199972	TSS200	Promoter
cg00029973	0.884868	0.894391	0.0095235	2.94217	3.08218	0.140007	1.10191	-0.176466	-0.161022	0.0154442	1.01076	TRPV1	NM_018727;NM_080704	5'UTR;Body	Promoter
cg00029979	0.778721	0.767866	-0.0108549	1.81524	1.7259	-0.0893424	0.939951	-0.360822	-0.381074	-0.0202518	-1.01414
cg00030005	0.501762	0.526953	0.0251906	0.0101696	0.15569	0.145521	1.10613	-0.994924	-0.924254	0.0706701	1.0502
cg00030047	0.898057	0.895497	-0.0025604	3.13905	3.09914	-0.0399063	0.972718	-0.155121	-0.15924	-0.00411906	-1.00286	RNF207	NM_207396	Body
cg00030117	0.887587	0.870292	-0.0172946	2.98108	2.74623	-0.234842	0.849778	-0.17204	-0.200428	-0.0283883	-1.01987	STEAP3	NM_018234;NM_182915;NM_001008410	Intergenic	Promoter
cg00030125	0.841817	0.844517	0.0027003	2.41191	2.44137	0.0294608	1.02063	-0.248422	-0.243801	0.00462033	1.00321	DCAF12L2	NM_001013628	1stExon
cg00030176	0.547179	0.57641	0.0292311	0.273069	0.444425	0.171355	1.12612	-0.869916	-0.794834	0.0750828	1.05342	HCG4;LOC554223	NR_002139;NM_001207043	1stExon;Body;3'UTR
cg00030291	0.0772127	0.0654371	-0.0117755	-3.57909	-3.83611	-0.257021	0.836814	-3.69502	-3.93375	-0.238728	-1.17995	ICA1	NM_004968;NM_022307;NM_001136020	5'UTR;1stExon	Promoter
cg00030296	0.374982	0.41008	0.0350984	-0.737079	-0.524615	0.212465	1.15867	-1.41511	-1.28602	0.129086	1.0936	41526	NM_001113491;NM_001113492;NM_006640	5'UTR;Body
cg00030420	0.89021	0.878005	-0.0122054	3.0194	2.8474	-0.171997	0.887613	-0.167782	-0.1877	-0.0199172	-1.0139	SLC25A2	NM_031947	TSS1500	Promoter
cg00030422	0.892082	0.88175	-0.010332	3.04725	2.89854	-0.148712	0.902056	-0.164751	-0.181558	-0.0168066	-1.01172	DLEC1	NM_007335;NM_007337	TSS200;5'UTR;1stExon
cg00030423	0.031344	0.0376018	0.00625775	-4.94972	-4.67776	0.27196	1.20745	-4.99567	-4.73306	0.26261	1.19965	UQCRFS1	NM_006003	TSS200	Promoter
cg00030427	0.655144	0.645283	-0.009861	0.925819	0.863264	-0.0625544	0.957567	-0.610116	-0.631996	-0.02188	-1.01528
cg00030432	0.810332	0.810664	0.0003316	2.09504	2.09816	0.00311475	1.00216	-0.303414	-0.302824	0.000590251	1.00041	MEPCE	NM_001194992;NM_001194991;NM_001194990;NM_019606	TSS200;5'UTR;1stExon;Body
cg00030466	0.966698	0.96635	-0.00034805	4.8594	4.84388	-0.0155195	0.9893	-0.0488622	-0.0493818	-0.000519521	-1.00036	PRDM16	NM_022114;NM_199454	Body
cg00030476	0.849541	0.816031	-0.0335097	2.49731	2.14916	-0.348149	0.785591	-0.235245	-0.293304	-0.0580592	-1.04106	PRKAB2	NM_005399	Body
cg00030501	0.574296	0.56133	-0.0129654	0.431941	0.355714	-0.0762275	0.948535	-0.800135	-0.833079	-0.032944	-1.0231
cg00030508	0.769262	0.762765	-0.00649665	1.73722	1.68492	-0.0522948	0.964401	-0.378453	-0.390689	-0.0122357	-1.00852	TRIM15	NM_033229	Body
cg00030523	0.491857	0.455568	-0.0362886	-0.046995	-0.257083	-0.210088	0.864485	-1.02369	-1.13426	-0.110571	-1.07966	RMST;MIR1251	NR_024037;NR_031653	TSS1500;5'UTR;Body	Promoter
cg00030588	0.799281	0.77187	-0.0274104	1.99352	1.7585	-0.235019	0.849674	-0.323226	-0.37357	-0.0503439	-1.03551
cg00030604	0.74079	0.750076	0.0092853	1.51495	1.58554	0.0705988	1.05015	-0.432863	-0.414892	0.0179708	1.01253
cg00030627	0.881937	0.900264	0.0183268	2.90112	3.17416	0.273041	1.20835	-0.181252	-0.15158	0.0296723	1.02078
cg00030682	0.915253	0.912171	-0.00308165	3.43293	3.37653	-0.0563948	0.961664	-0.127758	-0.132624	-0.00486574	-1.00338	ABCC1	NM_004996	Body
cg00030774	0.188523	0.156557	-0.0319659	-2.10581	-2.4296	-0.323792	0.798967	-2.40719	-2.67524	-0.268052	-1.20418	FAM189A1	NM_015307	Body
cg00030795	0.0227338	0.0155989	-0.00713493	-5.42584	-5.97973	-0.553892	0.68118	-5.45902	-6.00241	-0.543397	-1.4574	SYNGAP1;ZBTB9	NM_006772;NM_152735	TSS1500;5'UTR;1stExon
cg00030807	0.889137	0.875356	-0.0137811	3.00363	2.81206	-0.191573	0.87565	-0.169522	-0.192058	-0.0225361	-1.01574	ARHGEF10	NM_014629	5'UTR;Body
cg00030816	0.0917149	0.114917	0.0232019	-3.30792	-2.94522	0.362693	1.28582	-3.4467	-3.12134	0.325361	1.25298	RBM8A	NM_005105	TSS200	Promoter
cg00030909	0.907942	0.904583	-0.00335862	3.30199	3.24494	-0.0570443	0.961231	-0.139328	-0.144674	-0.00534666	-1.00371	IGF2BP1	NM_001160423;NM_006546	Body
cg00031013	0.564006	0.497916	-0.0660906	0.371405	-0.0120272	-0.383432	0.766612	-0.826216	-1.00603	-0.17981	-1.13273	KDM6B;TMEM88	NM_001080424;NM_203411	TSS1500;Body;3'UTR	Promoter
cg00031063	0.892857	0.893106	0.000249125	3.0589	3.06266	0.0037609	1.00261	-0.163498	-0.163096	0.000402485	1.00028	MFAP2	NM_001135248;NM_001135247;NM_017459;NM_002403	Body
cg00031105	0.684924	0.655512	-0.0294128	1.12025	0.928166	-0.19208	0.875342	-0.545983	-0.609307	-0.0633233	-1.04487	RXRB	NM_021976;NM_001270401	Body
cg00031162	0.815426	0.836229	0.0208033	2.14335	2.35222	0.208866	1.15578	-0.294375	-0.25803	0.0363446	1.02551	TNFSF12-TNFSF13;TNFSF12	NM_172089;NM_003809;NR_037146	5'UTR;Body
cg00031165	0.110232	0.104078	-0.00615416	-3.01288	-3.1057	-0.0928239	0.937686	-3.18138	-3.26426	-0.0828797	-1.05913	ABCB1;RUNDC3B	NM_000927;NM_138290;NM_001134406;NM_001134405	5'UTR;Body
cg00031187	0.101865	0.111482	0.00961626	-3.14027	-2.9946	0.145673	1.10625	-3.29527	-3.16512	0.130142	1.0944
cg00031235	0.824203	0.840981	0.0167779	2.22909	2.40288	0.173784	1.12801	-0.278928	-0.249854	0.0290732	1.02036	PPP1R3F	NM_001184745;NM_033215	Intergenic	Promoter
cg00031256	0.021116	0.0266899	0.00557386	-5.53473	-5.18854	0.346193	1.2712	-5.56552	-5.22756	0.337955	1.26396	SERPINB1	NM_030666;NR_073111;NR_073112	TSS1500;5'UTR;1stExon;3'UTR
cg00031277	0.858388	0.860217	0.0018286	2.59969	2.62151	0.0218205	1.01524	-0.220298	-0.217228	0.00307006	1.00213	PPP3CA	NM_001130692;NM_001130691;NM_000944	Intergenic
cg00031303	0.179056	0.227466	0.0484098	-2.19687	-1.76395	0.432924	1.34997	-2.48152	-2.13628	0.345239	1.27036
cg00031340	0.100343	0.107238	0.00689545	-3.16444	-3.05746	0.106983	1.07697	-3.31699	-3.22111	0.0958825	1.06872	GCSH	NR_033249;NM_004483	TSS1500	Promoter
cg00031346	0.382576	0.36487	-0.017706	-0.690517	-0.799671	-0.109154	0.927132	-1.38618	-1.45455	-0.0683638	-1.04853	FRMD1	NM_024919	Body
cg00031402	0.825151	0.827616	0.00246545	2.23854	2.26334	0.0247916	1.01733	-0.277271	-0.272967	0.00430417	1.00299	PSAP	NM_001042466;NM_002778;NM_001042465	TSS1500	Promoter
cg00031443	0.133566	0.0844071	-0.0491587	-2.69754	-3.43927	-0.74173	0.598022	-2.90438	-3.56649	-0.662114	-1.5824	MCOLN1;PNPLA6	NM_020533;NM_006702;NM_001166112;NM_001166111;NM_001166113	TSS1500;5'UTR;1stExon	Promoter
cg00031456	0.0234524	0.0244348	0.000982425	-5.37988	-5.31923	0.0606553	1.04294	-5.41412	-5.35492	0.0592032	1.04189	PRPF38B	NM_018061;NR_037185	TSS1500	Promoter
cg00031476	0.150446	0.178524	0.0280783	-2.49746	-2.2021	0.295362	1.22719	-2.73268	-2.48581	0.246875	1.18663	RBKS;BRE-AS1;BRE	NM_022128;NR_028308;NM_004899;NM_199194;NM_199191;NM_199193;NM_199192;NM_001261840	TSS1500;5'UTR;Body	Promoter
cg00031491	0.843328	0.841244	-0.00208445	2.42835	2.40571	-0.0226382	0.984431	-0.245834	-0.249404	-0.00357032	-1.00248	SLC44A4	NM_001178045;NM_001178044;NM_025257	Body
cg00031556	0.38076	0.413862	0.0331021	-0.701618	-0.502091	0.199526	1.14832	-1.39305	-1.27278	0.120268	1.08694	PRB1	NM_199354;NM_199353;NM_005039	Body
cg00031663	0.0104841	0.0191584	0.00867438	-6.56045	-5.67797	0.882486	1.84355	-6.57566	-5.70588	0.869783	1.82739	ATG4D	NM_032885	TSS200	Promoter
cg00031708	0.774827	0.784084	0.00925755	1.78284	1.86054	0.0777023	1.05534	-0.368054	-0.350919	0.017135	1.01195	FAM126A	NM_032581	5'UTR;Body
cg00031722	0.884778	0.864769	-0.0200093	2.9409	2.67689	-0.264015	0.832767	-0.176612	-0.209613	-0.0330012	-1.02314
cg00031759	0.108727	0.103742	-0.0049845	-3.03516	-3.11091	-0.0757492	0.948849	-3.20122	-3.26892	-0.0677033	-1.04805	BRCA2	NM_000059	TSS1500	Promoter
cg00031779	0.785344	0.810613	0.0252687	1.8713	2.09768	0.226376	1.16989	-0.348603	-0.302915	0.0456881	1.03218	ALPK2	NM_052947	Intergenic	Promoter
cg00031896	0.226087	0.200307	-0.0257798	-1.7753	-1.99724	-0.221938	0.857413	-2.14505	-2.31972	-0.174664	-1.1287	KDM2B	NM_032590	TSS1500	Promoter
cg00031967	0.0279297	0.035721	0.00779131	-5.12119	-4.75461	0.366583	1.2893	-5.16206	-4.80708	0.354973	1.27896	COA1	NR_047701;NM_018224	5'UTR;1stExon;3'UTR
cg00031973	0.127061	0.0934864	-0.0335745	-2.78036	-3.2775	-0.497139	0.70851	-2.97641	-3.4191	-0.442692	-1.35914
cg00032036	0.122192	0.116654	-0.00553825	-2.84476	-2.92075	-0.0759908	0.94869	-3.03278	-3.0997	-0.0669172	-1.04748	PNPLA6	NM_006702;NM_001166112;NM_001166111;NM_001166113;NM_001166114	TSS1500;TSS200;5'UTR;Body	Promoter
cg00032192	0.886636	0.898522	0.0118853	2.96739	3.14638	0.178997	1.1321	-0.173586	-0.154375	0.0192108	1.0134	TNPO2;SNORD41	NM_001136196;NM_013433;NM_001136195;NR_002751	TSS1500;Body	Promoter
cg00032205	0.907602	0.899148	-0.0084545	3.29613	3.15632	-0.139816	0.907635	-0.139868	-0.15337	-0.013502	-1.0094	TSPYL5	NM_033512	TSS1500	Promoter
cg00032227	0.0297911	0.0310099	0.00121888	-5.02534	-4.96568	0.0596649	1.04222	-5.06898	-5.01113	0.0578513	1.04091	NAT9;TMEM104	NM_015654;NM_017728	TSS1500	Promoter
cg00032246	0.236462	0.227787	-0.0086745	-1.69109	-1.76131	-0.0702177	0.952494	-2.08032	-2.13424	-0.0539198	-1.03808	AP2B1	NM_001282;NM_001030006	Intergenic	Promoter
cg00032308	0.903759	0.893465	-0.0102933	3.23121	3.06809	-0.16312	0.893091	-0.145991	-0.162516	-0.0165259	-1.01152
cg00032366	0.333086	0.334204	0.00111805	-1.0016	-0.994349	0.00725514	1.00504	-1.58603	-1.5812	0.0048345	1.00336	RPL36;LONP1	NM_033643;NM_015414;NM_004793	Body
cg00032419	0.0171279	0.0142925	-0.00283542	-5.84258	-6.10783	-0.265248	0.832056	-5.86751	-6.1286	-0.261092	-1.19839	TP53I13	NM_138349	TSS1500	Promoter
cg00032490	0.832083	0.829907	-0.0021761	2.30898	2.28663	-0.0223543	0.984625	-0.2652	-0.268978	-0.00377794	-1.00262
cg00032609	0.110524	0.108923	-0.00160155	-3.00859	-3.03224	-0.0236536	0.983738	-3.17756	-3.19862	-0.0210583	-1.0147	ATP5E;SLMO2-ATP5E	NM_006886;NR_037930;NR_037929	Body;3'UTR
cg00032610	0.917432	0.915134	-0.0022986	3.47395	3.43072	-0.0432333	0.970477	-0.124327	-0.127946	-0.00361917	-1.00251
cg00032643	0.923694	0.896256	-0.0274375	3.59754	3.11089	-0.486654	0.713678	-0.114514	-0.158017	-0.0435033	-1.03061	LRRC47	NM_020710	Body
cg00032664	0.872863	0.899459	0.0265968	2.77937	3.16128	0.381914	1.30307	-0.196174	-0.15287	0.0433036	1.03047	SNX4	NM_003794	Body
cg00032666	0.83663	0.831013	-0.0056168	2.35645	2.29796	-0.0584858	0.960271	-0.257338	-0.267057	-0.00971834	-1.00676	MAMLD1	NM_001177465;NM_001177466;NM_005491	TSS1500;5'UTR;Body	Promoter
cg00032686	0.0297639	0.0311223	0.00135837	-5.0267	-4.96029	0.0664051	1.0471	-5.07029	-5.00591	0.0643839	1.04564	FGFRL1	NM_001004356;NM_001004358;NM_021923	TSS1500	Promoter
cg00032701	0.74837	0.790006	0.0416367	1.57245	1.91152	0.339074	1.26494	-0.418177	-0.340064	0.0781132	1.05564	EVI5L	NM_145245;NM_001159944	TSS1500;5'UTR;Body	Promoter
cg00032756	0.146728	0.135926	-0.0108016	-2.53986	-2.66833	-0.128467	0.914803	-2.76878	-2.8791	-0.110319	-1.07947	NELL2	NM_001145107;NM_001145109;NM_001145110;NM_006159;NM_001145108	Body
cg00032789	0.0978851	0.103818	0.00593264	-3.20415	-3.10974	0.0944109	1.06763	-3.35277	-3.26787	0.0848918	1.06061	USP4	NM_003363;NM_199443;NM_001251877	1stExon
cg00032805	0.651138	0.663262	0.0121245	0.900306	0.977955	0.0776487	1.0553	-0.618965	-0.592348	0.0266166	1.01862	41334	NM_001166373	Intergenic	Promoter
cg00032852	0.109385	0.116322	0.0069367	-3.02538	-2.92539	0.0999856	1.07176	-3.19251	-3.1038	0.088705	1.06342	CHCHD3	NM_017812	TSS1500	Promoter
cg00032879	0.750356	0.759388	0.00903115	1.58771	1.65813	0.070419	1.05002	-0.414352	-0.397092	0.0172603	1.01204	MORN1	NM_024848	Body
cg00032884	0.892121	0.895101	0.0029803	3.04782	3.09305	0.0452287	1.03185	-0.164689	-0.159878	0.00481157	1.00334	FOXN2	NM_002158	Intergenic	Promoter
cg00032912	0.67068	0.602397	-0.0682825	1.02613	0.599388	-0.426745	0.743938	-0.576304	-0.731213	-0.154909	-1.11335
cg00032959	0.0879217	0.110483	0.0225615	-3.37487	-3.00919	0.365672	1.28848	-3.50764	-3.1781	0.329536	1.25661
cg00033102	0.318787	0.346231	0.027444	-1.09551	-0.917045	0.178467	1.13168	-1.64933	-1.53019	0.119142	1.08609	ATPIF1	NM_016311;NM_178190;NM_178191	TSS1500	Promoter
cg00033127	0.0478712	0.0489045	0.00103326	-4.31393	-4.28155	0.0323744	1.02269	-4.3847	-4.35389	0.0308079	1.02158	SNX7	NM_015976;NR_033716;NM_152238	5'UTR;1stExon
cg00033155	0.701198	0.725126	0.0239281	1.23063	1.39946	0.16883	1.12415	-0.512107	-0.463697	0.04841	1.03412	NPHP1	NM_000272;NM_001128179;NM_207181;NM_001128178	Body
cg00033165	0.196171	0.159148	-0.0370234	-2.03478	-2.40149	-0.366711	0.775549	-2.34981	-2.65156	-0.301746	-1.23264
cg00033209	0.841143	0.817821	-0.0233219	2.40462	2.16643	-0.238193	0.847807	-0.249577	-0.290143	-0.0405658	-1.02852	NAA60	NM_001083601;NM_001083600;NM_024845	5'UTR;Body
cg00033213	0.878101	0.888712	0.0106105	2.8487	2.99741	0.14871	1.10858	-0.187541	-0.170213	0.0173283	1.01208	TOP1MT	NM_001258446;NM_001258447;NM_052963	Body
cg00033220	0.0529845	0.0401576	-0.0128269	-4.15975	-4.57905	-0.419306	0.747784	-4.23829	-4.63818	-0.399897	-1.31941	TGIF1	NM_174886;NM_173207;NM_173209;NM_173208;NM_003244;NM_173210;NM_170695	TSS1500;5'UTR;1stExon;Body
cg00033304	0.851578	0.850893	-0.00068495	2.52044	2.51263	-0.00780343	0.994606	-0.231789	-0.23295	-0.00116087	-1.0008	SENP2	NM_021627	Intergenic	Promoter
cg00033334	0.872995	0.866547	-0.0064475	2.78108	2.69895	-0.0821353	0.944658	-0.195956	-0.20665	-0.0106946	-1.00744	SETD8	NM_020382	Body
cg00033371	0.966346	0.968767	0.0024212	4.84368	4.955	0.111325	1.08022	-0.0493887	-0.0457785	0.00361018	1.00251	UHRF1	NM_001048201;NM_013282	Body
cg00033457	0.0663911	0.066581	0.000189895	-3.81376	-3.80934	0.00441405	1.00306	-3.91287	-3.90875	0.00412057	1.00286	TCEB1	NM_001204860;NM_001204859;NM_005648;NM_001204864;NM_001204863;NM_001204858;NM_001204857;NM_001204862;NM_001204861	5'UTR;1stExon	Promoter
cg00033490	0.884387	0.902954	0.0185665	2.93538	3.21791	0.28253	1.21633	-0.17725	-0.147276	0.0299739	1.02099	CROT	NM_021151;NM_001143935	Body
cg00033516	0.11509	0.109713	-0.00537765	-2.94276	-3.02054	-0.0777771	0.947516	-3.11916	-3.1882	-0.0690362	-1.04902	FLJ13197;KLF3	NR_026804;NM_016531	TSS1500;5'UTR;Body	Promoter
cg00033533	0.134677	0.0955232	-0.0391539	-2.68373	-3.24316	-0.559426	0.678572	-2.89242	-3.38801	-0.495581	-1.40989	FAM214B	NM_025182	Intergenic	Promoter
cg00033551	0.953742	0.943321	-0.0104207	4.36582	4.05687	-0.308951	0.807229	-0.0683294	-0.0841792	-0.0158497	-1.01105	MGRN1	NM_015246;NM_001142289;NM_001142291;NM_001142290	Body;3'UTR
cg00033584	0.637734	0.67744	0.0397058	0.815904	1.07052	0.254619	1.19302	-0.648974	-0.561836	0.087138	1.06226	KIAA1143	NM_020696	Body
cg00033643	0.0458822	0.0433164	-0.00256579	-4.37816	-4.46506	-0.0868954	0.941547	-4.44592	-4.52894	-0.0830209	-1.05923	SLC35B4	NM_032826	TSS1500	Promoter
cg00033666	0.804458	0.807408	0.00295	2.04054	2.06775	0.0272115	1.01904	-0.31391	-0.30863	0.00528078	1.00367
cg00033668	0.030682	0.0269777	-0.00370426	-4.98151	-5.17263	-0.191126	0.875922	-5.02646	-5.21209	-0.185623	-1.13731	EPS8	NM_004447	Intergenic	Promoter
cg00033703	0.840295	0.866321	0.0260258	2.39549	2.69613	0.300641	1.23169	-0.251032	-0.207026	0.0440055	1.03097
cg00033773	0.849978	0.858098	0.00812065	2.50225	2.59625	0.0940035	1.06733	-0.234503	-0.220785	0.013718	1.00955	WDR83;WDR83OS	NR_029375;NM_001099737;NM_016145;NM_032332	TSS1500;5'UTR;Body	Promoter
cg00033806	0.914556	0.892435	-0.0221211	3.42003	3.05254	-0.367485	0.775133	-0.128856	-0.164181	-0.0353246	-1.02479	TSNARE1	NM_145003	Body
cg00033834	0.686538	0.707672	0.0211335	1.13105	1.27549	0.14444	1.1053	-0.542588	-0.498847	0.0437401	1.03078	KNDC1	NM_152643	Body
cg00033877	0.792198	0.820704	0.0285061	1.93065	2.19452	0.263868	1.20069	-0.336067	-0.285066	0.0510012	1.03598	ATP11A	NM_032189;NM_015205	Body
cg00033909	0.230206	0.241027	0.0108204	-1.74155	-1.65486	0.0866884	1.06193	-2.119	-2.05274	0.0662657	1.047	PER4	NR_002790	TSS1500;5'UTR;1stExon
cg00033915	0.919143	0.914992	-0.0041507	3.50684	3.42809	-0.0787503	0.946877	-0.121639	-0.128169	-0.00652973	-1.00454	ARHGEF18	NM_015318;NM_001130955	TSS1500;5'UTR;Body	Promoter
cg00034003	0.879583	0.893266	0.0136831	2.86878	3.06507	0.196292	1.14575	-0.185108	-0.162838	0.0222704	1.01556	CTU2	NM_001012762;NM_001012759	Body
cg00034019	0.0290906	0.0250711	-0.00401947	-5.06071	-5.2812	-0.220487	0.858276	-5.1033	-5.31783	-0.214526	-1.16032	TAF8	NM_138572	TSS200	Promoter
cg00034039	0.11649	0.133338	0.0168476	-2.92303	-2.70038	0.222653	1.16688	-3.10172	-2.90684	0.194877	1.14463	FAM108B1;C9orf85	NM_016014;NM_001025780;NM_182505	TSS1500	Promoter
cg00034076	0.0348489	0.0402496	0.00540078	-4.79157	-4.57561	0.21596	1.16148	-4.84274	-4.63488	0.207864	1.15498	RALYL	NM_001100392;NM_001100393;NM_173848;NM_001100391	TSS1500;5'UTR;1stExon;Body	Promoter
cg00034101	0.513745	0.486826	-0.0269184	0.0793382	-0.0760393	-0.155377	0.897897	-0.960876	-1.03852	-0.0776443	-1.05529	HEYL	NM_014571	Body
cg00034130	0.132297	0.135092	0.0027951	-2.71342	-2.67861	0.0348178	1.02443	-2.91815	-2.88799	0.030163	1.02113	RHOG	NM_001665	Intergenic	Promoter
cg00034154	0.660635	0.615487	-0.0451479	0.961017	0.678697	-0.282319	0.822268	-0.598074	-0.700199	-0.102125	-1.07335	S1PR2	NM_004230	5'UTR;Body
cg00034336	0.943374	0.960002	0.0166277	4.05829	4.58502	0.526731	1.44066	-0.0840983	-0.0588912	0.025207	1.01763
cg00034376	0.144741	0.110556	-0.0341846	-2.56289	-3.00813	-0.445234	0.734465	-2.78846	-3.17715	-0.388693	-1.30921	UGP2	NM_001001521;NM_006759	TSS1500;5'UTR;Body	Promoter
cg00034407	0.845486	0.793756	-0.0517302	2.45205	1.94434	-0.507703	0.703341	-0.242147	-0.333232	-0.0910857	-1.06517
cg00034416	0.0138147	0.0133444	-0.00047037	-6.15758	-6.20825	-0.0506652	0.965491	-6.17765	-6.22763	-0.0499773	-1.03525	FDPS	NM_001242824;NM_001135822;NM_002004;NM_001242825;NM_001135821	TSS1500;5'UTR;1stExon
cg00034433	0.0928133	0.090466	-0.00234725	-3.289	-3.32968	-0.0406832	0.972194	-3.42952	-3.46648	-0.0369552	-1.02595	CNIH3	NM_152495	TSS1500	Promoter
cg00034468	0.896385	0.893351	-0.00303398	3.11288	3.06635	-0.0465285	0.968263	-0.15781	-0.162701	-0.00489134	-1.0034	ACTA1	NM_001100	Body
cg00034555	0.0719074	0.0742348	0.0023274	-3.69006	-3.64048	0.0495777	1.03496	-3.79772	-3.75176	0.0459553	1.03237	SAMD1;PRKACA	NM_138352;NM_002730;NM_207518	TSS1500	Promoter
cg00034556	0.408482	0.411884	0.0034015	-0.534148	-0.513864	0.0202839	1.01416	-1.29165	-1.27969	0.0119638	1.00833
cg00034559	0.823939	0.811944	-0.0119944	2.22646	2.11022	-0.116239	0.92259	-0.279391	-0.300547	-0.0211562	-1.01477	TMEM178A	NM_001167959;NM_152390	TSS1500	Promoter
cg00034574	0.902725	0.90886	0.0061343	3.21415	3.3179	0.103744	1.07456	-0.147641	-0.137871	0.0097704	1.0068	ZBTB46	NM_025224	Body
cg00034604	0.894824	0.877689	-0.0171348	3.0888	2.84316	-0.245639	0.843442	-0.160324	-0.188218	-0.0278938	-1.01952	RGS20	NM_170587	Body
cg00034611	0.686423	0.692526	0.00610345	1.13028	1.17141	0.0411287	1.02892	-0.542831	-0.530059	0.0127713	1.00889	LINC00304	NR_024347	TSS1500;5'UTR;Body
cg00034639	0.756258	0.745838	-0.0104198	1.63352	1.55311	-0.0804084	0.94579	-0.40305	-0.423066	-0.0200159	-1.01397	SRD5A1P1	NR_028597	5'UTR;1stExon
cg00034650	0.977802	0.974967	-0.0028352	5.46104	5.28344	-0.177602	0.884171	-0.0323857	-0.036575	-0.00418926	-1.00291	CANT1	NM_001159772;NM_138793;NM_001159773	Intergenic
cg00034731	0.847724	0.860508	0.012784	2.4769	2.625	0.1481	1.10811	-0.238334	-0.21674	0.021594	1.01508
cg00034755	0.843142	0.84374	0.0005976	2.42632	2.43285	0.00652909	1.00454	-0.246152	-0.24513	0.00102219	1.00071
cg00034769	0.386146	0.385529	-0.00061665	-0.668749	-0.672503	-0.00375427	0.997401	-1.37278	-1.37509	-0.00230573	-1.0016	C14orf64	NR_015430	TSS200	Promoter
cg00034852	0.149899	0.158399	0.0084999	-2.50364	-2.40957	0.0940692	1.06738	-2.73794	-2.65837	0.0795716	1.0567	PQLC1	NM_001146343;NM_025078;NM_001146345	TSS1500	Promoter
cg00035000	0.742003	0.749198	0.0071956	1.52407	1.5788	0.0547321	1.03867	-0.430503	-0.41658	0.0139232	1.0097	RUNX3	NM_004350;NM_001031680	Body
cg00035074	0.886684	0.898544	0.01186	2.96806	3.14673	0.178666	1.13184	-0.173508	-0.154339	0.0191691	1.01338	TTYH3	NM_025250	Body;3'UTR
cg00035197	0.668555	0.679209	0.0106536	1.01228	1.08222	0.0699428	1.04968	-0.580882	-0.558073	0.0228086	1.01594	CBFA2T3	NM_005187;NM_175931	Body
cg00035220	0.155175	0.195271	0.0400968	-2.44476	-2.04302	0.401739	1.3211	-2.68804	-2.35645	0.331588	1.2584	PTPRN2	NM_002847;NM_130843;NM_130842	Body
cg00035237	0.0454539	0.0531883	0.0077344	-4.39234	-4.1539	0.238442	1.17972	-4.45945	-4.23275	0.226705	1.17016	PUM1	NM_014676;NM_001020658	Intergenic	Promoter
cg00035249	0.0294751	0.0346307	0.00515551	-5.04119	-4.80096	0.240235	1.18118	-5.08436	-4.85181	0.232551	1.17491	ARF1	NM_001024226;NM_001658;NM_001024227;NM_001024228	5'UTR;1stExon;Body	Promoter
cg00035268	0.921245	0.898763	-0.0224815	3.54814	3.15021	-0.39793	0.758946	-0.118343	-0.153987	-0.0356434	-1.02501	MLLT4-AS1	NR_027906	Body;3'UTR
cg00035316	0.608305	0.505097	-0.103208	0.635062	0.0294124	-0.60565	0.657175	-0.717134	-0.985369	-0.268235	-1.20433	HOXD8	NM_001199747;NM_019558;NM_001199746	Intergenic	Promoter
cg00035326	0.134697	0.147951	0.0132543	-2.68349	-2.52581	0.157674	1.11549	-2.89221	-2.75681	0.135404	1.0984	MTG1	NM_138384	Body
cg00035347	0.318709	0.320777	0.00206715	-1.09603	-1.08232	0.0137111	1.00955	-1.64969	-1.64036	0.00932711	1.00649	NT5C2	NM_001134373;NM_012229	Intergenic	Promoter
cg00035398	0.345912	0.314816	-0.0310966	-0.919077	-1.12198	-0.202906	0.868799	-1.53152	-1.66742	-0.135899	-1.09878	WDR60	NM_018051	Body
cg00035449	0.793357	0.811096	0.0177396	1.94083	2.10222	0.161396	1.11837	-0.333958	-0.302055	0.0319036	1.02236
cg00035452	0.864993	0.871887	0.00689398	2.67966	2.76673	0.0870698	1.06221	-0.209239	-0.197787	0.0114527	1.00797	BANP	NM_017869;NM_079837;NM_001173541;NM_001173539;NM_001173540;NM_001173542;NM_001173543	Body
cg00035453	0.138848	0.141552	0.0027044	-2.63276	-2.60039	0.0323676	1.02269	-2.84842	-2.82059	0.0278298	1.01948	LOC400027;ARID2	NR_028408;NM_152641	TSS1500	Promoter
cg00035608	0.610152	0.607603	-0.00254915	0.64626	0.630817	-0.0154429	0.989353	-0.712758	-0.718798	-0.00604005	-1.0042	ZNF790-AS1	NR_040027;NR_040028	Intergenic	Promoter
cg00035623	0.0955126	0.099873	0.00436034	-3.24334	-3.17196	0.0713745	1.05072	-3.38816	-3.32376	0.0644027	1.04565	UBE2S	NM_014501	TSS1500	Promoter
cg00035630	0.679678	0.673296	-0.0063819	1.08533	1.04326	-0.0420711	0.97126	-0.557077	-0.570687	-0.0136103	-1.00948	DEPDC7	NM_001077242;NM_139160	TSS1500	Promoter
cg00035636	0.953481	0.961067	0.00758515	4.35733	4.62556	0.26823	1.20433	-0.0687231	-0.0572916	0.0114315	1.00796	MIPEPP3	NR_046461;NR_038939	5'UTR;Body
cg00035673	0.876549	0.851338	-0.0252113	2.8279	2.51769	-0.310204	0.806528	-0.190093	-0.232196	-0.0421032	-1.02961	DAXX	NM_001141969;NM_001141970;NM_001254717;NM_001350	Body
cg00035812	0.144143	0.121237	-0.0229062	-2.56987	-2.85765	-0.287777	0.819163	-2.79443	-3.0441	-0.249673	-1.18894	ABI2	NM_005759	Body
cg00035847	0.112423	0.102598	-0.00982533	-2.98093	-3.12875	-0.147822	0.902612	-3.15299	-3.28493	-0.131939	-1.09577	MECR	NM_016011;NM_001024732	5'UTR;Body
cg00035889	0.89972	0.877699	-0.0220211	3.16544	2.84329	-0.322152	0.799876	-0.152452	-0.188202	-0.0357499	-1.02509	KLF3	NM_016531	Body
cg00035923	0.780474	0.809441	0.0289665	1.82996	2.08669	0.256725	1.19476	-0.357577	-0.305003	0.0525744	1.03711	C7orf50	NM_001134395;NM_032350;NM_001134396	Body
cg00035937	0.485813	0.488758	0.00294525	-0.0818946	-0.0648872	0.0170074	1.01186	-1.04153	-1.03281	0.00871997	1.00606	KRIT1;ANKIB1	NM_004912;NM_001013406;NM_194456;NM_194455;NM_194454;NM_019004	5'UTR;Body	Promoter
cg00035945	0.121923	0.133407	0.0114848	-2.84838	-2.69952	0.148867	1.1087	-3.03596	-2.90609	0.129873	1.0942	PARM1	NM_015393	Body
cg00035969	0.85994	0.878951	0.019011	2.61819	2.8602	0.242001	1.18263	-0.217692	-0.186145	0.0315467	1.02211
cg00035980	0.726369	0.728945	0.0025762	1.40847	1.42722	0.0187548	1.01308	-0.461226	-0.456119	0.00510773	1.00355
cg00036011	0.897055	0.912503	0.0154483	3.12332	3.38253	0.259208	1.19682	-0.156732	-0.132098	0.0246334	1.01722	HIST1H3G;HIST1H2BI	NM_003534;NM_003525	TSS1500;TSS200	Promoter
cg00036110	0.85825	0.862167	0.0039165	2.59805	2.64504	0.0469908	1.03311	-0.22053	-0.213961	0.00656855	1.00456	HPCAL4	NM_016257	Body;3'UTR
cg00036115	0.148906	0.174141	0.0252351	-2.51491	-2.24564	0.269278	1.2052	-2.74752	-2.52167	0.225854	1.16947	LOC100507250;NUP107	NR_038930;NM_020401	TSS1500;1stExon;3'UTR	Promoter
cg00036119	0.131154	0.129803	-0.001351	-2.72784	-2.74502	-0.0171796	0.988163	-2.93066	-2.9456	-0.0149381	-1.01041	RBFOX1	NM_018723;NM_001142333;NM_001142334	Body
cg00036137	0.855317	0.84659	-0.00872685	2.56356	2.46427	-0.099291	0.933492	-0.22547	-0.240265	-0.0147955	-1.01031	GALP	NM_001145546;NM_033106	TSS200;5'UTR;Body
cg00036258	0.901383	0.901388	4.5e-06	3.19223	3.19231	7.30357e-05	1.00005	-0.149788	-0.14978	7.20239e-06	1	ADCY9	NM_001116	Body
cg00036263	0.950175	0.95577	0.00559495	4.25326	4.43357	0.180314	1.13313	-0.0737345	-0.0652644	0.00847016	1.00589	KIF26B	NM_018012	Body
cg00036299	0.692229	0.729009	0.0367802	1.16939	1.42769	0.258301	1.19607	-0.530679	-0.455991	0.0746876	1.05313	GRIN2A	NM_001134407;NM_000833	Intergenic	Promoter
cg00036324	0.767427	0.765859	-0.00156745	1.72234	1.7097	-0.0126402	0.991277	-0.3819	-0.384849	-0.00294968	-1.00205	TTC40	NM_001200049	Body
cg00036328	0.125221	0.124674	-0.0005469	-2.80444	-2.81165	-0.00721639	0.99501	-2.99745	-3.00376	-0.00631472	-1.00439	OGFOD2;ARL6IP4	NM_024623;NM_018694;NM_016638;NM_001002251;NM_001002252	Body
cg00036347	0.893139	0.887077	-0.0060623	3.06315	2.97372	-0.0894338	0.939892	-0.163043	-0.172869	-0.00982587	-1.00683	C2CD4D;LOC100132111	NM_001136003;NR_024237	TSS1500;5'UTR;Body
cg00036369	0.892195	0.904033	0.0118385	3.04893	3.23577	0.186838	1.13827	-0.16457	-0.145552	0.0190172	1.01327	ATXN7;PSMD6-AS2	NM_000333;NM_001177387;NM_001128149;NR_038286	Body;3'UTR	Promoter
cg00036386	0.0545276	0.0444527	-0.0100748	-4.11598	-4.42598	-0.310006	0.806639	-4.19687	-4.49158	-0.294714	-1.22664	MOGS	NM_001146158;NM_006302	Body
cg00036408	0.094471	0.106366	0.0118948	-3.26082	-3.07065	0.190168	1.1409	-3.40398	-3.23289	0.171091	1.12591
cg00036440	0.124564	0.125655	0.0010907	-2.81311	-2.79873	0.014376	1.01001	-3.00504	-2.99246	0.0125774	1.00876	NAA60	NM_001083601;NM_001083600;NM_024845	5'UTR;Body	Promoter
cg00036570	0.854416	0.840988	-0.0134278	2.55309	2.40295	-0.150135	0.901166	-0.22699	-0.249843	-0.0228531	-1.01597	USP40	NM_018218	Body;3'UTR
cg00036585	0.763676	0.771471	0.0077946	1.6922	1.75523	0.0630369	1.04466	-0.388967	-0.374317	0.0146505	1.01021
cg00036588	0.843359	0.855685	0.012326	2.42868	2.56785	0.139174	1.10127	-0.245782	-0.224849	0.020933	1.01462	SLA2	NM_175077;NM_032214	Intergenic	Promoter
cg00036599	0.862935	0.869046	0.00611135	2.65439	2.73037	0.075985	1.05408	-0.212677	-0.202496	0.0101812	1.00708	C1orf54	NM_024579	Body
cg00036614	0.801018	0.816609	0.0155905	2.0092	2.15472	0.145522	1.10613	-0.320093	-0.292283	0.02781	1.01946
cg00036664	0.861773	0.866018	0.00424485	2.64027	2.69236	0.0520876	1.03676	-0.21462	-0.207531	0.00708886	1.00493
cg00036723	0.100669	0.0905013	-0.0101678	-3.15923	-3.32906	-0.16983	0.888947	-3.31231	-3.46592	-0.153611	-1.11235	CCL1	NM_002981	Body
cg00036732	0.714069	0.70537	-0.0086987	1.32039	1.25948	-0.0609184	0.958654	-0.485865	-0.503548	-0.0176827	-1.01233	LZTS2;PDZD7	NM_032429;NM_001195263	Body;3'UTR
cg00036788	0.901357	0.909996	0.00863883	3.19181	3.3378	0.145986	1.10649	-0.149829	-0.136068	0.0137613	1.00958
cg00036871	0.304082	0.243986	-0.0600956	-1.19446	-1.63161	-0.437155	0.73859	-1.71747	-2.03513	-0.31766	-1.24631	OBSL1;INHA	NM_015311;NM_001173431;NM_001173408;NM_002191	TSS1500	Promoter
cg00036976	0.79426	0.806561	0.0123017	1.94879	2.05991	0.111122	1.08007	-0.332317	-0.310144	0.0221736	1.01549
cg00037013	0.202797	0.191131	-0.0116662	-1.97491	-2.08135	-0.106435	0.92888	-2.30189	-2.38737	-0.085476	-1.06104
cg00037056	0.855624	0.869914	0.0142902	2.56714	2.74141	0.174264	1.12839	-0.224951	-0.201055	0.0238962	1.0167	DGKQ	NM_001347	Body
cg00037058	0.0249989	0.025388	0.00038908	-5.28547	-5.26261	0.0228568	1.01597	-5.32199	-5.29971	0.022281	1.01556	RBM45	NM_152945	1stExon
cg00037072	0.0237264	0.029563	0.00583655	-5.36272	-5.03677	0.325947	1.25349	-5.39736	-5.08006	0.317296	1.24599	C1orf63	NM_020317	TSS1500;5'UTR;1stExon
cg00037117	0.870259	0.843132	-0.0271271	2.74581	2.42621	-0.319605	0.801289	-0.200483	-0.246169	-0.0456866	-1.03217
cg00037153	0.0784692	0.0944115	0.0159423	-3.55383	-3.26182	0.292013	1.22435	-3.67173	-3.40489	0.266836	1.20317
cg00037186	0.675562	0.667604	-0.0079586	1.05815	1.00609	-0.0520597	0.964558	-0.56584	-0.582936	-0.0170969	-1.01192	RRAD	NM_004165;NM_001128850	TSS1500;5'UTR;1stExon
cg00037223	0.195236	0.185211	-0.0100254	-2.04334	-2.13726	-0.0939142	0.936977	-2.35671	-2.43276	-0.0760526	-1.05413	MAZ	NM_002383;NM_001042539	Body;3'UTR
cg00037314	0.968898	0.974317	0.00541885	4.96129	5.24553	0.284236	1.21777	-0.0455826	-0.0375363	0.00804622	1.00559	LOC100507373;LPHN1	NR_045214;NM_014921;NM_001008701	5'UTR;Body
cg00037388	0.0999928	0.109425	0.00943218	-3.17004	-3.02479	0.145245	1.10592	-3.32203	-3.19199	0.130046	1.09433	EML6	NM_001039753	TSS1500	Promoter
cg00037400	0.592603	0.627031	0.034428	0.54063	0.749481	0.208851	1.15577	-0.754862	-0.673391	0.081471	1.0581	CPNE7	NM_014427;NM_153636	Body
cg00037406	0.855921	0.847789	-0.0081319	2.57062	2.47764	-0.092984	0.937582	-0.22445	-0.238222	-0.0137722	-1.00959
cg00037441	0.519959	0.519243	-0.0007159	0.115238	0.1111	-0.00413766	0.997136	-0.943531	-0.945519	-0.00198773	-1.00138	RFX6	NM_173560	TSS200;5'UTR;1stExon
cg00037450	0.0373209	0.0357652	-0.00155562	-4.689	-4.75275	-0.0637535	0.956772	-4.74387	-4.8053	-0.0614241	-1.0435	TRAPPC10;PWP2	NM_003274;NM_005049	TSS1500	Promoter
cg00037457	0.929256	0.918743	-0.0105127	3.71539	3.49909	-0.216293	0.860774	-0.105853	-0.122267	-0.0164144	-1.01144
cg00037681	0.898112	0.915056	0.0169433	3.13992	3.42927	0.289352	1.22209	-0.155032	-0.128069	0.0269635	1.01887	PCED1B-AS1;PCED1B	NR_026544;NM_138371	TSS200;5'UTR;1stExon	Promoter
cg00037763	0.178342	0.188789	0.0104475	-2.20389	-2.1033	0.100594	1.07221	-2.48728	-2.40515	0.0821321	1.05858	SETBP1	NM_001130110;NM_015559	Body
cg00037856	0.615201	0.568284	-0.0469174	0.676954	0.396528	-0.280426	0.823348	-0.70087	-0.815317	-0.114447	-1.08256
cg00037930	0.916364	0.919017	0.00265285	3.45373	3.5044	0.050673	1.03575	-0.126007	-0.121836	0.00417053	1.00289	ATP11A	NM_032189;NM_015205	Body
cg00037940	0.891141	0.874054	-0.0170867	3.03319	2.79492	-0.23827	0.847761	-0.166275	-0.194206	-0.0279307	-1.01955	PIK3CB	NM_006219	TSS1500	Promoter
cg00037952	0.746233	0.744835	-0.0013972	1.55612	1.54549	-0.0106252	0.992662	-0.422303	-0.425006	-0.00270375	-1.00188	WBP1L	NM_001083913;NM_017787	TSS1500;Body	Promoter
cg00038020	0.323743	0.3345	0.0107569	-1.06272	-0.992434	0.0702899	1.04993	-1.62708	-1.57992	0.047157	1.03323
cg00038131	0.895513	0.903955	0.0084429	3.09938	3.23448	0.135092	1.09816	-0.159215	-0.145677	0.013538	1.00943	NOTCH2NL	NM_203458	5'UTR;Body
cg00038167	0.841375	0.827111	-0.0142631	2.40712	2.25824	-0.148885	0.901948	-0.24918	-0.273846	-0.0246664	-1.01724	MCOLN1;PNPLA6	NM_020533;NM_006702;NM_001166112;NM_001166111;NM_001166113	Body	Promoter
cg00038233	0.747633	0.73163	-0.0160028	1.56681	1.44689	-0.119914	0.920242	-0.419598	-0.450813	-0.0312155	-1.02187	OR10G8	NM_001004464	TSS1500	Promoter
cg00038239	0.965936	0.967027	0.0010913	4.82561	4.87422	0.0486051	1.03426	-0.0500003	-0.0483713	0.00162901	1.00113	TMEM101	NM_032376	Body
cg00038298	0.903443	0.899036	-0.0044069	3.22598	3.15454	-0.0714413	0.951687	-0.146495	-0.153549	-0.00705453	-1.0049	CCDC36	NM_178173	Intergenic	Promoter
cg00038342	0.883216	0.892368	0.0091524	2.91892	3.05153	0.132614	1.09628	-0.179162	-0.164289	0.0148731	1.01036	PXDN	NM_012293	Body
cg00038436	0.140849	0.128982	-0.0118669	-2.60877	-2.75554	-0.14677	0.90327	-2.82778	-2.95476	-0.126979	-1.092	TFAP4	NM_003223	TSS1500	Promoter
cg00038446	0.688402	0.695922	0.0075198	1.14357	1.19448	0.0509175	1.03592	-0.538676	-0.523002	0.0156739	1.01092	FASLG	NM_000639	Body;3'UTR
cg00038584	0.903001	0.843571	-0.0594298	3.21868	2.431	-0.787681	0.579274	-0.147201	-0.245418	-0.0982177	-1.07045	INSL3	NM_005543;NM_001265587	TSS1500	Promoter
cg00038665	0.926933	0.926635	-0.000297525	3.66517	3.65884	-0.00632578	0.995625	-0.109463	-0.109926	-0.000463148	-1.00032
cg00038675	0.28654	0.293677	0.00713645	-1.31609	-1.2661	0.0499944	1.03526	-1.80319	-1.7677	0.035491	1.02491	SMCP	NM_030663	5'UTR;Body
cg00038711	0.167525	0.163739	-0.00378665	-2.31303	-2.35256	-0.0395315	0.972971	-2.57755	-2.61053	-0.0329841	-1.02313	LGI3	NM_139278	TSS1500	Promoter
cg00038736	0.587773	0.521644	-0.0661285	0.511818	0.124982	-0.386836	0.764805	-0.76667	-0.938862	-0.172192	-1.12677	GGN	NM_152657	Body
cg00038857	0.269969	0.25935	-0.010619	-1.43516	-1.51389	-0.0787276	0.946892	-1.88913	-1.94703	-0.0578934	-1.04094	CCL8	NM_005623	TSS1500	Promoter
cg00038877	0.888442	0.876438	-0.0120032	2.99348	2.82642	-0.167055	0.890659	-0.170651	-0.190275	-0.0196242	-1.0137	ADCK3	NM_020247	Body
cg00039016	0.780716	0.768289	-0.0124263	1.832	1.72933	-0.102669	0.931308	-0.357131	-0.380278	-0.0231475	-1.01617	FBXO31	NR_024568	Body;3'UTR
cg00039044	0.0204714	0.0247567	0.00428524	-5.5804	-5.29987	0.28053	1.21464	-5.61024	-5.33604	0.274205	1.20933	HNRPDL;ENOPH1	NM_001207000;NM_031372;NR_003249;NM_021204	TSS1500;TSS200;5'UTR;1stExon	Promoter
cg00039057	0.158717	0.173259	0.0145427	-2.40614	-2.2545	0.151636	1.11083	-2.65547	-2.52899	0.126479	1.09163	ZMAT5;UQCR10	NM_019103;NM_001003692;NM_013387;NM_001003684	TSS1500;5'UTR;Body	Promoter
cg00039070	0.914233	0.919673	0.00543925	3.41407	3.51716	0.103083	1.07407	-0.129366	-0.120808	0.00855791	1.00595	EXOC4	NM_021807;NM_001037126	Body
cg00039129	0.850968	0.864432	0.0134643	2.51348	2.67274	0.159257	1.11671	-0.232823	-0.210175	0.0226481	1.01582
cg00039147	0.762236	0.726559	-0.0356772	1.68071	1.40985	-0.270858	0.828826	-0.391691	-0.460849	-0.0691582	-1.0491
cg00039176	0.108652	0.141044	0.0323924	-3.03627	-2.60643	0.42984	1.34708	-3.20221	-2.82578	0.376435	1.29813	PCDHGA1;PCDHGA2;PCDHGA3;PCDHGB1;PCDHGA4;PCDHGB2;PCDHGA5;PCDHGB3;PCDHGA6	NM_018912;NM_018915;NM_018916;NM_018922;NM_018917;NM_018923;NM_018918;NM_018924;NM_032097;NM_018919;NM_032086	TSS1500;Body	Promoter
cg00039177	0.0648009	0.0493404	-0.0154605	-3.85119	-4.26809	-0.416901	0.749032	-3.94784	-4.34109	-0.393245	-1.31334	CUTA	NM_015921;NM_001014433;NM_001014840;NM_001014837;NM_001014838	TSS1500;TSS200;5'UTR;1stExon;Body
cg00039326	0.750445	0.774952	0.0245068	1.58839	1.78388	0.195484	1.14511	-0.414181	-0.367821	0.0463601	1.03266	TRAPPC3	NM_001270896;NM_001270895;NM_001270894;NM_001270897;NM_014408;NR_073097;NR_073098	TSS1500;5'UTR;Body	Promoter
cg00039385	0.172051	0.180688	0.0086368	-2.2667	-2.18091	0.0857914	1.06127	-2.53909	-2.46843	0.0706628	1.0502	SEMA6B	NM_032108	TSS200;5'UTR;Body
cg00039441	0.0690449	0.0614657	-0.00757916	-3.75311	-3.93256	-0.17945	0.883039	-3.85632	-4.02407	-0.167753	-1.12331	HOXD13	NM_000523	TSS200	Promoter
cg00039463	0.881063	0.882689	0.00162662	2.88904	2.91157	0.022528	1.01574	-0.182684	-0.180023	0.00266106	1.00185	CREBBP	NM_001079846;NM_004380	Intergenic	Promoter
cg00039478	0.810776	0.827296	0.0165201	2.09921	2.2601	0.160894	1.11798	-0.302625	-0.273525	0.0291003	1.02038	ABCA3	NM_001089	Body
cg00039480	0.813972	0.825804	0.0118318	2.12946	2.24508	0.115626	1.08345	-0.296949	-0.27613	0.0208199	1.01454	SLC47A2	NM_152908;NM_001256663;NM_001099646	TSS1500	Promoter
cg00039489	0.721433	0.725648	0.0042146	1.37284	1.40324	0.0303979	1.02129	-0.471062	-0.462659	0.00840368	1.00584
cg00039505	0.152086	0.129184	-0.0229021	-2.47903	-2.75294	-0.273912	0.827074	-2.71704	-2.9525	-0.235462	-1.17728
cg00039564	0.134114	0.171217	0.0371034	-2.69072	-2.27517	0.415553	1.33381	-2.89847	-2.5461	0.35237	1.27666	TAX1BP1	NM_001206901;NM_006024;NM_001079864;NM_001206902	5'UTR;Body
cg00039627	0.0538877	0.0520228	-0.00186481	-4.13398	-4.18764	-0.0536503	0.963495	-4.2139	-4.26471	-0.0508095	-1.03585	LOC643387	NR_026923	Intergenic
cg00039793	0.0180844	0.0137484	-0.00433598	-5.76278	-6.16462	-0.401837	0.756894	-5.78911	-6.18459	-0.395481	-1.31538	SFXN4	NM_213649	TSS200	Promoter
cg00039794	0.0265995	0.0206404	-0.00595906	-5.19356	-5.56829	-0.37473	0.77125	-5.23246	-5.59838	-0.365925	-1.28871	RANBP2;CCDC138	NM_006267;NM_144978	1stExon
cg00039801	0.953407	0.952902	-0.00050525	4.35492	4.3386	-0.0163251	0.988748	-0.0688351	-0.0695999	-0.000764746	-1.00053
cg00039864	0.845225	0.835942	-0.00928335	2.44916	2.34919	-0.0999698	0.933052	-0.242592	-0.258526	-0.0159332	-1.01111	COL23A1	NM_173465	Body
cg00039936	0.864349	0.840099	-0.0242504	2.67171	2.39338	-0.278338	0.82454	-0.210314	-0.251369	-0.0410552	-1.02887	TSKS	NM_021733	TSS1500	Promoter
cg00039960	0.0688588	0.0544128	-0.0144459	-3.75729	-4.11919	-0.361903	0.778137	-3.86022	-4.19991	-0.339693	-1.26549	PHF23;GABARAP	NM_024297;NM_007278	TSS1500	Promoter
cg00040007	0.041163	0.0376299	-0.00353305	-4.54187	-4.67664	-0.134773	0.910813	-4.60251	-4.73198	-0.129467	-1.09389	DLL4	NM_019074	Body
cg00040008	0.124939	0.115323	-0.00961655	-2.80815	-2.93947	-0.131318	0.912997	-3.0007	-3.11625	-0.11555	-1.08339	KLHL2	NM_007246	TSS1500	Promoter
cg00040013	0.214141	0.287781	0.0736405	-1.87571	-1.30735	0.568364	1.48284	-2.22337	-1.79696	0.426413	1.34389
cg00040016	0.884661	0.874531	-0.0101303	2.93925	2.80118	-0.138069	0.908734	-0.176803	-0.193418	-0.0166156	-1.01158	VMP1	NM_030938	Body
cg00040027	0.882012	0.905189	0.0231771	2.90216	3.25509	0.352936	1.27716	-0.18113	-0.143709	0.0374209	1.02628	SLC25A12	NM_003705;NR_047549	Body;3'UTR
cg00040047	0.923159	0.926514	0.0033552	3.58663	3.65627	0.0696446	1.04946	-0.115349	-0.110115	0.00523394	1.00363	TANK	NM_004180;NM_133484;NM_001199135	5'UTR;Body
cg00040067	0.727766	0.734098	0.0063323	1.41863	1.46508	0.0464528	1.03272	-0.458454	-0.445955	0.0124986	1.0087	TMEM54	NM_033504	Body
cg00040103	0.696826	0.667217	-0.0296095	1.20065	1.00357	-0.197081	0.872314	-0.52113	-0.583773	-0.0626435	-1.04438	PRKCE	NM_005400	Body
cg00040268	0.207134	0.217217	0.0100829	-1.93651	-1.84948	0.087036	1.06219	-2.27136	-2.20279	0.0685717	1.04868	HOXA3	NM_030661;NM_153631	5'UTR;Body
cg00040312	0.468079	0.493659	0.0255793	-0.184457	-0.0365956	0.147861	1.10793	-1.09517	-1.01841	0.0767607	1.05465	HOXC6;HOXC5;HOXC4	NM_153693;NR_003084;NM_014620;NM_004503	5'UTR;Body
cg00040322	0.893765	0.883896	-0.0098684	3.07263	2.92846	-0.144169	0.904901	-0.162033	-0.178051	-0.0160179	-1.01116	FLJ33534	NR_040080	Body;3'UTR
cg00040367	0.0266731	0.0297533	0.00308013	-5.18947	-5.02723	0.162234	1.11902	-5.22847	-5.07081	0.157661	1.11548	NME7;BLZF1	NM_013330;NM_197972;NM_003666	TSS1500;5'UTR;1stExon	Promoter
cg00040380	0.059482	0.0710713	0.0115893	-3.98293	-3.70823	0.274702	1.20974	-4.0714	-3.81459	0.256815	1.19484	RPS27	NM_001030	TSS200	Promoter
cg00040411	0.770748	0.808967	0.0382181	1.74933	2.08225	0.332926	1.25957	-0.375668	-0.305848	0.0698199	1.04959
cg00040419	0.146554	0.12174	-0.0248141	-2.54187	-2.85085	-0.308979	0.807213	-2.7705	-3.03813	-0.267631	-1.20383	TCEANC	NM_152634	Intergenic	Promoter
cg00040423	0.126369	0.137462	0.0110937	-2.78939	-2.64955	0.139835	1.10178	-2.98429	-2.86289	0.121397	1.08779	HCG17;HCG18;TRIM39	NR_052012;NR_024052;NR_024053;NM_021253;NM_172016	TSS200;Body;3'UTR	Promoter
cg00040426	0.781358	0.799182	0.0178242	1.83742	1.99264	0.155224	1.11359	-0.355944	-0.323403	0.0325407	1.02281	LCN1	NM_001252619;NM_001252618;NM_001252617;NM_002297	TSS200	Promoter
cg00040427	0.797758	0.82728	0.0295219	1.97987	2.25994	0.280071	1.21425	-0.325977	-0.273552	0.0524243	1.03701	PODNL1	NM_024825;NM_001146255;NM_001146254	Body
cg00040446	0.100693	0.0885909	-0.0121019	-3.15885	-3.36287	-0.204014	0.868132	-3.31197	-3.4967	-0.184729	-1.1366	MYCL1	NM_001033082;NM_001033081;NM_005376	TSS1500	Promoter
cg00040455	0.676076	0.656489	-0.0195877	1.06153	0.934413	-0.12712	0.915658	-0.564742	-0.607158	-0.042416	-1.02984	NR0B1	NM_000475	1stExon
cg00040466	0.807837	0.816118	0.008281	2.07173	2.15	0.0782638	1.05575	-0.307864	-0.293151	0.0147135	1.01025	SMOC2	NM_022138;NM_001166412	Body
cg00040486	0.903628	0.897993	-0.0056347	3.22904	3.13803	-0.0910019	0.938871	-0.1462	-0.155224	-0.0090243	-1.00627
cg00040530	0.711769	0.724128	0.0123589	1.30419	1.39225	0.0880614	1.06294	-0.490518	-0.465683	0.0248354	1.01736
cg00040566	0.942697	0.937615	-0.005082	4.04011	3.90972	-0.130387	0.913586	-0.085134	-0.0929325	-0.00779849	-1.00542	EBF3	NM_001005463	Body
cg00040569	0.0740189	0.0892076	0.0151887	-3.64502	-3.35188	0.293134	1.2253	-3.75596	-3.48669	0.269273	1.2052	ZNF45	NM_003425	5'UTR;Body
cg00040575	0.613584	0.606265	-0.0073195	0.667107	0.622721	-0.0443855	0.969703	-0.704667	-0.721981	-0.0173135	-1.01207	MICAL3	NM_015241;NM_001122731;NM_001136004	5'UTR;Body
cg00040588	0.839306	0.821446	-0.0178604	2.38488	2.2018	-0.183079	0.880821	-0.252731	-0.283763	-0.0310318	-1.02174	MXRA8	NM_032348	Body
cg00040590	0.843296	0.87491	0.0316138	2.428	2.80617	0.37817	1.29969	-0.245888	-0.192793	0.0530952	1.03749
cg00040646	0.146344	0.161194	0.0148494	-2.54429	-2.37954	0.164745	1.12097	-2.77256	-2.63313	0.139429	1.10147	MIR3913-1;MIR3913-2;CCT2	NR_037475;NR_037476;NM_006431;NM_001198842	TSS1500	Promoter
cg00040708	0.831573	0.845721	0.0141479	2.30372	2.45464	0.150919	1.11028	-0.266085	-0.241746	0.0243386	1.01701	CDHR4	NM_001007540	TSS1500	Promoter
cg00040749	0.306028	0.326375	0.0203472	-1.18122	-1.04542	0.1358	1.0987	-1.70827	-1.6154	0.0928676	1.06649
cg00040837	0.845571	0.833067	-0.012503	2.45298	2.31917	-0.133809	0.911422	-0.242003	-0.263495	-0.0214917	-1.01501
cg00040861	0.104013	0.11745	0.0134361	-3.10671	-2.90964	0.19707	1.14637	-3.26516	-3.08989	0.175272	1.12918	LSM7;SPPL2B	NM_016199;NM_001077238;NM_152988	TSS1500;Body	Promoter
cg00040862	0.821882	0.788042	-0.0338403	2.2061	1.89449	-0.311607	0.805744	-0.282997	-0.343656	-0.0606594	-1.04294	TPO	NM_175719;NM_001206745;NM_001206744;NM_000547;NM_175722;NM_175721	TSS1500	Promoter
cg00040873	0.1917	0.174321	-0.0173793	-2.07604	-2.24384	-0.167797	0.890201	-2.38308	-2.52018	-0.137106	-1.0997	NDUFB10	NM_004548	TSS1500	Promoter
cg00040923	0.64143	0.655672	0.0142414	0.839039	0.929189	0.0901499	1.06448	-0.640635	-0.608954	0.0316811	1.0222	ARMCX1	NM_016608	TSS1500;5'UTR;Body
cg00040945	0.0171351	0.0196755	0.00254042	-5.84196	-5.63878	0.203181	1.15123	-5.8669	-5.66745	0.199447	1.14826	C15orf40	NM_001160116;NM_001160115;NR_027650;NM_144597;NM_001160114;NR_027649;NM_001160113	TSS200	Promoter
cg00040986	0.910272	0.914675	0.00440333	3.34266	3.42222	0.0795569	1.05669	-0.135631	-0.128669	0.00696203	1.00484	ARHGEF11	NM_014784;NM_198236	Body
cg00041014	0.821913	0.80733	-0.0145826	2.2064	2.06703	-0.139373	0.907914	-0.282943	-0.308769	-0.0258264	-1.01806	TXNDC12;KTI12	NM_015913;NR_046406;NR_046405;NM_138417	1stExon;Body;3'UTR
cg00041047	0.934123	0.886221	-0.0479024	3.82577	2.96143	-0.864342	0.549297	-0.0983151	-0.174262	-0.0759466	-1.05405	SLC6A16	NM_014037	Intergenic	Promoter
cg00041084	0.756673	0.74527	-0.0114028	1.63677	1.54879	-0.0879776	0.940841	-0.402259	-0.424165	-0.0219064	-1.0153
cg00041270	0.161573	0.169393	0.0078203	-2.3755	-2.29379	0.0817103	1.05827	-2.62974	-2.56155	0.0681907	1.0484
cg00041311	0.835642	0.869616	0.0339742	2.34605	2.73762	0.391571	1.31182	-0.259043	-0.201549	0.0574937	1.04066	MIR548AE2;SIAH1	NR_039639;NM_003031	5'UTR;Body
cg00041328	0.0834721	0.0708606	-0.0126115	-3.45681	-3.71284	-0.256026	0.837391	-3.58256	-3.81887	-0.23631	-1.17798	C17orf85	NM_001114118	TSS1500	Promoter
cg00041368	0.897454	0.915687	0.0182331	3.12956	3.44103	0.311463	1.24097	-0.15609	-0.127074	0.0290168	1.02032	DLGAP1;DLGAP1-AS3	NM_004746;NM_001242761;NR_038895	5'UTR;Body
cg00041401	0.838208	0.822821	-0.0153875	2.37317	2.21537	-0.157802	0.89639	-0.254619	-0.28135	-0.0267305	-1.0187	PTPN22;AP4B1-AS1	NM_001193431;NM_012411;NM_015967;NR_037864	TSS200;5'UTR;Body	Promoter
cg00041467	0.0632469	0.0722014	0.00895458	-3.8886	-3.68371	0.204891	1.1526	-3.98286	-3.79183	0.191034	1.14158	MKI67IP	NM_032390	Body
cg00041564	0.838579	0.831309	-0.0072692	2.37711	2.30101	-0.0761082	0.948613	-0.253982	-0.266543	-0.0125605	-1.00874	RCVRN	NM_002903	TSS1500	Promoter
cg00041575	0.74096	0.771641	0.0306809	1.51622	1.75662	0.240404	1.18132	-0.432533	-0.373999	0.058534	1.04141	C11orf21;TSPAN32	NR_024621;NM_001142946;NM_139022	TSS1500;Body;3'UTR	Promoter
cg00041599	0.284666	0.25236	-0.0323065	-1.32934	-1.56686	-0.237517	0.848204	-1.81266	-1.98645	-0.17379	-1.12802	UNC5A	NM_133369	Body
cg00041636	0.797074	0.806548	0.0094738	1.97376	2.05978	0.086023	1.06144	-0.327214	-0.310168	0.0170464	1.01189
cg00041641	0.733248	0.747625	0.0143768	1.45881	1.56675	0.107942	1.07769	-0.447626	-0.419613	0.0280131	1.01961	C1orf56;CDC42SE1	NM_017860;NM_020239;NM_001038707	Body;3'UTR
cg00041666	0.400564	0.39043	-0.0101337	-0.581572	-0.642726	-0.0611535	0.958497	-1.31989	-1.35686	-0.0369679	-1.02596	SYNE1	NM_033071;NM_182961	Body
cg00041759	0.028276	0.0268876	-0.00138844	-5.1029	-5.1776	-0.0746991	0.94954	-5.14428	-5.21692	-0.0726392	-1.05164	KLC2	NM_001134775;NM_001134776;NM_022822;NM_001134774	TSS1500;5'UTR;1stExon	Promoter
cg00041865	0.913492	0.929535	0.0160438	3.40048	3.72154	0.321061	1.24925	-0.130537	-0.105418	0.0251184	1.01756
cg00041872	0.908826	0.909733	0.000907	3.31731	3.33318	0.0158629	1.01106	-0.137924	-0.136485	0.00143908	1.001
cg00041873	0.883581	0.869358	-0.0142233	2.92404	2.73433	-0.189709	0.876783	-0.178566	-0.201978	-0.0234126	-1.01636
cg00041898	0.918527	0.91378	-0.00474715	3.49493	3.40575	-0.0891784	0.940058	-0.122606	-0.130082	-0.0074755	-1.0052	TSNARE1	NM_145003	Body
cg00041901	0.0844025	0.0887219	0.00431941	-3.43936	-3.36053	0.0788268	1.05616	-3.56657	-3.49457	0.0720047	1.05118	CD164	NM_001142404;NM_001142403;NM_001142402;NM_001142401;NM_006016	TSS1500	Promoter
cg00041989	0.867127	0.845526	-0.021601	2.70619	2.45248	-0.253709	0.838737	-0.205685	-0.242079	-0.0363941	-1.02555
cg00042059	0.802851	0.805691	0.0028402	2.02584	2.05187	0.0260299	1.01821	-0.316796	-0.311701	0.00509473	1.00354	EML6	NM_001039753	Body
cg00042081	0.919492	0.920302	0.000810175	3.51363	3.5295	0.0158624	1.01106	-0.121091	-0.11982	0.00127062	1.00088	RSPO3	NM_032784	Body
cg00042144	0.0307984	0.0294939	-0.00130449	-4.97587	-5.04025	-0.064379	0.956357	-5.021	-5.08344	-0.0624386	-1.04423	C1orf74;IRF6	NM_152485;NM_006147;NM_001206696	TSS1500	Promoter
cg00042156	0.56191	0.566082	0.0041727	0.35911	0.383591	0.0244809	1.01711	-0.83159	-0.820916	0.0106738	1.00743	LOC84856	NR_026827	Intergenic	Promoter
cg00042186	0.86333	0.857114	-0.00621635	2.65922	2.58462	-0.0745972	0.949607	-0.212016	-0.222441	-0.0104256	-1.00725	KCNK12	NM_022055	Body
cg00042208	0.488674	0.586922	0.0982487	-0.0653722	0.506757	0.572129	1.48672	-1.03306	-0.768758	0.264298	1.20105	BOD1	NM_138369;NM_001159651	TSS1500	Promoter
cg00042246	0.23521	0.192054	-0.0431566	-1.70111	-2.07275	-0.371638	0.772904	-2.08798	-2.38042	-0.292442	-1.22471	PURA	NM_005859	TSS1500	Promoter
cg00042254	0.762056	0.775207	0.0131514	1.67928	1.78599	0.106713	1.07677	-0.392031	-0.367346	0.0246853	1.01726	AKR1A1	NM_001202413;NM_006066;NM_001202414;NM_153326	5'UTR;Body
cg00042263	0.129522	0.125198	-0.00432412	-2.74861	-2.80474	-0.0561359	0.961837	-2.94873	-2.99771	-0.048987	-1.03454
cg00042325	0.831132	0.828967	-0.00216455	2.29918	2.27704	-0.0221371	0.984773	-0.26685	-0.270613	-0.00376217	-1.00261	LOC728743	NR_027237	5'UTR;Body
cg00042335	0.0451772	0.0402725	-0.00490463	-4.40157	-4.57476	-0.173189	0.88688	-4.46826	-4.63406	-0.165797	-1.12179	STOX1	NM_152709;NM_001130161;NM_001130160;NM_001130159;NM_001130162	TSS1500	Promoter
cg00042341	0.0898016	0.0846716	-0.00513007	-3.34137	-3.43434	-0.0929726	0.937589	-3.47711	-3.56198	-0.0848641	-1.06059	PLB1	NM_001170585;NM_153021	Body
cg00042356	0.0255114	0.0213873	-0.00412414	-5.25543	-5.51591	-0.260483	0.834808	-5.29271	-5.5471	-0.25439	-1.19283	PARK7	NM_001123377;NM_007262	TSS1500;5'UTR;Body
cg00042409	0.489745	0.482692	-0.00705355	-0.0591871	-0.0999232	-0.0407361	0.972159	-1.0299	-1.05083	-0.0209295	-1.01461	SPICE1	NM_144718	5'UTR;Body
cg00042478	0.928124	0.934481	0.0063566	3.69074	3.83417	0.143435	1.10453	-0.10761	-0.0977633	0.00984715	1.00685	ANKH	NM_054027	Body;3'UTR
cg00042568	0.347731	0.340769	-0.00696195	-0.907496	-0.95199	-0.0444943	0.96963	-1.52396	-1.55313	-0.0291774	-1.02043	FGD5-AS1;NR2C2	NR_046252;NR_046251;NR_046254;NR_046253;NR_046255;NM_003298	Body;3'UTR	Promoter
cg00042611	0.948747	0.949399	0.0006523	4.21031	4.22978	0.0194706	1.01359	-0.0759049	-0.0749133	0.000991568	1.00069	CCDC135	NM_032269	Body
cg00042657	0.949055	0.948015	-0.0010393	4.21947	4.18876	-0.030716	0.978934	-0.0754368	-0.0770175	-0.00158075	-1.0011	METTL13	NM_014955;NM_015935;NM_001007239	Body
cg00042837	0.816856	0.787961	-0.028895	2.1571	1.89379	-0.263309	0.833175	-0.291846	-0.343804	-0.0519576	-1.03667	LASP1	NM_006148	Body
cg00042874	0.0125728	0.0212992	0.00872634	-6.29529	-5.522	0.773294	1.70917	-6.31355	-5.55306	0.760488	1.69406	PLEKHH3;CCR10	NM_024927;NM_016602	Intergenic	Promoter
cg00042882	0.53334	0.500681	-0.0326597	0.192685	0.0039276	-0.188758	0.877361	-0.906872	-0.998038	-0.0911658	-1.06523	AP1S1	NM_001283	TSS1500	Promoter
cg00042914	0.892142	0.884719	-0.00742265	3.04814	2.94007	-0.108071	0.927828	-0.164654	-0.176708	-0.0120535	-1.00839	AQP4;AQP4-AS1	NM_001650;NR_026908	TSS1500;5'UTR;Body	Promoter
cg00043004	0.305128	0.285919	-0.0192094	-1.18733	-1.32048	-0.133151	0.911837	-1.71251	-1.80632	-0.0938101	-1.06718	NOXO1	NM_172168;NM_172167;NM_144603;NM_001267721	Body
cg00043005	0.877579	0.867873	-0.0097061	2.84168	2.71556	-0.12612	0.916292	-0.188399	-0.204445	-0.0160452	-1.01118	DOT1L	NM_032482	Body
cg00043043	0.919378	0.894407	-0.0249706	3.51141	3.08242	-0.428988	0.742783	-0.12127	-0.160996	-0.039726	-1.02792	PEX1	NM_000466	Body
cg00043076	0.162582	0.176752	0.0141703	-2.36478	-2.2196	0.145182	1.10587	-2.62076	-2.5002	0.120561	1.08716	ACOX3;TRMT44	NM_003501;NM_001101667;NM_152544	Body	Promoter
cg00043080	0.917491	0.929715	0.0122238	3.47507	3.72549	0.250424	1.18956	-0.124234	-0.10514	0.0190942	1.01332	C19orf47;PLD3	NM_001256440;NM_001256441;NR_046202;NM_012268;NM_001031696	5'UTR;Body;3'UTR	Promoter
cg00043095	0.0424858	0.0530304	0.0105446	-4.49424	-4.15843	0.335814	1.26209	-4.55688	-4.23704	0.319838	1.24819	SGPP2	NM_152386	TSS200	Promoter
cg00043284	0.908394	0.906145	-0.00224905	3.3098	3.27123	-0.0385686	0.97362	-0.13861	-0.142186	-0.00357633	-1.00248	TBC1D16	NM_019020	Body
cg00043324	0.877919	0.825328	-0.0525912	2.84625	2.24031	-0.605931	0.657047	-0.187841	-0.276961	-0.0891206	-1.06372	ZNF670-ZNF695	NR_037894	Body;3'UTR
cg00043364	0.751962	0.784126	0.0321644	1.6001	1.8609	0.260801	1.19814	-0.411269	-0.350842	0.0604266	1.04277	PHF15	NM_015288	Body;3'UTR
cg00043371	0.017844	0.0265916	0.00874766	-5.78245	-5.194	0.588443	1.50362	-5.80842	-5.23289	0.575536	1.49023	COG1	NM_018714	TSS1500	Promoter
cg00043379	0.467735	0.487911	0.0201753	-0.186452	-0.0697792	0.116672	1.08423	-1.09624	-1.03531	0.0609244	1.04313	FGF3	NM_005247	TSS1500	Promoter
cg00043444	0.617216	0.593002	-0.0242142	0.689247	0.543016	-0.146231	0.903608	-0.696152	-0.753891	-0.0577391	-1.04083
cg00043510	0.884133	0.89779	0.0136576	2.93179	3.13485	0.203057	1.15113	-0.177665	-0.15555	0.0221156	1.01545	GNG4	NM_004485;NM_001098722;NM_001098721	Intergenic	Promoter
cg00043524	0.898657	0.89636	-0.00229755	3.14853	3.11249	-0.0360354	0.975332	-0.154157	-0.15785	-0.00369319	-1.00256	WDR27	NM_001202550;NM_182552	Body
cg00043564	0.637113	0.658671	0.0215581	0.812029	0.948396	0.136367	1.09913	-0.650379	-0.60237	0.048009	1.03384	EMID2	NM_133457	TSS1500	Promoter
cg00043591	0.475134	0.486898	0.011764	-0.143617	-0.0756281	0.0679889	1.04825	-1.07359	-1.03831	0.0352853	1.02476
cg00043599	0.568276	0.579209	0.0109333	0.396482	0.460982	0.0644997	1.04572	-0.815337	-0.787843	0.0274931	1.01924	BTBD19	NM_001136537	Body
cg00043788	0.829285	0.868721	0.0394359	2.28028	2.72626	0.445978	1.36224	-0.27006	-0.203035	0.0670248	1.04755	VSX1	NM_001256271;NM_001256272;NR_045951;NR_045948;NM_014588;NM_199425	TSS200;5'UTR;1stExon;3'UTR
cg00043790	0.776088	0.797762	0.0216738	1.79329	1.9799	0.186614	1.13809	-0.365708	-0.32597	0.0397378	1.02793	KCNAB2	NM_001199861;NM_003636;NM_172130;NM_001199860	5'UTR;Body	Promoter
cg00043792	0.814663	0.86196	0.0472967	2.13605	2.64253	0.506479	1.42058	-0.295725	-0.214308	0.081417	1.05806
cg00043800	0.766001	0.773691	0.0076895	1.71085	1.77346	0.0626156	1.04436	-0.384581	-0.370171	0.0144103	1.01004	DCTN1;DCTN1-AS1	NM_001190836;NR_033935;NR_024463	5'UTR;Body;3'UTR	Promoter
cg00043819	0.500399	0.482726	-0.0176731	0.00230254	-0.0997244	-0.102027	0.931723	-0.998849	-1.05072	-0.0518745	-1.03661	HELT	NM_001029887	Intergenic
cg00043949	0.876494	0.875195	-0.0012984	2.82716	2.80993	-0.0172263	0.988131	-0.190185	-0.192323	-0.00213873	-1.00148	WDR27	NM_001202550;NM_182552	Body
cg00044050	0.0987793	0.111568	0.012789	-3.1896	-2.99333	0.196266	1.14573	-3.33965	-3.164	0.175647	1.12947	RMI2	NM_152308	Body
cg00044097	0.82068	0.833279	0.0125986	2.19429	2.32136	0.127076	1.09208	-0.285108	-0.263129	0.021979	1.01535	FHL2	NM_201557	5'UTR;1stExon
cg00044107	0.535608	0.550993	0.0153847	0.205836	0.295296	0.0894596	1.06397	-0.90075	-0.859894	0.0408555	1.02872	COL12A1	NM_004370;NM_080645	Body;3'UTR
cg00044170	0.0150238	0.0238225	0.00879869	-6.03477	-5.35675	0.678019	1.59994	-6.05661	-5.39153	0.665074	1.58565	FOXM1;RHNO1	NM_001243089;NM_001243088;NM_021953;NM_202003;NM_202002;NR_046433;NM_001257098;NM_001257097;NR_027365;NR_046432;NM_001252500;NM_001252499	5'UTR;Body	Promoter
cg00044245	0.119587	0.124786	0.0051993	-2.88012	-2.81018	0.0699443	1.04968	-3.06387	-3.00247	0.0613991	1.04348	EPHA7	NM_004440	Body
cg00044289	0.121962	0.101132	-0.0208305	-2.84785	-3.15187	-0.304026	0.809989	-3.03549	-3.30569	-0.270199	-1.20597	POP5	NM_015918;NM_198202	TSS1500	Promoter
cg00044299	0.622609	0.611436	-0.0111726	0.722266	0.654052	-0.0682144	0.953818	-0.683602	-0.709726	-0.0261239	-1.01827	KCTD1	NM_001136205;NM_001142730;NM_198991;NM_001258222;NM_001258221	5'UTR;Body
cg00044318	0.815001	0.818943	0.00394205	2.13928	2.17732	0.0380352	1.02671	-0.295127	-0.288165	0.0069613	1.00484	WTIP	NM_001080436	Body
cg00044354	0.140351	0.151293	0.0109421	-2.61471	-2.48792	0.126787	1.09186	-2.83289	-2.72458	0.108306	1.07796	WDR78;MIER1	NM_024763;NM_207014;NM_001077700;NM_001077702;NM_001146110;NM_020948;NM_001077703;NM_001146113;NM_001146111;NM_001146112	TSS1500;Body	Promoter
cg00044372	0.822859	0.797795	-0.0250631	2.21574	1.9802	-0.23554	0.849367	-0.281284	-0.325909	-0.0446256	-1.03142	KIAA0513	NM_014732	5'UTR;Body
cg00044463	0.12247	0.101586	-0.0208838	-2.84102	-3.14467	-0.303654	0.810198	-3.0295	-3.29922	-0.269723	-1.20558	GLT25D2	NM_015101	TSS1500	Promoter
cg00044466	0.478243	0.467719	-0.0105237	-0.125634	-0.186545	-0.0609104	0.958659	-1.06418	-1.09629	-0.032101	-1.0225
cg00044501	0.561322	0.552607	-0.0087149	0.355667	0.304712	-0.0509545	0.965297	-0.833099	-0.855674	-0.0225745	-1.01577
cg00044505	0.834076	0.843871	0.00979455	2.32966	2.43428	0.104623	1.07521	-0.261749	-0.244906	0.0168429	1.01174	KIAA0146;CEBPD	NM_001080394;NM_005195	Intergenic
cg00044665	0.821513	0.81899	-0.0025226	2.20247	2.17778	-0.0246841	0.983036	-0.283645	-0.288081	-0.00443686	-1.00308	CDH5	NM_001795	Intergenic	Promoter
cg00044729	0.674606	0.684216	0.00961005	1.05186	1.11551	0.0636566	1.04511	-0.567883	-0.547476	0.0204068	1.01425	ENTHD1	NM_152512	Intergenic	Promoter
cg00044796	0.962487	0.956143	-0.00634365	4.68131	4.44636	-0.234946	0.849717	-0.0551609	-0.064701	-0.00954012	-1.00663
cg00044871	0.801556	0.776268	-0.0252881	2.01407	1.79478	-0.219289	0.858989	-0.319125	-0.365373	-0.0462487	-1.03258	ATP8A2	NM_016529	TSS1500	Promoter
cg00044950	0.963	0.959403	-0.0035978	4.70195	4.56268	-0.139278	0.907974	-0.0543918	-0.0597918	-0.00540005	-1.00375	EHMT2	NM_025256;NM_006709	Body
cg00044995	0.182306	0.224391	0.0420855	-2.1652	-1.78931	0.375889	1.29764	-2.45557	-2.15591	0.299657	1.23085	C2CD4C	NM_001136263	TSS1500;5'UTR;Body
cg00045061	0.149672	0.143731	-0.00594135	-2.50621	-2.5747	-0.0684818	0.953641	-2.74012	-2.79856	-0.0584366	-1.04134	NSMAF	NM_001144772;NM_003580	Body
cg00045070	0.588367	0.599546	0.0111791	0.515355	0.582232	0.0668768	1.04745	-0.765213	-0.738058	0.0271544	1.019	PCSK9	NM_174936	TSS1500	Promoter
cg00045114	0.753017	0.779173	0.0261568	1.60827	1.81903	0.210763	1.1573	-0.409247	-0.359984	0.0492628	1.03474
cg00045118	0.544443	0.508582	-0.0358609	0.25715	0.0495306	-0.207619	0.865965	-0.877147	-0.975447	-0.0983003	-1.07051	RUNX1T1	NM_004349;NM_001198631;NM_001198632;NM_001198634;NM_001198630;NM_001198633;NM_175635;NM_175634;NM_001198626;NM_001198625;NM_001198679;NM_001198629;NM_001198628;NM_001198627	TSS1500;5'UTR;Body	Promoter
cg00045190	0.0120681	0.0139834	0.00191532	-6.35514	-6.13983	0.215319	1.16096	-6.37266	-6.16014	0.212519	1.15871	HCG25;VPS52	NR_044997;NM_022553	Intergenic	Promoter
cg00045227	0.103982	0.119864	0.0158819	-3.10719	-2.87632	0.230863	1.17354	-3.26559	-3.06053	0.205062	1.15274	OR8U8;OR9G1;OR9G9	NM_001013356;NM_001005213;NM_001013358	1stExon;Body
cg00045275	0.0656447	0.0807119	0.0150672	-3.83122	-3.50966	0.321557	1.24968	-3.92918	-3.63108	0.298102	1.22953	SLC2A1	NM_006516	Intergenic
cg00045303	0.0374896	0.0269067	-0.0105828	-4.68224	-5.17654	-0.494298	0.709907	-4.73737	-5.21589	-0.478522	-1.39332	SETD4	NM_017438;NR_040087;NR_040086;NM_001007259;NR_040088	TSS1500;TSS200;5'UTR;Body;3'UTR	Promoter
cg00045439	0.13797	0.168212	0.0302423	-2.64338	-2.30593	0.337451	1.26352	-2.85757	-2.57164	0.285928	1.21919	TBCK;AIMP1	NM_001163437;NM_001163435;NM_001163436;NM_033115;NM_001142415;NM_004757;NM_001142416	5'UTR;Body	Promoter
cg00045515	0.876122	0.883434	0.00731225	2.82221	2.92197	0.0997668	1.0716	-0.190797	-0.178806	0.011991	1.00835	RBL1	NM_002895;NM_183404	Body
cg00045532	0.567339	0.572232	0.0048932	0.390974	0.419773	0.0287988	1.02016	-0.817717	-0.805327	0.0123896	1.00862
cg00045607	0.849039	0.85563	0.0065905	2.49166	2.56721	0.0755555	1.05377	-0.236097	-0.224941	0.0111554	1.00776	ARHGAP30;PVRL4	NM_181720;NM_001025598;NM_030916	TSS1500;5'UTR;1stExon
cg00045689	0.698848	0.687658	-0.0111907	1.21449	1.13856	-0.0759273	0.948732	-0.516949	-0.540238	-0.023289	-1.01627	LYST;MIR1537	NM_000081;NR_031718	TSS1500;5'UTR;Body	Promoter
cg00045690	0.815545	0.82159	0.00604495	2.14449	2.20322	0.058726	1.04155	-0.294164	-0.28351	0.0106541	1.00741	PSMB9	NM_002800	Body
cg00045748	0.864205	0.84865	-0.0155549	2.66994	2.48728	-0.18266	0.881077	-0.210555	-0.236758	-0.0262036	-1.01833	SERHL;RRP7A	NR_027786;NM_015703	Body;3'UTR
cg00045753	0.691744	0.746357	0.0546131	1.16611	1.55707	0.390958	1.31126	-0.53169	-0.422062	0.109628	1.07895	PHF19	NM_015651;NM_001009936	Body
cg00045762	0.0951696	0.075258	-0.0199115	-3.24907	-3.61913	-0.370058	0.773751	-3.39336	-3.73201	-0.338655	-1.26458	TENM2	NM_001122679	Body
cg00045787	0.771168	0.77755	0.0063824	1.75275	1.80545	0.0527012	1.03721	-0.374884	-0.362993	0.011891	1.00828	SNTB2	NM_006750	Body
cg00045900	0.859638	0.877766	0.0181274	2.61458	2.84419	0.229606	1.17251	-0.218198	-0.188092	0.0301061	1.02109	SCRIB	NM_015356;NM_182706	Body
cg00045902	0.881001	0.901544	0.0205431	2.8882	3.19485	0.306655	1.23684	-0.182784	-0.149529	0.0332544	1.02332	PWWP2B	NM_138499;NM_001098637	Body;3'UTR
cg00045910	0.183616	0.225609	0.0419921	-2.15255	-1.77924	0.373311	1.29532	-2.44523	-2.14811	0.297127	1.22869
cg00046018	0.0398338	0.0377957	-0.00203812	-4.59122	-4.67005	-0.0788309	0.946825	-4.64986	-4.72563	-0.0757718	-1.05392	PPP1R12B	NM_002481;NM_001167858;NM_001167857	1stExon
cg00046021	0.885679	0.890833	0.0051546	2.95369	3.02863	0.0749336	1.05331	-0.175144	-0.166772	0.00837206	1.00582	PLOD3	NM_001084	Body
cg00046026	0.532481	0.525313	-0.0071674	0.187704	0.146203	-0.0415008	0.971644	-0.909199	-0.92875	-0.0195511	-1.01364	COL20A1	NM_020882	Body
cg00046041	0.13267	0.111799	-0.0208704	-2.70874	-2.98997	-0.281232	0.822888	-2.91409	-3.16102	-0.246928	-1.18668	SLC7A5P2	NR_002594	1stExon;3'UTR
cg00046099	0.644671	0.663344	0.0186735	0.859407	0.978485	0.119077	1.08604	-0.633365	-0.59217	0.0411951	1.02897	GNL3L	NM_019067;NM_001184819	Intergenic	Promoter
cg00046105	0.803929	0.829756	0.0258274	2.03569	2.28509	0.249395	1.18871	-0.31486	-0.26924	0.0456198	1.03213	NTPCR	NM_032324	Body
cg00046156	0.207783	0.19013	-0.0176526	-1.93082	-2.0907	-0.159883	0.895098	-2.26685	-2.39494	-0.128089	-1.09285
cg00046336	0.891463	0.91489	0.0234275	3.03798	3.4262	0.388218	1.30878	-0.165754	-0.128329	0.0374242	1.02628
cg00046410	0.839058	0.823638	-0.0154194	2.38223	2.22347	-0.158752	0.895799	-0.253158	-0.279917	-0.026759	-1.01872	ZMYM1	NM_024772	Body;3'UTR
cg00046499	0.437551	0.422757	-0.0147941	-0.362273	-0.449353	-0.0870796	0.941426	-1.19248	-1.2421	-0.0496229	-1.03499	GPR149	NM_001038705	Body
cg00046537	0.195566	0.19134	-0.00422645	-2.04032	-2.0794	-0.0390804	0.973275	-2.35427	-2.38579	-0.0315204	-1.02209	TXNDC15	NM_024715	Body
cg00046560	0.106374	0.105822	-0.00055255	-3.07052	-3.07893	-0.00840523	0.994191	-3.23278	-3.24029	-0.00751346	-1.00522	SNRPA1	NM_003090	TSS1500	Promoter
cg00046623	0.842549	0.888027	0.0454778	2.41986	2.98745	0.567592	1.48205	-0.247168	-0.171325	0.0758426	1.05398	PXDNL	NM_144651	Body
cg00046625	0.0346169	0.027195	-0.00742188	-4.80155	-5.16073	-0.359183	0.779606	-4.85238	-5.20051	-0.348134	-1.27291	PDE4B	NM_001037341;NM_002600	5'UTR;Body	Promoter
cg00046744	0.166417	0.154316	-0.0121009	-2.32452	-2.45423	-0.129707	0.914017	-2.58713	-2.69604	-0.108914	-1.07842	LRP6	NM_002336	Body
cg00046802	0.797618	0.813599	0.0159804	1.97862	2.1259	0.147286	1.10748	-0.32623	-0.297611	0.0286189	1.02004
cg00046815	0.115206	0.113214	-0.00199135	-2.94113	-2.96953	-0.0283986	0.980508	-3.11772	-3.14287	-0.0251553	-1.01759	CAPS2	NM_032606	TSS1500	Promoter
cg00046899	0.126808	0.14282	0.0160126	-2.78366	-2.58539	0.19826	1.14731	-2.97928	-2.80773	0.171559	1.12627
cg00046913	0.0509459	0.0472564	-0.00368951	-4.21945	-4.33351	-0.114054	0.923988	-4.29489	-4.40335	-0.108456	-1.07807	HAGH;FAHD1	NM_005326;NM_001040427;NM_001142398;NM_001018104;NM_031208	TSS1500;TSS200;5'UTR;1stExon	Promoter
cg00046991	0.5588	0.568018	0.00921815	0.340901	0.394968	0.0540671	1.03819	-0.839595	-0.81599	0.023605	1.0165	MYO1D	NM_015194	Body
cg00047050	0.0912353	0.119853	0.0286182	-3.31624	-2.87647	0.439771	1.35639	-3.45426	-3.06066	0.393608	1.31367	CUL5	NM_003478	TSS1500;5'UTR;1stExon
cg00047052	0.67496	0.695814	0.0208534	1.05419	1.19375	0.139559	1.10157	-0.567125	-0.523227	0.0438984	1.0309
cg00047079	0.75667	0.770095	0.013425	1.63675	1.744	0.107248	1.07717	-0.402264	-0.376892	0.0253722	1.01774	POU4F1-AS1;RNF219	NR_047001;NM_024546	5'UTR;Body;3'UTR
cg00047147	0.879358	0.902428	0.0230695	2.86572	3.20927	0.343547	1.26887	-0.185477	-0.148117	0.0373604	1.02623	HLA-DMA	NM_006120	Intergenic	Promoter
cg00047162	0.579837	0.581444	0.00160675	0.464701	0.474221	0.00951984	1.00662	-0.78628	-0.782287	0.00399223	1.00277
cg00047185	0.346586	0.293147	-0.0534393	-0.914783	-1.26979	-0.355004	0.781867	-1.52871	-1.77031	-0.241591	-1.1823	MIR526B	NR_030190	TSS1500	Promoter
cg00047287	0.905298	0.909562	0.00426375	3.25693	3.33017	0.0732409	1.05208	-0.143535	-0.136756	0.00677882	1.00471	CPT1B;CHKB-CPT1B;CHKB	NM_004377;NM_001145137;NR_027928;NM_001145135;NM_001145134;NM_001145136;NM_152246;NM_152245;NM_005198	TSS1500;5'UTR;Body;3'UTR	Promoter
cg00047338	0.834422	0.850716	0.016293	2.33327	2.51061	0.177342	1.1308	-0.26115	-0.233251	0.0278988	1.01953	BAHCC1	NM_001080519	Body
cg00047469	0.122746	0.135625	0.0128793	-2.83732	-2.67203	0.165288	1.12139	-3.02625	-2.8823	0.14395	1.10493	POLE3;C9orf43	NR_027261;NM_017443;NM_152786	1stExon;Body;3'UTR	Promoter
cg00047501	0.851317	0.842215	-0.00910195	2.51746	2.41623	-0.101228	0.932239	-0.232232	-0.247739	-0.0155078	-1.01081	BZW1	NM_001207067;NM_014670;NM_001207069;NM_001207068	Body
cg00047532	0.629149	0.603338	-0.0258101	0.762559	0.605059	-0.1575	0.896577	-0.668527	-0.72896	-0.0604331	-1.04278	PTCRA	NM_001243168;NM_138296;NM_001243170;NM_001243169	TSS1500	Promoter
cg00047553	0.759915	0.755088	-0.00482675	1.66229	1.62438	-0.0379095	0.974065	-0.39609	-0.405283	-0.00919279	-1.00639	HLA-DPB2	NR_001435	5'UTR;Body
cg00047683	0.836563	0.846206	0.00964315	2.35574	2.46001	0.104272	1.07495	-0.257454	-0.240919	0.016535	1.01153	PKD1L3	NM_181536	TSS1500	Promoter
cg00047694	0.306508	0.290067	-0.0164415	-1.17795	-1.2913	-0.113346	0.924442	-1.706	-1.78554	-0.079541	-1.05668	LOC732275	NR_024406	Body;3'UTR
cg00047753	0.779	0.780609	0.00160973	1.81757	1.8311	0.0135249	1.00942	-0.360305	-0.357327	0.00297811	1.00207	ODF4	NM_153007	Body
cg00047815	0.919087	0.90276	-0.0163268	3.50576	3.21473	-0.291034	0.817316	-0.121727	-0.147585	-0.0258586	-1.01809	PHF21B	NM_001242450;NM_001135862;NM_138415	Body
cg00047843	0.468889	0.462602	-0.00628715	-0.179766	-0.216219	-0.0364533	0.975049	-1.09268	-1.11216	-0.0194754	-1.01359	TMTC2	NM_152588	Body
cg00047844	0.0359816	0.0531923	0.0172107	-4.74373	-4.15378	0.589947	1.50519	-4.7966	-4.23264	0.563958	1.47832	CBX2	NM_005189;NM_032647	Body
cg00048178	0.160695	0.148765	-0.0119304	-2.38487	-2.51652	-0.131657	0.912783	-2.6376	-2.74889	-0.111294	-1.0802	GFOD1	NM_018988;NM_001242629	TSS1500	Promoter
cg00048370	0.851765	0.854089	0.00232375	2.52257	2.54929	0.0267255	1.0187	-0.231473	-0.227542	0.00393054	1.00273
cg00048381	0.9193	0.897126	-0.0221737	3.50989	3.12443	-0.385457	0.765536	-0.121393	-0.156617	-0.0352246	-1.02472	ADAR	NM_001025107	5'UTR;Body
cg00048436	0.835653	0.841845	0.0061919	2.34616	2.41221	0.0660554	1.04685	-0.259025	-0.248374	0.0106505	1.00741
cg00048697	0.70257	0.684426	-0.0181445	1.24009	1.11692	-0.123179	0.918162	-0.509285	-0.547034	-0.0377485	-1.02651	PDCL2	NM_152401	TSS1500	Promoter
cg00048705	0.896767	0.912177	0.0154099	3.11882	3.37663	0.257812	1.19566	-0.157196	-0.132615	0.0245805	1.01718	LOC154449	NR_002787	Intergenic
cg00048743	0.389294	0.362776	-0.026518	-0.649621	-0.812724	-0.163104	0.893102	-1.36107	-1.46285	-0.101781	-1.0731	PCDHGA1;PCDHGA2;PCDHGA3;PCDHGB1;PCDHGA4;PCDHGB2;PCDHGA5;PCDHGB3;PCDHGA6;PCDHGA7;PCDHGB4;PCDHGA8;PCDHGB5;PCDHGA9	NM_018912;NM_018915;NM_018916;NM_018922;NM_018917;NM_018923;NM_018918;NM_018924;NM_018919;NM_018920;NM_003736;NM_032088;NM_018925;NM_032089;NM_018921	TSS200;Body	Promoter
cg00048746	0.145404	0.143409	-0.00199465	-2.55518	-2.57847	-0.0232912	0.983985	-2.78186	-2.80179	-0.0199279	-1.01391	EFTUD2;CCDC103	NM_001142605;NM_004247;NM_001258354;NM_001258353;NM_001258396;NM_001258395;NM_213607;NM_001258399;NM_001258398;NM_001258397	5'UTR;1stExon	Promoter
cg00048759	0.924618	0.938085	0.0134675	3.61656	3.92136	0.304802	1.23525	-0.113071	-0.0922094	0.0208619	1.01457	GPC2;STAG3	NM_152742;NM_012447	TSS1500	Promoter
cg00048832	0.109323	0.0912756	-0.0180475	-3.0263	-3.31554	-0.289238	0.818334	-3.19333	-3.45363	-0.260297	-1.19773	GABRA1	NM_000806;NM_001127643;NM_001127644;NM_001127645;NM_001127646	5'UTR;Body	Promoter
cg00048838	0.110073	0.0898139	-0.0202594	-3.01522	-3.34115	-0.325929	0.797784	-3.18346	-3.47692	-0.293454	-1.22557	HIST1H2AK;HIST1H2BN	NM_003510;NM_003520	TSS1500;1stExon	Promoter
cg00049033	0.0580945	0.0831708	0.0250763	-4.01911	-3.4625	0.556604	1.4708	-4.10545	-3.58778	0.517675	1.43165	CBLN1	NM_004352	Intergenic	Promoter
cg00049047	0.921787	0.929331	0.00754415	3.55895	3.71704	0.158093	1.11581	-0.117495	-0.105735	0.0117593	1.00818	GDNF	NM_000514	5'UTR;Body
cg00049102	0.909387	0.917742	0.0083553	3.3271	3.47986	0.152761	1.1117	-0.137034	-0.12384	0.0131947	1.00919	DACH1	NM_004392;NM_080759;NM_080760	Body
cg00049156	0.438416	0.430603	-0.0078122	-0.357204	-0.403074	-0.0458704	0.968705	-1.18963	-1.21557	-0.0259394	-1.01814	TMED5	NM_016040;NR_030761;NM_001167830	Body;3'UTR
cg00049253	0.119074	0.128875	0.0098016	-2.88717	-2.7569	0.130263	1.09449	-3.07007	-2.95595	0.114121	1.08232	EXOC8;SPRTN	NM_175876;NM_032018;NM_001010984;NM_001261462	TSS1500;TSS200;5'UTR;1stExon	Promoter
cg00049286	0.0519874	0.0529263	0.000938977	-4.18867	-4.16142	0.0272546	1.01907	-4.2657	-4.23987	0.0258249	1.01806	TMEM177	NM_001105199;NM_001105198;NM_030577	Intergenic	Promoter
cg00049323	0.180763	0.20819	0.0274268	-2.18018	-1.92725	0.252926	1.19162	-2.46783	-2.26403	0.2038	1.15173	PP7080;SLC9A3	NR_024158;NM_004174	Body;3'UTR
cg00049330	0.0452132	0.0477398	0.00252663	-4.40036	-4.31809	0.0822723	1.05868	-4.46711	-4.38866	0.0784494	1.05588	PIGN;KIAA1468	NM_012327;NM_176787;NM_020854	TSS1500;5'UTR;1stExon	Promoter
cg00049380	0.833374	0.829825	-0.0035499	2.32236	2.28578	-0.0365718	0.974969	-0.262963	-0.269122	-0.00615853	-1.00428	HSDL1	NM_001146051;NM_031463	5'UTR;Body
cg00049382	0.173276	0.15079	-0.0224861	-2.25433	-2.49358	-0.239248	0.847187	-2.52886	-2.72939	-0.200532	-1.14912	STARD13	NM_001243476	Intergenic	Promoter
cg00049400	0.927686	0.925193	-0.00249212	3.68128	3.62852	-0.052762	0.964089	-0.108292	-0.112173	-0.00388086	-1.00269	WARS2	NM_201263;NM_015836	Body;3'UTR
cg00049411	0.125391	0.140796	0.0154053	-2.80221	-2.60939	0.192814	1.14299	-2.9955	-2.82832	0.167176	1.12286	PLCD3;ACBD4	NM_133373;NM_001135704	TSS1500;5'UTR;Body	Promoter
cg00049440	0.152613	0.159827	0.00721475	-2.47315	-2.39417	0.078976	1.05627	-2.71205	-2.64541	0.0666402	1.04727	KLF9	NM_001206	Body
cg00049475	0.159655	0.136872	-0.0227824	-2.39603	-2.65675	-0.260716	0.834673	-2.64697	-2.8691	-0.222125	-1.16645	SVIL	NM_003174;NM_021738	5'UTR;1stExon;Body
cg00049502	0.113912	0.127533	0.0136211	-2.95952	-2.77422	0.185301	1.13705	-3.134	-2.97105	0.162951	1.11958	MAPKAPK5-AS1;MAPKAPK5	NR_015404;NM_003668;NM_139078	TSS1500;Body	Promoter
cg00049595	0.535561	0.556902	0.0213413	0.205559	0.329797	0.124237	1.08993	-0.900878	-0.844505	0.0563733	1.03985	TFEB	NM_001167827;NM_007162	Intergenic
cg00049616	0.91182	0.890784	-0.0210365	3.37023	3.02789	-0.342342	0.78876	-0.133179	-0.166853	-0.0336742	-1.02362	CLYBL	NM_206808	Body
cg00049664	0.949458	0.926868	-0.0225904	4.23155	3.66378	-0.567771	0.674658	-0.0748238	-0.109565	-0.034741	-1.02437	CKLF-CMTM1;CMTM1;CMTM2	NM_001204099;NM_001204098;NM_001202509;NM_181283;NM_181272;NM_181271;NM_181269;NM_181270;NM_181296;NM_181268;NM_052999;NM_144673;NM_001199317	TSS200	Promoter
cg00049691	0.930033	0.923698	-0.0063356	3.73255	3.59763	-0.13492	0.91072	-0.104645	-0.114507	-0.0098616	-1.00686
cg00049709	0.801598	0.815959	0.0143608	2.01446	2.14847	0.134015	1.09734	-0.319048	-0.293431	0.0256174	1.01792	PRDM16	NM_022114;NM_199454	Body
cg00049718	0.022729	0.0282892	0.00556023	-5.42616	-5.1022	0.323951	1.25175	-5.45932	-5.14361	0.315719	1.24463	CSDE1	NM_007158;NM_001130523;NM_001242893;NM_001007553;NM_001242892;NM_001242891	5'UTR;1stExon
cg00049729	0.324437	0.299597	-0.0248401	-1.05815	-1.22516	-0.167011	0.890686	-1.62399	-1.7389	-0.114916	-1.08291
cg00049868	0.849274	0.875267	0.0259937	2.4943	2.81088	0.316587	1.24538	-0.235699	-0.192204	0.0434943	1.03061	FLJ33534	NR_040080	Body;3'UTR
cg00049883	0.0764495	0.0742976	-0.00215191	-3.59461	-3.63916	-0.0445494	0.969593	-3.70935	-3.75054	-0.0411917	-1.02896
cg00049892	0.536439	0.538068	0.0016285	0.210656	0.220107	0.00945018	1.00657	-0.898513	-0.89414	0.00437304	1.00304	ENPP1	NM_006208	Body
cg00049894	0.870902	0.859772	-0.01113	2.75405	2.61618	-0.137865	0.908863	-0.199417	-0.217974	-0.0185563	-1.01295	NOM1	NM_138400	Body
cg00049947	0.132138	0.143289	0.0111506	-2.71542	-2.57989	0.135535	1.0985	-2.91988	-2.803	0.116878	1.08439	RNF216	NM_207111;NM_207116	5'UTR;1stExon
cg00049973	0.0245462	0.0243844	-0.00016183	-5.3125	-5.32228	-0.00978232	0.993242	-5.34836	-5.3579	-0.00954299	-1.00664	APPBP2	NM_006380	TSS1500	Promoter
cg00050133	0.777283	0.768539	-0.00874385	1.80323	1.73135	-0.0718778	0.951399	-0.363488	-0.379809	-0.0163212	-1.01138
cg00050152	0.0419545	0.0426768	0.000722325	-4.5132	-4.48748	0.0257154	1.01798	-4.57503	-4.5504	0.0246273	1.01722	BTNL9	NM_152547	Body
cg00050224	0.910542	0.917477	0.0069349	3.34744	3.4748	0.127359	1.09229	-0.135202	-0.124256	0.0109463	1.00762	RNF213;LOC100294362	NM_001256071;NR_029376	Body;3'UTR
cg00050247	0.0607897	0.054615	-0.00617461	-3.94955	-4.11353	-0.163981	0.892559	-4.04003	-4.19456	-0.154527	-1.11306	HCG25;VPS52	NR_044997;NM_022553	Intergenic	Promoter
cg00050250	0.839537	0.8306	-0.0089375	2.38735	2.29372	-0.0936384	0.937156	-0.252334	-0.267775	-0.0154409	-1.01076	ACMSD	NM_138326	Body
cg00050271	0.886562	0.870833	-0.0157293	2.96632	2.75316	-0.213163	0.862644	-0.173706	-0.199532	-0.025826	-1.01806	CMIP	NM_198390;NM_030629	Body;3'UTR
cg00050289	0.899344	0.903235	0.00389075	3.15944	3.22254	0.0631002	1.04471	-0.153055	-0.146827	0.00622794	1.00433	SMURF2	NM_022739	Body
cg00050294	0.713072	0.719217	0.0061455	1.31336	1.35697	0.0436161	1.03069	-0.48788	-0.4755	0.0123804	1.00862
cg00050312	0.11745	0.126758	0.0093083	-2.90964	-2.78431	0.125331	1.09076	-3.08989	-2.97985	0.110034	1.07925	PRKCA	NM_002737	1stExon
cg00050336	0.140108	0.143405	0.00329645	-2.61761	-2.57852	0.0390917	1.02747	-2.83539	-2.80184	0.0335504	1.02353	C1QTNF7	NM_001135170;NM_001135171	5'UTR;Body
cg00050375	0.810009	0.821195	0.011186	2.09201	2.19934	0.107331	1.07723	-0.30399	-0.284203	0.0197869	1.01381	ABCC10	NM_001198934;NM_033450	Body
cg00050402	0.900046	0.884352	-0.015694	3.17066	2.93488	-0.235781	0.849225	-0.15193	-0.177308	-0.025378	-1.01775
cg00050482	0.177392	0.204709	0.0273175	-2.21327	-1.95791	0.25536	1.19363	-2.49499	-2.28835	0.206637	1.15399
cg00050496	0.551193	0.556627	0.0054337	0.296465	0.328191	0.0317258	1.02223	-0.859369	-0.845217	0.0141525	1.00986	FAM222A-AS1	NR_026661;NR_026662	TSS1500	Promoter
cg00050555	0.0921513	0.0724614	-0.0196899	-3.30038	-3.67812	-0.377747	0.769639	-3.43985	-3.78664	-0.346792	-1.27173	PDPK1	NM_001261816;NM_031268;NM_002613	TSS1500	Promoter
cg00050590	0.046099	0.0342115	-0.0118875	-4.37103	-4.81916	-0.448123	0.732996	-4.43912	-4.86938	-0.430255	-1.34747	SERPINB8	NM_002640;NM_198833;NM_001031848	5'UTR;Body
cg00050618	0.764797	0.760187	-0.0046098	1.70117	1.66444	-0.0367243	0.974866	-0.386852	-0.395574	-0.00872213	-1.00606	IL21R	NM_181078;NM_181079	TSS200;5'UTR;Body
cg00050654	0.913565	0.916708	0.00314315	3.40182	3.46021	0.0583953	1.04131	-0.130421	-0.125466	0.00495512	1.00344	LOC100507266	NR_037888	5'UTR;Body
cg00050692	0.894953	0.907178	0.0122254	3.09078	3.28885	0.198077	1.14717	-0.160116	-0.140542	0.0195744	1.01366	DNMT3A	NM_175629;NM_022552;NM_175630	Body
cg00050792	0.901166	0.908442	0.00727575	3.18871	3.31063	0.121918	1.08818	-0.150136	-0.138534	0.0116011	1.00807	COL4A1	NM_001845	Body
cg00050872	0.289938	0.20945	-0.0804882	-1.2922	-1.91625	-0.624052	0.648846	-1.78618	-2.25532	-0.46914	-1.38428
cg00050938	0.885672	0.894101	0.0084291	2.9536	3.07775	0.124157	1.08987	-0.175155	-0.16149	0.0136655	1.00952	GNAI2	NM_002070;NM_001166425	Body;3'UTR
cg00050984	0.0334935	0.0466342	0.0131407	-4.85083	-4.35357	0.497255	1.41153	-4.89997	-4.42247	0.477506	1.39233	MAP2	NM_001039538	5'UTR;1stExon
cg00051068	0.0960221	0.0996873	0.00366512	-3.23485	-3.17495	0.0599032	1.0424	-3.38049	-3.32645	0.054042	1.03817	JAG1	NM_000214	TSS1500	Promoter
cg00051154	0.92417	0.910003	-0.0141664	3.60731	3.33793	-0.269384	0.829674	-0.11377	-0.136056	-0.022286	-1.01557
cg00051179	0.120763	0.0975042	-0.0232584	-2.86408	-3.21038	-0.346305	0.786596	-3.04975	-3.35839	-0.308638	-1.23854	GABRA1	NM_000806;NM_001127643;NM_001127644;NM_001127645;NM_001127646	5'UTR;1stExon;Body	Promoter
cg00051307	0.900095	0.883016	-0.0170783	3.17144	2.91613	-0.255309	0.837808	-0.151852	-0.179488	-0.0276365	-1.01934
cg00051371	0.783197	0.799003	0.0158065	1.85299	1.99103	0.138041	1.10041	-0.352554	-0.323727	0.0288267	1.02018	CCL24	NM_002991	Body
cg00051483	0.164137	0.16227	-0.00186785	-2.34836	-2.36809	-0.019732	0.986416	-2.60702	-2.62354	-0.0165117	-1.01151	GIMAP7	NM_153236	Intergenic	Promoter
cg00051510	0.805563	0.820701	0.0151375	2.0507	2.19449	0.14379	1.1048	-0.31193	-0.285072	0.0268584	1.01879
cg00051546	0.177139	0.179215	0.00207655	-2.21577	-2.19531	0.0204593	1.01428	-2.49705	-2.48023	0.016814	1.01172	PRSS56	NM_001195129	Body
cg00051590	0.750524	0.739652	-0.0108711	1.58899	1.50641	-0.082585	0.944364	-0.414031	-0.435081	-0.0210498	-1.0147	VARS	NM_006295	Body
cg00051595	0.164326	0.180555	0.0162289	-2.34638	-2.18221	0.16417	1.12052	-2.60537	-2.46949	0.135877	1.09876
cg00051623	0.214815	0.188833	-0.0259824	-1.86994	-2.10289	-0.232954	0.850891	-2.21883	-2.40482	-0.185987	-1.13759	CASP1	NM_001257119;NM_001257118;NM_033293;NM_033295;NM_033294;NM_001223;NM_033292	TSS1500	Promoter
cg00051662	0.121543	0.131527	0.0099836	-2.8535	-2.72313	0.130378	1.09458	-3.04046	-2.92657	0.113888	1.08214	CYP2C19	NM_000769	TSS1500	Promoter
cg00051704	0.907308	0.916836	0.00952775	3.29107	3.46262	0.171552	1.12627	-0.140336	-0.125265	0.0150709	1.0105	LZTR1;THAP7	NM_006767;NM_001008695;NM_030573	Intergenic
cg00051782	0.107119	0.0958883	-0.0112304	-3.05926	-3.23707	-0.177817	0.88404	-3.22272	-3.3825	-0.159784	-1.11712
cg00051818	0.868636	0.866282	-0.0023538	2.72519	2.69565	-0.0295363	0.979735	-0.203176	-0.207091	-0.00391467	-1.00272
cg00051952	0.79387	0.771403	-0.022467	1.94535	1.75468	-0.19067	0.876199	-0.333025	-0.374444	-0.041418	-1.02912
cg00051979	0.118566	0.172245	0.0536789	-2.89416	-2.26474	0.629418	1.54694	-3.07623	-2.53747	0.53877	1.45273	FRA10AC1	NM_145246	5'UTR;1stExon
cg00052046	0.893905	0.884347	-0.00955845	3.07477	2.93481	-0.139962	0.907543	-0.161806	-0.177316	-0.0155097	-1.01081	SLC4A11	NM_001174090;NM_032034;NM_001174089	Body
cg00052246	0.81368	0.836615	0.0229347	2.12668	2.35629	0.229607	1.17252	-0.297467	-0.257365	0.0401019	1.02819	FOXP1	NM_001244808;NM_032682;NM_001244812;NM_001244810;NM_001244816;NM_001244814;NM_001244813;NM_001244815	5'UTR;Body
cg00052290	0.103765	0.100716	-0.00304904	-3.11055	-3.15848	-0.0479272	0.967325	-3.26861	-3.31163	-0.0430274	-1.03027	ATAD1;CFL1P1	NM_032810;NR_028492	5'UTR;1stExon	Promoter
cg00052385	0.859955	0.869029	0.00907405	2.61837	2.73015	0.111787	1.08057	-0.217667	-0.202524	0.0151432	1.01055	ST3GAL1	NM_173344;NM_003033	5'UTR;Body
cg00052422	0.0290182	0.0281165	-0.00090172	-5.06441	-5.1113	-0.0468812	0.968027	-5.1069	-5.15244	-0.0455421	-1.03207	CTNNB1	NM_001098209;NM_001098210;NM_001904	5'UTR;1stExon
cg00052433	0.898362	0.883067	-0.0152946	3.14386	2.91685	-0.227011	0.854403	-0.154631	-0.179404	-0.0247733	-1.01732	ZCCHC14	NM_015144	Body
cg00052482	0.880579	0.848543	-0.0320356	2.88239	2.48608	-0.396311	0.759799	-0.183476	-0.23694	-0.053464	-1.03775	PSMD4	NM_002810	TSS1500	Promoter
cg00052550	0.0497356	0.0395508	-0.0101849	-4.25598	-4.60193	-0.345954	0.786787	-4.32958	-4.66015	-0.330574	-1.25751	UBE2F-SCLY;SCLY	NR_037904;NM_016510	TSS1500;5'UTR;Body	Promoter
cg00052561	0.215933	0.232136	0.0162024	-1.86039	-1.72588	0.134508	1.09772	-2.21134	-2.10696	0.104383	1.07503	ZNF627	NM_145295	Body
cg00052578	0.467361	0.45294	-0.0144209	-0.18862	-0.272377	-0.0837575	0.943597	-1.09739	-1.14261	-0.0452169	-1.03184	TMEM108	NM_001136469;NM_023943	5'UTR;Body
cg00052588	0.752936	0.729232	-0.0237041	1.60764	1.42932	-0.178323	0.88373	-0.409401	-0.45555	-0.0461496	-1.03251
cg00052626	0.0327952	0.0601951	0.0273999	-4.88227	-3.96464	0.917623	1.889	-4.93037	-4.05421	0.876163	1.83549	CASP9	NM_001229;NM_032996	TSS200;5'UTR;1stExon;Body
cg00052665	0.680125	0.689953	0.00982815	1.08829	1.15401	0.0657205	1.04661	-0.556127	-0.535429	0.0206985	1.01445	GAS7	NM_201433;NM_201432	TSS1500;Body	Promoter
cg00052684	0.490145	0.42636	-0.0637845	-0.0568793	-0.428072	-0.371192	0.773143	-1.02872	-1.22985	-0.201135	-1.1496	FKBP5;LOC285847	NM_001145775;NR_027117	5'UTR;Body
cg00052772	0.77143	0.768261	-0.0031695	1.7549	1.72909	-0.0258076	0.982271	-0.374392	-0.380332	-0.00593967	-1.00413	B3GALT4;WDR46	NM_003782;NM_005452;NM_001164267	1stExon
cg00052853	0.854097	0.862372	0.0082755	2.54939	2.64754	0.0981519	1.0704	-0.227528	-0.213617	0.0139112	1.00969	LINC00636	NR_015394	5'UTR;Body
cg00052903	0.40658	0.425317	0.0187366	-0.545512	-0.434228	0.111284	1.08019	-1.29839	-1.23339	0.0649977	1.04608	PRB3	NM_006249	TSS1500	Promoter
cg00052932	0.930473	0.939606	0.0091335	3.74231	3.95958	0.217271	1.16253	-0.103964	-0.0898719	0.0140924	1.00982	ANKAR	NM_144708	TSS1500	Promoter
cg00052964	0.933117	0.942521	0.009404	3.80235	4.03543	0.233073	1.17534	-0.0998696	-0.0854028	0.0144668	1.01008
cg00053010	0.031785	0.0149533	-0.0168317	-4.92891	-6.04166	-1.11275	0.462412	-4.97551	-6.06339	-1.08788	-2.12562
cg00053063	0.759704	0.76011	0.00040575	1.66062	1.66383	0.00320843	1.00223	-0.396491	-0.39572	0.000770323	1.00053	NCKAP5	NM_207481;NM_207363	Body
cg00053073	0.520189	0.495819	-0.0243704	0.116572	-0.0241285	-0.1407	0.907079	-0.942891	-1.01211	-0.0692236	-1.04915	PDE4C	NM_000923;NM_001098818;NR_040546	1stExon;Body;3'UTR
cg00053086	0.884961	0.863309	-0.021652	2.94349	2.65895	-0.284532	0.821008	-0.176315	-0.212052	-0.0357369	-1.02508	PCNXL2	NM_014801	Intergenic
cg00053135	0.914013	0.9023	-0.0117132	3.41003	3.20718	-0.202852	0.868831	-0.129713	-0.148321	-0.0186079	-1.01298	RPS6KA2	NM_021135;NM_001006932	Body
cg00053261	0.739734	0.730767	-0.0089668	1.50702	1.44056	-0.0664621	0.954977	-0.434921	-0.452516	-0.0175947	-1.01227	POM121L12	NM_182595	TSS200	Promoter
cg00053292	0.13388	0.151288	0.0174072	-2.69362	-2.48798	0.205639	1.1532	-2.90098	-2.72463	0.176349	1.13002	TACO1	NM_016360	TSS200;5'UTR;1stExon
cg00053361	0.333214	0.340775	0.00756075	-1.00077	-0.951952	0.0488217	1.03442	-1.58548	-1.55311	0.0323694	1.02269
cg00053373	0.11615	0.130504	0.0143546	-2.92782	-2.73608	0.191735	1.14214	-3.10594	-2.93783	0.168112	1.12359	ATP1B2	NM_001678	TSS200;5'UTR;1stExon
cg00053393	0.792188	0.797296	0.00510845	1.93056	1.97574	0.045181	1.03181	-0.336086	-0.326812	0.0092734	1.00645	MGC45800	NR_027107	Body;3'UTR
cg00053507	0.216974	0.204231	-0.0127436	-1.85154	-1.96215	-0.110615	0.926193	-2.2044	-2.29173	-0.0873245	-1.0624	DGKH	NM_001204504;NM_178009;NM_152910	Body
cg00053536	0.72798	0.738566	0.010586	1.42019	1.49828	0.078094	1.05562	-0.458029	-0.437201	0.020828	1.01454	CROCC	NM_014675	Body
cg00053647	0.0766884	0.0935997	0.0169112	-3.58974	-3.27557	0.314163	1.24329	-3.70485	-3.41735	0.287494	1.22052	CCZ1B	NM_198097	TSS1500	Promoter
cg00053661	0.0562839	0.0594993	0.00321539	-4.06756	-3.98248	0.0850742	1.06074	-4.15113	-4.07098	0.0801503	1.05713	CYP20A1	NM_177538	TSS200;5'UTR;1stExon
cg00053728	0.836032	0.836944	0.000912025	2.35014	2.35976	0.00961995	1.00669	-0.25837	-0.256797	0.00157297	1.00109	TRAPPC12	NM_016030	Body
cg00053755	0.763399	0.780833	0.017434	1.68998	1.83298	0.143002	1.1042	-0.389491	-0.356915	0.0325767	1.02284
cg00053769	0.802455	0.813491	0.0110355	2.02224	2.12488	0.102638	1.07373	-0.317507	-0.297802	0.0197051	1.01375
cg00053851	0.83691	0.811282	-0.0256287	2.35941	2.10397	-0.25544	0.837732	-0.256855	-0.301725	-0.0448703	-1.03159
cg00053870	0.865884	0.885433	0.0195495	2.69069	2.9502	0.259506	1.19707	-0.207754	-0.175544	0.0322102	1.02258	ESPNL	NM_194312	Body
cg00053916	0.182455	0.171818	-0.0106367	-2.16376	-2.26906	-0.105306	0.929608	-2.45439	-2.54104	-0.0866569	-1.06191
cg00053927	0.794119	0.771069	-0.0230498	1.94754	1.75195	-0.195596	0.873212	-0.332573	-0.375068	-0.0424949	-1.02989	MCF2L	NM_001112732;NM_024979	Body
cg00054173	0.698233	0.707132	0.00889918	1.21027	1.27173	0.0614567	1.04352	-0.51822	-0.499948	0.0182714	1.01275	C21orf54	NR_024102	Body;3'UTR
cg00054197	0.813352	0.838708	0.0253553	2.12356	2.37849	0.254926	1.19327	-0.298047	-0.25376	0.0442875	1.03117	SH3PXD2B	NM_001017995	Body
cg00054210	0.940107	0.930437	-0.00967015	3.97237	3.74152	-0.230854	0.852131	-0.0891027	-0.104019	-0.0149167	-1.01039	CYP7B1	NM_004820	TSS1500	Promoter
cg00054243	0.761163	0.752143	-0.00901995	1.67218	1.6015	-0.0706797	0.952189	-0.393723	-0.410921	-0.0171984	-1.01199
cg00054248	0.943522	0.951284	0.00776215	4.0623	4.28741	0.225118	1.16887	-0.0838719	-0.0720518	0.0118202	1.00823	QRICH2	NM_032134	TSS1500	Promoter
cg00054301	0.822744	0.841991	0.0192466	2.21461	2.4138	0.199185	1.14805	-0.281484	-0.248123	0.0333605	1.02339	ELMO3;MIR328	NM_024712;NR_029887	TSS1500;Body	Promoter
cg00054352	0.926381	0.917857	-0.00852415	3.65345	3.48206	-0.171398	0.887982	-0.110323	-0.123659	-0.0133365	-1.00929	RASA3	NM_007368	Body
cg00054408	0.118909	0.113638	-0.00527075	-2.88943	-2.96344	-0.0740139	0.949991	-3.07207	-3.13748	-0.0654093	-1.04638	CELF5	NM_021938;NM_001172673;NR_033342	5'UTR;Body
cg00054409	0.778638	0.71859	-0.0600485	1.81455	1.35249	-0.462054	0.725952	-0.360975	-0.47676	-0.115785	-1.08356
cg00054472	0.925271	0.916994	-0.00827765	3.63014	3.46562	-0.164524	0.892223	-0.112052	-0.125017	-0.0129647	-1.00903	ARPC4-TTLL3;TTLL3	NM_001198793;NR_037162;NM_001025930	5'UTR;1stExon;Body
cg00054496	0.901393	0.904757	0.0033643	3.19239	3.24785	0.055456	1.03919	-0.149772	-0.144398	0.0053746	1.00373	NUBP1	NM_002484	Body
cg00054511	0.0428075	0.0574744	0.0146669	-4.48287	-4.03554	0.447334	1.36352	-4.54599	-4.12094	0.425057	1.34263	PRR13	NM_018457;NM_001005354	TSS1500	Promoter
cg00054525	0.346608	0.31258	-0.0340283	-0.914645	-1.13697	-0.222325	0.857183	-1.52862	-1.6777	-0.149081	-1.10886	CYBA;MVD	NM_000101;NM_002461	TSS200	Promoter
cg00054572	0.842958	0.837097	-0.00586165	2.42431	2.36138	-0.0629356	0.957314	-0.246467	-0.256534	-0.0100671	-1.007
cg00054639	0.238693	0.264535	0.0258424	-1.67332	-1.4752	0.198128	1.14721	-2.06677	-1.91847	0.148305	1.10827
cg00054692	0.106756	0.104634	-0.00212217	-3.06474	-3.09713	-0.0323913	0.977798	-3.22761	-3.25658	-0.0289678	-1.02028	MALSU1	NM_138446	TSS1500	Promoter
cg00054702	0.856271	0.84145	-0.0148211	2.57472	2.40794	-0.166777	0.89083	-0.22386	-0.24905	-0.02519	-1.01761	LOC389332	NR_024418	1stExon;3'UTR
cg00054706	0.0883816	0.0912518	0.00287016	-3.36661	-3.31596	0.0506558	1.03574	-3.50011	-3.454	0.0461064	1.03247	C1D	NM_006333;NM_173177;NM_001190265;NM_001190263	5'UTR;Body
cg00054741	0.243352	0.245636	0.00228315	-1.63657	-1.61874	0.0178322	1.01244	-2.03888	-2.02541	0.0134724	1.00938	MIR525;MIR523	NR_030192;NR_030193	TSS1500	Promoter
cg00054771	0.129096	0.143099	0.0140035	-2.75407	-2.58211	0.17196	1.12659	-2.95349	-2.80491	0.148574	1.10847	SP9	NM_001145250	Intergenic
cg00054774	0.908651	0.910437	0.00178535	3.31427	3.34558	0.0313076	1.02194	-0.138201	-0.135369	0.00283188	1.00196	C2CD2	NM_015500	Body
cg00054791	0.0696762	0.101234	0.0315575	-3.73899	-3.15026	0.588738	1.50393	-3.84319	-3.30424	0.538951	1.45292	UBE2Z	NM_023079	TSS1500	Promoter
cg00054890	0.887938	0.88886	0.0009217	2.98616	2.99958	0.0134119	1.00934	-0.171469	-0.169972	0.00149677	1.00104	SMURF1	NM_181349;NM_001199847;NM_020429	Body
cg00054971	0.935052	0.933102	-0.00195037	3.84769	3.802	-0.0456986	0.968821	-0.0968811	-0.0998935	-0.00301238	-1.00209	PTPRE	NM_006504	5'UTR;Body
cg00055052	0.839325	0.829825	-0.0095001	2.38508	2.28578	-0.0992969	0.933488	-0.252699	-0.269122	-0.0164226	-1.01145	CORO7-PAM16;CORO7	NM_001201479;NM_001201472;NM_001201473;NM_024535	Body
cg00055073	0.880386	0.883432	0.00304615	2.87975	2.92195	0.0421994	1.02968	-0.183792	-0.178809	0.00498313	1.00346
cg00055233	0.419805	0.430868	0.0110633	-0.46682	-0.401517	0.0653029	1.0463	-1.25221	-1.21468	0.0375276	1.02635	RLN1	NM_006911	1stExon
cg00055292	0.792161	0.799358	0.00719705	1.93033	1.99422	0.0638914	1.04528	-0.336134	-0.323086	0.0130482	1.00909	RADIL	NM_018059	Body
cg00055341	0.119692	0.119363	-0.00032905	-2.87868	-2.88319	-0.0045108	0.996878	-3.0626	-3.06657	-0.00397163	-1.00276
cg00055359	0.515695	0.501958	-0.013737	0.0906027	0.0112998	-0.0793029	0.946515	-0.95541	-0.994361	-0.0389514	-1.02737	NCKAP5	NM_207481;NM_207363	Body
cg00055434	0.316464	0.293647	-0.0228165	-1.11098	-1.2663	-0.155327	0.897929	-1.65989	-1.76784	-0.107956	-1.0777	PLCH2	NM_014638	Body
cg00055462	0.922589	0.910805	-0.0117837	3.57507	3.35211	-0.222964	0.856803	-0.11624	-0.134786	-0.0185454	-1.01294	FARP1	NM_005766	Body
cg00055510	0.916727	0.912373	-0.00435402	3.46057	3.38018	-0.0803955	0.945798	-0.125436	-0.132304	-0.00686845	-1.00477
cg00055529	0.802329	0.777034	-0.0252957	2.0211	1.80115	-0.219945	0.858598	-0.317734	-0.363951	-0.0462176	-1.03255	FBXO47	NM_001008777	Intergenic	Promoter
cg00055555	0.0953179	0.100263	0.00494539	-3.24659	-3.16571	0.0808825	1.05766	-3.39111	-3.31814	0.0729744	1.05188
cg00055557	0.497061	0.493118	-0.00394325	-0.0169579	-0.0397159	-0.0227579	0.984349	-1.0085	-1.01999	-0.0114907	-1.008	DOK5	NM_018431	TSS200;5'UTR;1stExon
cg00055603	0.541898	0.603262	0.0613636	0.242355	0.604599	0.362244	1.28542	-0.883905	-0.729143	0.154762	1.11324
cg00055617	0.886708	0.887121	0.0004124	2.96842	2.97435	0.00593205	1.00412	-0.173468	-0.172798	0.000670828	1.00047	CD7	NM_006137	Body
cg00055679	0.866951	0.846475	-0.0204758	2.70399	2.46299	-0.240996	0.846161	-0.205978	-0.240461	-0.0344827	-1.02419	POU4F1-AS1	NR_047001	5'UTR;Body
cg00055726	0.554304	0.53112	-0.0231838	0.314617	0.17982	-0.134797	0.910798	-0.851251	-0.91289	-0.0616392	-1.04365	FAM163B	NM_001080515	TSS200	Promoter
cg00055764	0.637241	0.574231	-0.0630105	0.81283	0.431559	-0.38127	0.767761	-0.650088	-0.800297	-0.150209	-1.10973	RIMBP2	NM_015347	Body
cg00055771	0.114196	0.132273	0.0180773	-2.95547	-2.71372	0.241756	1.18243	-3.13041	-2.91841	0.21201	1.1583
cg00055811	0.824787	0.85355	0.0287633	2.23491	2.54307	0.308158	1.23813	-0.277907	-0.228453	0.0494546	1.03487	RERE	NM_001042681;NM_012102	Body
cg00055848	0.0941201	0.0918104	-0.00230969	-3.26675	-3.30626	-0.0395188	0.972979	-3.40935	-3.4452	-0.0358451	-1.02516	B3GNT2	NM_006577	Intergenic	Promoter
cg00055881	0.859632	0.879904	0.020272	2.6145	2.87315	0.258652	1.19636	-0.21821	-0.184583	0.033627	1.02358	KCNAB2	NM_001199861;NM_003636;NM_172130;NM_001199860;NM_001199862;NM_001199863	Body
cg00055981	0.82952	0.827578	-0.0019421	2.28267	2.26295	-0.0197239	0.986421	-0.269651	-0.273033	-0.00338165	-1.00235	GPSM1	NM_015597;NM_001145638	Body
cg00055986	0.152777	0.171537	0.0187599	-2.47131	-2.27192	0.199396	1.14822	-2.7105	-2.54341	0.167091	1.12279
cg00056002	0.890328	0.909298	0.0189704	3.02114	3.32555	0.304412	1.23492	-0.167591	-0.137174	0.0304169	1.02131	PABPN1L	NM_001080487	TSS1500	Promoter
cg00056066	0.0329267	0.0381533	0.00522664	-4.8763	-4.65593	0.22037	1.16503	-4.9246	-4.71205	0.212551	1.15874	ARHGAP21	NM_020824	Body
cg00056074	0.0970571	0.109518	0.0124611	-3.21773	-3.02342	0.194313	1.14418	-3.36502	-3.19076	0.174265	1.12839	GPR148	NM_207364	Intergenic	Promoter
cg00056202	0.13781	0.150704	0.0128945	-2.64533	-2.49455	0.150781	1.11017	-2.85925	-2.73021	0.129042	1.09357
cg00056257	0.401094	0.396161	-0.0049322	-0.578391	-0.608074	-0.0296831	0.979635	-1.31799	-1.33584	-0.0178506	-1.01245	GRM7	NM_181874;NM_000844	TSS1500	Promoter
cg00056268	0.66389	0.629195	-0.0346955	0.982011	0.762844	-0.219167	0.859061	-0.590984	-0.668422	-0.077438	-1.05514	ZNF717	NM_001128223	Body
cg00056433	0.0879311	0.101967	0.0140359	-3.3747	-3.13866	0.236032	1.17775	-3.50748	-3.29382	0.213657	1.15962
cg00056489	0.949178	0.959556	0.0103781	4.22316	4.56839	0.345224	1.27035	-0.075249	-0.0595604	0.0156886	1.01093	SH2B3	NM_005475	Body
cg00056497	0.665677	0.676368	0.0106914	0.993578	1.06346	0.0698774	1.04963	-0.587106	-0.564119	0.0229871	1.01606	LOC399829	NR_046231	5'UTR;Body
cg00056541	0.761973	0.765125	0.00315225	1.67862	1.7038	0.0251897	1.01761	-0.392188	-0.386232	0.00595606	1.00414
cg00056578	0.530198	0.576421	0.0462229	0.174478	0.444491	0.270013	1.20582	-0.915397	-0.794805	0.120592	1.08718	KSR2	NM_173598	TSS200	Promoter
cg00056624	0.0604572	0.049337	-0.0111201	-3.95797	-4.26819	-0.310217	0.80652	-4.04794	-4.34118	-0.293242	-1.22539	CTDSPL	NM_005808;NM_001008392	TSS1500	Promoter
cg00056628	0.137125	0.135367	-0.00175748	-2.65366	-2.67521	-0.0215454	0.985177	-2.86644	-2.88505	-0.01861	-1.01298	STRA13;LRRC45	NM_001271007;NM_001271006;NM_144998;NM_144999	TSS1500	Promoter
cg00056676	0.130872	0.131284	0.0004118	-2.73141	-2.7262	0.00521616	1.00362	-2.93377	-2.92924	0.00453244	1.00315	SLCO4C1	NM_180991	1stExon
cg00056719	0.0215701	0.0285114	0.00694136	-5.50337	-5.09058	0.412781	1.33125	-5.53483	-5.13232	0.40251	1.32181	PCBP2	NM_001128913;NM_001098620;NM_031989;NM_001128912;NM_001128911;NM_005016;NM_001128914	Intergenic	Promoter
cg00056754	0.729049	0.728786	-0.0002626	1.42798	1.42607	-0.0019173	0.998672	-0.455912	-0.456432	-0.000519746	-1.00036	DUSP27	NM_001080426	TSS200	Promoter
cg00056767	0.112146	0.114012	0.001866	-2.98495	-2.95811	0.0268429	1.01878	-3.15655	-3.13275	0.0238076	1.01664	CCDC122;LACC1	NM_144974;NM_001128303;NM_153218	5'UTR;Body	Promoter
cg00056985	0.113218	0.0993015	-0.0139163	-2.96948	-3.18116	-0.211678	0.863532	-3.14283	-3.33204	-0.189213	-1.14014	TMEM246	NM_032342	Intergenic	Promoter
cg00057092	0.872912	0.897161	0.0242494	2.78	3.12498	0.344976	1.27013	-0.196092	-0.156561	0.0395313	1.02778	C15orf41	NM_001130010;NM_032499	Body
cg00057114	0.874118	0.880492	0.0063744	2.79576	2.88121	0.0854521	1.06102	-0.1941	-0.183618	0.0104825	1.00729	ACOT7	NM_007274;NM_181864;NM_181866;NM_181865	Body
cg00057208	0.881077	0.891089	0.0100122	2.88924	3.03242	0.143183	1.10434	-0.18266	-0.166358	0.0163018	1.01136	TTLL4	NM_014640	5'UTR;Body
cg00057231	0.561276	0.580055	0.0187795	0.355394	0.46599	0.110596	1.07967	-0.833219	-0.785738	0.0474806	1.03346	COL7A1	NM_000094	Body
cg00057240	0.879298	0.888502	0.0092045	2.8649	2.99436	0.129461	1.09389	-0.185577	-0.170553	0.0150237	1.01047	TMEM194B	NM_001142645	Body
cg00057272	0.434918	0.439398	0.00448045	-0.377719	-0.351448	0.0262709	1.01838	-1.20119	-1.1864	0.0147864	1.0103	ZFAT	NM_001174157;NM_020863	TSS1500	Promoter
cg00057317	0.0831453	0.0933603	0.010215	-3.46299	-3.27965	0.183339	1.13551	-3.58822	-3.42105	0.167175	1.12286	CTSB	NM_147782;NM_147783;NM_001908;NM_147781;NM_147780	5'UTR;Body
cg00057324	0.907759	0.901443	-0.00631595	3.29882	3.1932	-0.105622	0.929404	-0.139619	-0.149692	-0.010073	-1.00701	OPN5	NM_181744	Body
cg00057393	0.113431	0.0989975	-0.0144336	-2.96642	-3.18607	-0.219651	0.858773	-3.14011	-3.33646	-0.196353	-1.1458
cg00057434	0.538362	0.54943	0.0110686	0.221814	0.286187	0.064373	1.04563	-0.893352	-0.863991	0.0293606	1.02056	ARMC4	NM_018076	Intergenic	Promoter
cg00057476	0.602341	0.664017	0.0616769	0.599046	0.982835	0.383789	1.30476	-0.731349	-0.590707	0.140642	1.1024	GAS2L1;RASL10A	NM_152237;NM_006478;NM_152236;NM_006477	Body;3'UTR
cg00057517	0.745675	0.743703	-0.00197262	1.55188	1.53691	-0.0149684	0.989678	-0.42338	-0.427202	-0.00382159	-1.00265	LOC387723;CTAGE7P	NR_034125;NR_044994	TSS1500;5'UTR;1stExon;Body;3'UTR
cg00057569	0.141913	0.144083	0.00216965	-2.59612	-2.57058	0.0255423	1.01786	-2.81692	-2.79503	0.0218899	1.01529	FRA10AC1	NM_145246	Intergenic	Promoter
cg00057593	0.868905	0.859801	-0.0091038	2.72858	2.61652	-0.112056	0.925268	-0.20273	-0.217926	-0.0151953	-1.01059	GML	NM_002066	5'UTR;Body
cg00057603	0.666304	0.728452	0.0621472	0.997649	1.42362	0.425975	1.34348	-0.585747	-0.457095	0.128652	1.09327
cg00057661	0.107152	0.118036	0.0108832	-3.05875	-2.9015	0.157252	1.11516	-3.22227	-3.08271	0.139558	1.10157	ARF5	NM_001662	Body
cg00057663	0.419237	0.423117	0.00388035	-0.470183	-0.447219	0.0229635	1.01604	-1.25416	-1.24087	0.0132918	1.00926	TGFBRAP1	NM_001142621;NM_004257	5'UTR;Body
cg00057667	0.913727	0.922053	0.0083254	3.40479	3.56428	0.159491	1.11689	-0.130164	-0.117079	0.0130855	1.00911
cg00057676	0.0636126	0.0780704	0.0144578	-3.87972	-3.56181	0.317912	1.24653	-3.97454	-3.67908	0.295463	1.22728	C1orf220	NR_033186	5'UTR;Body
cg00057700	0.106885	0.111773	0.00488753	-3.06278	-2.99036	0.0724227	1.05148	-3.22586	-3.16136	0.064506	1.04573	IKZF5;ACADSB	NM_022466;NM_001609	TSS200;5'UTR;1stExon	Promoter
cg00057722	0.855304	0.867755	0.012451	2.56342	2.71408	0.150663	1.11008	-0.22549	-0.20464	0.0208505	1.01456
cg00057791	0.86836	0.880308	0.0119483	2.72169	2.87868	0.15699	1.11496	-0.203635	-0.183919	0.0197156	1.01376	VPS13D;SNORA59B;SNORA59A	NM_015378;NM_018156;NR_003022;NR_003025	TSS1500;Body	Promoter
cg00057900	0.843126	0.875851	0.0327255	2.42614	2.81862	0.392477	1.31265	-0.24618	-0.191242	0.054938	1.03881	KIAA1549	NM_001164665;NM_020910	Body
cg00057966	0.893074	0.862657	-0.0304177	3.06217	2.651	-0.411173	0.752012	-0.163148	-0.213142	-0.0499938	-1.03526	BZRAP1-AS1;MIR142	NR_038410;NR_038412;NR_038411;NR_038413;NR_029683	TSS200;5'UTR;Body	Promoter
cg00058009	0.914279	0.90496	-0.00931875	3.41491	3.25125	-0.163662	0.892756	-0.129294	-0.144074	-0.0147801	-1.0103	TRPC3	NM_003305;NM_001130698	1stExon;Body
cg00058026	0.672428	0.685398	0.0129699	1.03757	1.12341	0.0858457	1.06131	-0.572549	-0.544987	0.027562	1.01929	KRT76	NM_015848	TSS1500	Promoter
cg00058113	0.0182517	0.0182994	4.7725e-05	-5.74925	-5.74542	0.00383761	1.00266	-5.77583	-5.77206	0.00376748	1.00261	VPS52;RPS18	NM_022553;NM_022551	TSS1500;Body	Promoter
cg00058163	0.843043	0.852357	0.00931355	2.42524	2.52934	0.104103	1.07483	-0.246321	-0.23047	0.0158508	1.01105	TMEM200C	NM_001080209	1stExon
cg00058291	0.751077	0.690391	-0.060686	1.59326	1.15696	-0.436295	0.73903	-0.412968	-0.534515	-0.121547	-1.0879
cg00058296	0.900708	0.894632	-0.0060761	3.18131	3.08586	-0.0954541	0.935978	-0.150869	-0.160634	-0.00976527	-1.00679	RYR2	NM_001035	Body
cg00058299	0.175002	0.144106	-0.0308964	-2.23701	-2.5703	-0.333287	0.793726	-2.51455	-2.7948	-0.280245	-1.2144	SLC16A1	NM_003051;NM_001166496	5'UTR;1stExon;Body
cg00058329	0.0291856	0.0317823	0.00259669	-5.05587	-4.92904	0.12683	1.09189	-5.0986	-4.97563	0.122966	1.08897	P2RX2	NM_016318;NM_170683;NM_012226;NM_174872;NM_170682;NM_174873	TSS1500	Promoter
cg00058413	0.867965	0.859075	-0.0088905	2.71672	2.60785	-0.108866	0.927317	-0.204291	-0.219145	-0.0148536	-1.01035	DTWD2	NM_173666	Body
cg00058449	0.968615	0.964772	-0.0038434	4.94778	4.77538	-0.1724	0.887365	-0.0460045	-0.0517404	-0.0057359	-1.00398	C2;ZBTB12	NR_073063;NM_181842;NM_001178063	TSS1500;5'UTR;Body	Promoter
cg00058515	0.271096	0.309018	0.0379222	-1.42693	-1.16096	0.26597	1.20244	-1.88313	-1.69424	0.188888	1.13989	CTNNA2;LRRTM1	NM_001164883;NM_004389;NM_178839	Body
cg00058644	0.742073	0.767503	0.0254305	1.5246	1.72296	0.198366	1.1474	-0.430367	-0.381755	0.0486121	1.03427
cg00058708	0.696161	0.692824	-0.003337	1.19612	1.17343	-0.0226905	0.984395	-0.522506	-0.529438	-0.00693208	-1.00482	UBXN2A	NM_181713	Intergenic	Promoter
cg00058771	0.0781848	0.0780996	-8.522e-05	-3.55952	-3.56122	-0.00170674	0.998818	-3.67697	-3.67854	-0.00157337	-1.00109	POLL;DPCD	NM_013274;NM_001174084;NM_001174085;NR_033406;NM_015448	TSS1500;TSS200;5'UTR;1stExon;3'UTR	Promoter
cg00058786	0.0680063	0.0704601	0.00245377	-3.77658	-3.72164	0.0549409	1.03882	-3.87819	-3.82705	0.0511375	1.03608	WNT10B	NM_003394	TSS1500;5'UTR;1stExon
cg00058799	0.841126	0.826347	-0.0147798	2.40444	2.25054	-0.153907	0.898813	-0.249606	-0.275181	-0.0255756	-1.01789	PIGQ	NM_004204;NM_148920	TSS200;5'UTR;Body
cg00058857	0.867841	0.862375	-0.00546568	2.71515	2.64757	-0.0675792	0.954238	-0.204498	-0.213613	-0.00911485	-1.00634
cg00058879	0.812155	0.807623	-0.00453235	2.11221	2.06974	-0.04247	0.970991	-0.300173	-0.308247	-0.00807372	-1.00561	CACNA1I	NM_021096;NM_001003406	Body
cg00058887	0.179512	0.144156	-0.0353559	-2.19241	-2.56972	-0.377315	0.769869	-2.47785	-2.7943	-0.316449	-1.24526	STOX2	NM_020225	Body
cg00058923	0.883667	0.89209	0.0084226	2.92524	3.04736	0.122112	1.08833	-0.178425	-0.164739	0.0136858	1.00953	KLHDC9;PFDN2	NR_033386;NR_033385;NM_001007255;NM_152366;NM_012394	TSS1500;5'UTR;Body
cg00058938	0.35351	0.370396	0.0168859	-0.870879	-0.765378	0.105501	1.07587	-1.50018	-1.43286	0.0673174	1.04777	TTC9B	NM_152479	TSS1500	Promoter
cg00059015	0.922795	0.924155	0.00136015	3.57924	3.60701	0.0277679	1.01943	-0.115918	-0.113793	0.00212489	1.00147	HOOK1	NM_015888	Body;3'UTR
cg00059024	0.0257328	0.0283281	0.00259536	-5.24264	-5.10016	0.142477	1.1038	-5.28025	-5.14162	0.138629	1.10086	PEX11A;WDR93	NM_003847;NM_020212	Body	Promoter
cg00059034	0.135678	0.134093	-0.0015856	-2.67138	-2.69098	-0.0196035	0.986504	-2.88174	-2.8987	-0.0169593	-1.01182	MIR137HG	NR_046105	Body;3'UTR
cg00059053	0.394307	0.371543	-0.0227638	-0.619268	-0.758284	-0.139016	0.908138	-1.34261	-1.4284	-0.0857894	-1.06127	PRMT8	NM_001256536;NM_019854	Body
cg00059089	0.165275	0.145492	-0.0197828	-2.33643	-2.55415	-0.217719	0.859924	-2.59706	-2.78099	-0.183927	-1.13597	FMNL2	NM_052905	Body
cg00059161	0.885847	0.887134	0.00128638	2.95609	2.97454	0.0184434	1.01287	-0.17487	-0.172776	0.00209348	1.00145	SLITRK3	NM_014926	Body
cg00059165	0.850784	0.864445	0.0136604	2.5114	2.67289	0.161498	1.11845	-0.233134	-0.210154	0.0229803	1.01606	PI16	NM_001199159;NM_153370	Body
cg00059225	0.221113	0.207059	-0.0140539	-1.81663	-1.93717	-0.120541	0.919843	-2.17715	-2.27189	-0.0947414	-1.06787	GLRA1	NM_000171;NM_001146040	TSS1500;5'UTR;1stExon
cg00059240	0.963767	0.973256	0.0094894	4.73329	5.18553	0.45224	1.36816	-0.0532444	-0.0391088	0.0141355	1.00985	PFKP	NM_002627;NM_001242339	Body
cg00059246	0.866963	0.882724	0.0157609	2.70415	2.91206	0.207912	1.15502	-0.205957	-0.179965	0.0259919	1.01818	HOXC13	NM_017410	Body
cg00059309	0.428349	0.410848	-0.017501	-0.416347	-0.520034	-0.103687	0.930652	-1.22314	-1.28332	-0.0601818	-1.0426	RNF213	NM_001256071;NM_020954	Body;3'UTR
cg00059374	0.955532	0.961572	0.0060406	4.42545	4.64517	0.219722	1.16451	-0.0656244	-0.0565328	0.0090916	1.00632
cg00059399	0.54603	0.514129	-0.0319012	0.266386	0.0815585	-0.184827	0.879755	-0.872947	-0.959797	-0.0868502	-1.06205
cg00059424	0.061374	0.0671776	0.00580363	-3.93485	-3.79555	0.139301	1.10137	-4.02623	-3.89588	0.130353	1.09456	PES1	NM_001243225;NR_036550;NM_014303	TSS1500;Body;3'UTR	Promoter
cg00059459	0.505194	0.43935	-0.0658445	0.0299774	-0.35173	-0.381707	0.767529	-0.985089	-1.18656	-0.201468	-1.14987
cg00059643	0.448199	0.468989	0.0207901	-0.300008	-0.179187	0.120821	1.08735	-1.15779	-1.09237	0.0654148	1.04639	TRIM41;GNB2L1	NM_033549;NM_201627;NR_045218;NM_006098	TSS200;5'UTR;Body;3'UTR
cg00059652	0.773308	0.784813	0.0115044	1.77031	1.86676	0.0964429	1.06913	-0.370884	-0.34958	0.0213046	1.01488
cg00059662	0.869421	0.881277	0.0118563	2.73513	2.892	0.156868	1.11486	-0.201873	-0.182332	0.019541	1.01364	GRTP1	NM_024719	Body
cg00059699	0.91513	0.885915	-0.0292154	3.43066	2.95706	-0.473598	0.720166	-0.127951	-0.17476	-0.046809	-1.03298	KLRD1	NM_001114396	Intergenic	Promoter
cg00059707	0.602517	0.587709	-0.014808	0.600107	0.511437	-0.08867	0.940389	-0.730927	-0.766827	-0.0359001	-1.0252
cg00059737	0.124147	0.132032	0.00788438	-2.81864	-2.71676	0.101877	1.07317	-3.00988	-2.92105	0.0888313	1.06351	VPS13D	NM_015378;NM_018156	Body
cg00059740	0.112032	0.101023	-0.0110087	-2.9866	-3.1536	-0.166999	0.890694	-3.15802	-3.30724	-0.149223	-1.10897	C7orf49	NM_001243755;NM_001243754;NM_001243753;NM_001243752;NM_001243751;NM_001243749;NM_024033	Intergenic	Promoter
cg00059782	0.025634	0.0203355	-0.00529857	-5.24833	-5.59022	-0.341887	0.789009	-5.2858	-5.61986	-0.334063	-1.26056	DDX11-AS1;DDX11	NR_038927;NM_001257145;NM_004399;NM_001257144;NM_030653;NM_152438	1stExon;3'UTR	Promoter
cg00059854	0.865617	0.876458	0.0108409	2.68738	2.82668	0.139303	1.10137	-0.208199	-0.190243	0.0179559	1.01252	AGAP1	NM_014914;NM_001037131;NM_001244888	Body
cg00059879	0.912864	0.901049	-0.0118152	3.38905	3.18681	-0.202243	0.869198	-0.131529	-0.150323	-0.0187947	-1.01311	GALK2	NM_001001556;NM_002044	Body
cg00059911	0.410216	0.429416	0.0192004	-0.523805	-0.410064	0.113742	1.08203	-1.28555	-1.21955	0.0659934	1.04681	LHX5	NM_022363	Body
cg00059930	0.885397	0.881612	-0.00378415	2.94967	2.89663	-0.0530467	0.963899	-0.175604	-0.181784	-0.00617924	-1.00429	RB1	NM_000321	Body
cg00060061	0.484977	0.495485	0.0105083	-0.0867226	-0.0260561	0.0606665	1.04295	-1.04401	-1.01309	0.0309259	1.02167
cg00060287	0.0994501	0.0904641	-0.00898598	-3.17876	-3.32971	-0.150951	0.900656	-3.32988	-3.46651	-0.136627	-1.09933	COL1A1	NM_000088	Body
cg00060304	0.127598	0.102815	-0.0247827	-2.77339	-3.12536	-0.351964	0.783517	-2.97033	-3.28188	-0.311552	-1.24104	PAX6;DKFZp686K1684	NM_001127612;NM_001258462;NR_033971	5'UTR;Body	Promoter
cg00060320	0.50854	0.502146	-0.0063947	0.0492896	0.0123824	-0.0369071	0.974742	-0.975566	-0.993822	-0.0182564	-1.01273	KY	NM_178554	TSS200	Promoter
cg00060374	0.948106	0.949856	0.0017494	4.19141	4.24355	0.0521331	1.0368	-0.0768795	-0.07422	0.00265954	1.00185	ANKRD65	NM_001145210;NM_001243535;NM_001243536	Body
cg00060403	0.0389176	0.0439803	0.00506264	-4.62616	-4.44211	0.184052	1.13607	-4.68343	-4.507	0.176433	1.13009	NME1-NME2;NME1	NR_037149;NM_001018136;NM_000269;NM_198175	TSS1500	Promoter
cg00060484	0.842977	0.835188	-0.0077886	2.42451	2.34128	-0.0832333	0.94394	-0.246436	-0.259827	-0.0133916	-1.00933
cg00060500	0.080493	0.0758566	-0.00463636	-3.51393	-3.60677	-0.092844	0.937672	-3.63499	-3.72058	-0.0855879	-1.06112	KIAA0226;FYTTD1	NM_001145642;NM_001011537;NM_032288;NR_027840	TSS1500;5'UTR;1stExon;Body	Promoter
cg00060605	0.829834	0.854223	0.0243899	2.28587	2.55085	0.264979	1.20162	-0.269106	-0.227315	0.0417915	1.02939
cg00060606	0.0198947	0.0126599	-0.00723487	-5.62248	-6.28521	-0.662735	0.63168	-5.65147	-6.30359	-0.652125	-1.57148	TMEM53;C1orf228	NM_024587;NM_001145636	TSS1500;5'UTR;1stExon	Promoter
cg00060627	0.465288	0.474407	0.00911845	-0.200635	-0.147821	0.0528141	1.03729	-1.1038	-1.0758	0.0279996	1.0196	KCNS3	NM_002252	Body
cg00060641	0.5316	0.523538	-0.00806265	0.182601	0.135931	-0.0466707	0.968168	-0.911586	-0.933635	-0.0220486	-1.0154	LOC643650;LOC728643	NR_033957;NR_003277	TSS1500;Body;3'UTR	Promoter
cg00060649	0.873296	0.878444	0.00514755	2.78501	2.85333	0.0683146	1.04849	-0.195457	-0.186978	0.00847884	1.00589
cg00060715	0.680067	0.701902	0.0218354	1.0879	1.23548	0.147578	1.10771	-0.556252	-0.510658	0.0455935	1.03211	CENPF	NM_016343	5'UTR;Body
cg00060762	0.0705212	0.0632304	-0.0072908	-3.72029	-3.889	-0.168711	0.889637	-3.8258	-3.98324	-0.157439	-1.11531	LEO1	NM_138792	TSS200	Promoter
cg00060800	0.81727	0.833983	0.0167133	2.1611	2.32869	0.167591	1.12318	-0.291115	-0.261909	0.0292057	1.02045
cg00060836	0.827069	0.843764	0.0166959	2.25781	2.43312	0.17531	1.12921	-0.273921	-0.245088	0.0288333	1.02019	MCMDC2;SNHG6;SNORD87	NM_173518;NR_002599;NR_002598	Body;3'UTR
cg00060880	0.12356	0.106684	-0.0168761	-2.82644	-3.06583	-0.239384	0.847107	-3.01671	-3.22858	-0.211869	-1.15819	WIBG	NM_001143853;NM_032345	TSS1500;TSS200;5'UTR;1stExon	Promoter
cg00060882	0.214619	0.240904	0.0262846	-1.87162	-1.65583	0.215788	1.16134	-2.22015	-2.05347	0.166678	1.12247	EIF2S3	NM_001415	TSS1500	Promoter
cg00060933	0.0449813	0.0276603	-0.017321	-4.40813	-5.13557	-0.727442	0.603974	-4.47453	-5.17604	-0.701511	-1.62621
cg00060956	0.865567	0.844771	-0.0207966	2.68676	2.44416	-0.242603	0.845219	-0.208282	-0.243368	-0.0350862	-1.02462
cg00060975	0.102847	0.11342	0.0105732	-3.12486	-2.96657	0.158281	1.11596	-3.28143	-3.14025	0.141178	1.10281
cg00061031	0.428168	0.428006	-0.00016265	-0.417413	-0.418371	-0.000958444	0.999336	-1.22375	-1.2243	-0.000548147	-1.00038	ANP32B	NM_006401	Intergenic	Promoter
cg00061039	0.887397	0.889677	0.00228023	2.97833	3.01155	0.0332169	1.02329	-0.172349	-0.168647	0.00370235	1.00257	F11	NM_000128	TSS1500	Promoter
cg00061059	0.120859	0.0296588	-0.0912	-2.86277	-5.03196	-2.16919	0.222336	-3.04861	-5.0754	-2.02679	-4.07497	MIR639;TECR	NR_030369;NM_138501;NR_038104;NR_038103	5'UTR;Body
cg00061086	0.0573232	0.0712462	0.013923	-4.03957	-3.70441	0.335162	1.26152	-4.12474	-3.81104	0.313695	1.24289	RPL36AL;MGAT2	NM_001001;NM_002408	1stExon	Promoter
cg00061150	0.880416	0.874848	-0.0055685	2.88016	2.80534	-0.0748165	0.949463	-0.183743	-0.192897	-0.00915381	-1.00637	NRBP2	NM_178564	Body
cg00061185	0.890972	0.887576	-0.00339665	3.03068	2.98091	-0.0497703	0.96609	-0.166548	-0.172058	-0.00551049	-1.00383	LIMA1	NM_001113547;NM_001113546;NM_016357;NM_001243775	Body	Promoter
cg00061264	0.22297	0.224841	0.001871	-1.80112	-1.78559	0.0155336	1.01083	-2.16508	-2.15302	0.0120555	1.00839	UBE2E1	NM_003341;NM_182666;NM_001202476	Body
cg00061306	0.920685	0.920744	5.945e-05	3.53704	3.53821	0.00117492	1.00081	-0.119221	-0.119127	9.3154e-05	1.00006	FBF1	NM_001080542	Body
cg00061413	0.207445	0.168345	-0.0391002	-1.93378	-2.30457	-0.370784	0.773362	-2.2692	-2.57051	-0.30131	-1.23226	PANK3	NM_024594	TSS1500	Promoter
cg00061520	0.890485	0.872747	-0.0177374	3.02346	2.77787	-0.245591	0.84347	-0.167337	-0.196364	-0.0290268	-1.02032	ADCY9	NM_001116	Body
cg00061629	0.905021	0.903128	-0.00189335	3.25228	3.22078	-0.0314978	0.978404	-0.143976	-0.146998	-0.00302135	-1.0021	ALX4	NM_021926	Body
cg00061635	0.852096	0.870103	0.0180072	2.52636	2.74382	0.217466	1.16269	-0.230912	-0.200741	0.0301705	1.02113
cg00061678	0.719666	0.718775	-0.00089055	1.36018	1.35382	-0.00636217	0.9956	-0.474601	-0.476388	-0.00178637	-1.00124
cg00061695	0.879508	0.880861	0.00135285	2.86776	2.88626	0.0185072	1.01291	-0.185232	-0.183014	0.00221743	1.00154	NLGN2	NM_020795	TSS1500	Promoter
cg00061764	0.870902	0.873166	0.0022639	2.75405	2.78332	0.0292694	1.0205	-0.199417	-0.195672	0.0037454	1.0026	SUCLG2	NM_001177599;NM_003848	Body
cg00061769	0.0313493	0.0413653	0.010016	-4.94947	-4.53449	0.414985	1.33328	-4.99542	-4.59543	0.399989	1.3195	YY1AP1;DAP3	NM_139121;NM_139119;NM_139118;NM_001198903;NM_001198902;NM_001198905;NM_001198904;NM_001198901;NM_001198900;NM_018253;NM_001198906;NM_001199849;NM_001199851;NM_001199850;NM_033657;NM_004632	TSS1500;TSS200	Promoter
cg00061792	0.716041	0.752008	0.035967	1.33436	1.60046	0.266095	1.20255	-0.481885	-0.41118	0.0707057	1.05023
cg00061805	0.879833	0.870162	-0.0096718	2.87219	2.74457	-0.127628	0.915335	-0.184698	-0.200645	-0.015947	-1.01111	SQSTM1	NM_001142298;NM_001142299;NM_003900	Body
cg00061811	0.174031	0.148436	-0.0255945	-2.24675	-2.52027	-0.273525	0.827296	-2.52259	-2.75209	-0.229499	-1.17243
cg00061860	0.741958	0.766027	0.0240691	1.52373	1.71106	0.187323	1.13865	-0.43059	-0.384532	0.0460579	1.03244
cg00061989	0.0691999	0.0690754	-0.000124435	-3.74963	-3.75242	-0.00278944	0.998068	-3.85309	-3.85568	-0.00259659	-1.0018	CDK12	NM_015083;NM_016507	1stExon
cg00062020	0.720246	0.701312	-0.0189341	1.36433	1.23142	-0.132914	0.911987	-0.473437	-0.511871	-0.0384334	-1.027	C1orf180	NR_027379	TSS200	Promoter
cg00062070	0.700171	0.688951	-0.01122	1.22357	1.14726	-0.0763079	0.948482	-0.514221	-0.537527	-0.0233059	-1.01629	C15orf41	NM_001130010;NM_032499	Body	Promoter
cg00062072	0.83734	0.826819	-0.0105209	2.36395	2.25529	-0.108663	0.927447	-0.256114	-0.274356	-0.0182419	-1.01272	SDF4	NM_016176;NM_016547	Body
cg00062119	0.031633	0.0208923	-0.0107407	-4.93605	-5.55043	-0.614374	0.653213	-4.98243	-5.58089	-0.59846	-1.5141
cg00062245	0.700935	0.718018	0.0170824	1.22882	1.34842	0.119591	1.08643	-0.512647	-0.477908	0.0347381	1.02437	ITGA2B	NM_000419	Body
cg00062282	0.782819	0.787601	0.0047818	1.84978	1.89068	0.0409053	1.02876	-0.35325	-0.344464	0.00878581	1.00611	PLXNB2	NM_012401	Intergenic	Promoter
cg00062285	0.88966	0.880579	-0.00908007	3.01129	2.8824	-0.128889	0.914535	-0.168675	-0.183475	-0.0148001	-1.01031
cg00062312	0.0803504	0.0973552	0.0170048	-3.51671	-3.21283	0.303879	1.23446	-3.63755	-3.3606	0.276953	1.21163	KDM1A	NM_015013;NM_001009999	1stExon
cg00062356	0.142894	0.123387	-0.0195079	-2.58452	-2.82876	-0.244233	0.844265	-2.80698	-3.01874	-0.211765	-1.1581	OS9	NM_006812;NM_001261423;NM_001261422;NM_001017957;NM_001261421;NM_001261420;NM_001017958;NM_001017956	TSS1500	Promoter
cg00062367	0.91503	0.920289	0.0052584	3.4288	3.52923	0.100431	1.07209	-0.128108	-0.119841	0.008267	1.00575	PLEKHD1	NM_001161498	Intergenic	Promoter
cg00062437	0.579877	0.581004	0.0011269	0.464936	0.471612	0.00667589	1.00464	-0.786181	-0.78338	0.00280093	1.00194
cg00062592	0.111719	0.101617	-0.0101018	-2.99115	-3.14419	-0.153044	0.899351	-3.16206	-3.29879	-0.13673	-1.09941	CDK11B;CDK11A;SLC35E2	NM_033492;NM_033489;NM_033488;NM_033487;NM_033486;NM_033493;NM_024011;NM_033529;NM_001199787	Intergenic	Promoter
cg00062736	0.29807	0.319633	0.0215623	-1.23567	-1.0899	0.145774	1.10632	-1.74627	-1.64551	0.100762	1.07234	MEF2A	NM_005587;NM_001130927;NM_001130926;NM_001171894;NM_001130928	5'UTR;Body	Promoter
cg00062776	0.76654	0.751655	-0.0148847	1.71518	1.59772	-0.117458	0.92181	-0.383568	-0.411858	-0.0282899	-1.0198	TULP2;NUCB1	NM_003323;NM_006184	TSS1500	Promoter
cg00062873	0.915413	0.931165	0.0157521	3.43591	3.75782	0.32191	1.24998	-0.127506	-0.102891	0.0246143	1.01721
cg00063006	0.926404	0.924118	-0.0022862	3.65395	3.60625	-0.047699	0.967478	-0.110286	-0.113851	-0.00356471	-1.00247
cg00063040	0.562226	0.55295	-0.0092754	0.360963	0.306715	-0.0542476	0.963097	-0.830778	-0.854778	-0.0239996	-1.01677
cg00063066	0.0885794	0.0924233	0.00384393	-3.36307	-3.29569	0.0673832	1.04781	-3.49688	-3.4356	0.0612858	1.0434	CENPW	NM_001012507	TSS200;5'UTR;1stExon
cg00063077	0.0444604	0.0288328	-0.0156276	-4.42572	-5.07394	-0.648214	0.63807	-4.49133	-5.11614	-0.62481	-1.54201	EXTL2;SLC30A7	NM_001261440;NM_001261442;NM_001261441;NM_001439;NM_001033025;NR_048570;NM_001144884;NM_133496	TSS1500;5'UTR;1stExon;3'UTR	Promoter
cg00063111	0.123538	0.118805	-0.00473215	-2.82674	-2.89086	-0.0641176	0.95653	-3.01698	-3.07333	-0.0563492	-1.03983	RPSA;SNORA6	NM_002295;NM_001012321;NR_002325	TSS1500;TSS200;5'UTR;Body	Promoter
cg00063144	0.916877	0.917273	0.0003958	3.4634	3.47091	0.0075086	1.00522	-0.1252	-0.124578	0.000622652	1.00043	KRT31	NM_002277	TSS1500	Promoter
cg00063174	0.929321	0.927553	-0.00176855	3.71683	3.67842	-0.0384035	0.973732	-0.105751	-0.108499	-0.00274814	-1.00191	WDR69	NM_178821	TSS200	Promoter
cg00063246	0.897287	0.911074	0.0137868	3.12696	3.3569	0.229938	1.17278	-0.156358	-0.134359	0.0219984	1.01536
cg00063291	0.921901	0.928918	0.00701695	3.56124	3.708	0.146759	1.10708	-0.117316	-0.106376	0.0109393	1.00761	SLC12A7	NM_006598	Body
cg00063346	0.134514	0.124755	-0.0097588	-2.68576	-2.81059	-0.124833	0.91711	-2.89418	-3.00283	-0.108657	-1.07822	OBSCN	NM_001098623;NM_001271223;NM_052843	Body
cg00063357	0.910198	0.912625	0.0024273	3.34135	3.38473	0.043374	1.03052	-0.135748	-0.131906	0.00384223	1.00267
cg00063369	0.73245	0.754037	0.0215876	1.45292	1.6162	0.163276	1.11983	-0.449198	-0.407292	0.0419061	1.02947
cg00063456	0.385116	0.406089	0.0209723	-0.67502	-0.548454	0.126566	1.09169	-1.37663	-1.30013	0.0765004	1.05446	EGLN1	NM_022051	Body
cg00063471	0.881413	0.860316	-0.0210977	2.89388	2.62269	-0.271181	0.828641	-0.18211	-0.217062	-0.0349526	-1.02452	TNFAIP8L3	NM_207381	Body
cg00063503	0.928715	0.934467	0.00575245	3.70356	3.83386	0.130295	1.09452	-0.106692	-0.097784	0.00890848	1.00619	ARHGAP39	NM_025251	Body
cg00063535	0.837768	0.825057	-0.0127107	2.36849	2.23761	-0.13088	0.913274	-0.255378	-0.277434	-0.0220564	-1.01541	TPCN1	NM_017901;NM_001143819	Body
cg00063567	0.0282505	0.0344016	0.00615106	-5.10424	-4.81088	0.293359	1.22549	-5.14558	-4.86138	0.284198	1.21773	ASB3;GPR75-ASB3;ERLEC1	NM_145863;NM_016115;NM_001201965;NM_001164165;NM_001127398;NM_001127397;NM_015701	1stExon;Body	Promoter
cg00063649	0.0215347	0.0358096	0.0142748	-5.50578	-4.7509	0.754882	1.68749	-5.53719	-4.80351	0.733679	1.66287	IQCH-AS1;C15orf61	NR_040051;NR_040052;NR_040055;NR_040054;NR_040056;NM_001143936	TSS1500;1stExon;Body;3'UTR	Promoter
cg00063699	0.84625	0.87381	0.0275593	2.4605	2.79172	0.331215	1.25807	-0.240844	-0.194609	0.0462344	1.03257	PTPN14	NM_005401	Body
cg00063703	0.13259	0.118167	-0.0144229	-2.70974	-2.89967	-0.189934	0.876646	-2.91495	-3.0811	-0.166143	-1.12205	PDE3A	NM_000921	TSS1500	Promoter
cg00063734	0.751641	0.759444	0.0078036	1.59761	1.65857	0.0609587	1.04316	-0.411885	-0.396984	0.014901	1.01038
cg00063744	0.429636	0.431762	0.00212615	-0.408768	-0.396258	0.0125099	1.00871	-1.21881	-1.21169	0.00712189	1.00495	NEURL3	NR_026875	TSS200	Promoter
cg00063748	0.724579	0.724009	-0.00057025	1.39551	1.39139	-0.00411983	0.997148	-0.464784	-0.46592	-0.00113586	-1.00079	PRDM16	NM_022114;NM_199454	Body;3'UTR
cg00063773	0.27854	0.289056	0.0105159	-1.37303	-1.29839	0.0746476	1.0531	-1.84404	-1.79058	0.0534642	1.03775	PLS1	NM_001145319	Intergenic	Promoter
cg00063828	0.575664	0.575911	0.00024705	0.44002	0.441479	0.0014592	1.00101	-0.796701	-0.796082	0.000619009	1.00043	C16orf74	NM_206967	Body
cg00063909	0.573623	0.545126	-0.0284969	0.427972	0.261122	-0.16685	0.890786	-0.801826	-0.875338	-0.0735128	-1.05228	SERTAD2	NM_014755	5'UTR;Body
cg00063945	0.109691	0.128663	0.0189723	-3.02086	-2.75963	0.261232	1.1985	-3.18849	-2.95833	0.230156	1.17296	TGIF1	NM_174886;NM_173207;NM_173209;NM_173208;NM_003244;NM_173210;NM_170695	TSS200;5'UTR;1stExon;Body	Promoter
cg00063979	0.874198	0.863967	-0.0102306	2.7968	2.66702	-0.129781	0.91397	-0.193968	-0.210951	-0.0169832	-1.01184
cg00063982	0.752353	0.714186	-0.0381672	1.60312	1.32122	-0.281903	0.822505	-0.410519	-0.485629	-0.0751104	-1.05344
cg00064020	0.403211	0.421768	0.0185567	-0.565684	-0.455199	0.110485	1.07959	-1.31039	-1.24548	0.0649134	1.04602	AP2M1	NM_001025205;NM_004068	TSS200;5'UTR;Body
cg00064051	0.0351674	0.0348123	-0.000355095	-4.77797	-4.79314	-0.0151722	0.989539	-4.82962	-4.84426	-0.0146414	-1.0102	FLJ39639	NR_033904	5'UTR;1stExon
cg00064080	0.88819	0.906492	0.0183015	2.98983	3.27713	0.287305	1.22036	-0.171059	-0.141634	0.0294251	1.02061	MIR5694;WDR11-AS1	NR_049879;NR_033850	5'UTR;Body;3'UTR
cg00064235	0.128556	0.121702	-0.00685445	-2.76101	-2.85136	-0.0903527	0.939293	-2.95953	-3.03858	-0.0790494	-1.05632	LBX1;FLJ41350	NM_006562;NR_029380	TSS1500;5'UTR;Body	Promoter
cg00064255	0.0463131	0.0345592	-0.0117539	-4.36403	-4.80405	-0.440023	0.737123	-4.43244	-4.85479	-0.422351	-1.34011	LRRC8C	NM_032270	5'UTR;Body
cg00064261	0.74788	0.748694	0.0008145	1.56869	1.57493	0.00623867	1.00433	-0.419122	-0.417552	0.00157035	1.00109	ACTA1	NM_001100	TSS1500	Promoter
cg00064284	0.117312	0.130617	0.0133051	-2.91155	-2.73465	0.176904	1.13046	-3.09158	-2.93658	0.154993	1.11342	YAP1	NM_001130145;NM_006106;NM_001195044	TSS1500	Promoter
cg00064296	0.234468	0.228175	-0.00629225	-1.70707	-1.75813	-0.0510553	0.96523	-2.09254	-2.13179	-0.0392456	-1.02758
cg00064336	0.929842	0.929987	0.0001452	3.72831	3.73152	0.00321419	1.00223	-0.104942	-0.104717	0.000225267	1.00016
cg00064347	0.0440697	0.0545237	0.010454	-4.43905	-4.11609	0.322961	1.2509	-4.50407	-4.19697	0.307097	1.23722	KIAA0226;FYTTD1	NM_001145642;NM_001011537;NM_032288;NR_027840	5'UTR;Body	Promoter
cg00064415	0.0283233	0.0247485	-0.00357474	-5.10042	-5.30036	-0.199943	0.870585	-5.14187	-5.33651	-0.194645	-1.14444	SPACA3	NM_173847	Intergenic
cg00064531	0.870896	0.871811	0.0009144	2.75397	2.76574	0.0117685	1.00819	-0.199427	-0.197913	0.00151397	1.00105
cg00064589	0.916535	0.930427	0.0138922	3.45695	3.7413	0.284351	1.21786	-0.125738	-0.104035	0.0217033	1.01516	SVIL;MIR938	NM_003174;NM_021738;NR_030634	TSS200;5'UTR;Body	Promoter
cg00064778	0.841211	0.852397	0.0111863	2.40536	2.52981	0.124451	1.09009	-0.24946	-0.230402	0.0190584	1.0133
cg00064840	0.360473	0.355535	-0.00493835	-0.827111	-0.85811	-0.0309985	0.978743	-1.47204	-1.49194	-0.019901	-1.01389	FOXK1	NM_001037165	Body
cg00064950	0.143576	0.136458	-0.0071173	-2.57651	-2.6618	-0.0852903	0.942595	-2.80012	-2.87347	-0.0733504	-1.05216	SLC2A4	NM_001042	TSS1500	Promoter
cg00065048	0.335425	0.318729	-0.0166963	-0.986439	-1.0959	-0.109459	0.926936	-1.57594	-1.6496	-0.0736612	-1.05238	FGR	NM_005248	Intergenic	Promoter
cg00065071	0.115658	0.121851	0.00619275	-2.93473	-2.84934	0.085388	1.06097	-3.11206	-3.03681	0.0752498	1.05354	ST7L;CAPZA1	NM_017744;NM_138728;NM_138727;NM_138729;NM_006135	TSS1500;5'UTR;1stExon	Promoter
cg00065088	0.838151	0.857475	0.0193235	2.37256	2.58887	0.216312	1.16176	-0.254718	-0.221834	0.0328836	1.02305	EPPK1	NM_031308	1stExon
cg00065215	0.753421	0.738656	-0.0147657	1.61141	1.49895	-0.112459	0.92501	-0.408471	-0.437026	-0.028555	-1.01999	PAX7	NM_002584;NM_013945;NM_001135254	Body
cg00065226	0.697891	0.69966	0.00176885	1.20793	1.22006	0.0121238	1.00844	-0.518926	-0.515274	0.00365198	1.00253	FAM66B;USP17L1P	NR_027423;NM_001256873	TSS1500;Body;3'UTR	Promoter
cg00065302	0.360776	0.363546	0.00276945	-0.825217	-0.807921	0.0172964	1.01206	-1.47082	-1.45979	0.0110324	1.00768	LTN1	NM_015565	TSS1500	Promoter
cg00065368	0.911375	0.912902	0.00152732	3.36225	3.38975	0.0274951	1.01924	-0.133884	-0.131468	0.00241571	1.00168	TRAP1	NM_016292	TSS1500	Promoter
cg00065385	0.929401	0.94463	0.0152293	3.71858	4.09258	0.373998	1.29594	-0.105627	-0.0821784	0.0234485	1.01639	ACTL7A	NM_006687	TSS1500	Promoter
cg00065396	0.154136	0.16542	0.0112839	-2.45623	-2.33492	0.121304	1.08772	-2.69773	-2.5958	0.101929	1.07321
cg00065408	0.103001	0.103202	0.000201265	-3.12245	-3.11931	0.00314003	1.00218	-3.27927	-3.27645	0.00281629	1.00195	CACNB3	NM_001206917;NM_001206916;NM_001206915;NM_000725	TSS1500;5'UTR;1stExon;Body
cg00065569	0.910007	0.932951	0.0229441	3.33798	3.7985	0.460519	1.37604	-0.136051	-0.100127	0.0359238	1.02521	LRIG2	NM_014813	Body;3'UTR
cg00065570	0.464885	0.491221	0.0263354	-0.202973	-0.0506678	0.152305	1.11134	-1.10505	-1.02556	0.0794967	1.05665	SLC39A4	NM_130849;NM_017767	TSS1500;1stExon	Promoter
cg00065726	0.122119	0.111096	-0.0110225	-2.84574	-3.00022	-0.154476	0.898458	-3.03365	-3.17012	-0.136475	-1.09922	FAM43A	NM_153690	TSS1500;5'UTR;1stExon
cg00065905	0.849971	0.839744	-0.0102273	2.50218	2.38957	-0.112604	0.924917	-0.234514	-0.251978	-0.0174645	-1.01218	NHLH2	NM_005599;NM_001111061	TSS1500;5'UTR;Body
cg00065919	0.0579987	0.0672757	0.00927702	-4.02164	-3.79329	0.228344	1.17149	-4.10784	-3.89377	0.214065	1.15995	C3orf71;ARIH2	NM_001123040;NM_006321	1stExon	Promoter
cg00065921	0.0622817	0.0691372	0.00685544	-3.91227	-3.75103	0.161239	1.11825	-4.00505	-3.85439	0.150653	1.11007	CEBPZ;C2orf56	NM_005760;NM_001083946;NM_144736	TSS1500;Body	Promoter
cg00065935	0.12666	0.131317	0.0046578	-2.78559	-2.72577	0.0598166	1.04233	-2.98097	-2.92887	0.0521016	1.03677	STXBP5L	NM_014980	TSS1500;5'UTR;1stExon
cg00065957	0.794441	0.806051	0.0116101	1.95039	2.05519	0.104807	1.07535	-0.331988	-0.311057	0.0209312	1.01461	FAM159A	NM_001042693	Body
cg00065998	0.843843	0.827208	-0.0166348	2.43398	2.25922	-0.174762	0.885913	-0.244953	-0.273677	-0.0287242	-1.02011
cg00066153	0.923201	0.942113	0.0189122	3.58748	4.02459	0.437107	1.35389	-0.115284	-0.0860281	0.0292556	1.02049	ACRV1	NM_020069;NM_020107;NM_020108;NM_001612	TSS200;5'UTR;1stExon
cg00066184	0.601601	0.626133	0.0245327	0.594591	0.743946	0.149355	1.10907	-0.733122	-0.675458	0.0576638	1.04078	IGSF11;IGSF11-AS1	NM_152538;NM_001015887;NR_046230	5'UTR;Body
cg00066198	0.0908232	0.0962888	0.00546563	-3.32343	-3.23042	0.0930068	1.06659	-3.4608	-3.37649	0.0843076	1.06018	MPPE1	NR_040243;NR_040241;NM_023075;NR_040242;NM_001242904	5'UTR;1stExon;3'UTR
cg00066239	0.685032	0.67567	-0.0093616	1.12096	1.05886	-0.0621071	0.957864	-0.545757	-0.565609	-0.0198517	-1.01386
cg00066270	0.503525	0.515408	0.0118835	0.0203397	0.0889446	0.0686049	1.0487	-0.989866	-0.956213	0.0336529	1.0236	MIR548F1;RNU6-72;PRG4	NR_031642;NR_046941;NM_001127708;NM_001127709;NM_001127710;NM_005807	TSS1500;Body;3'UTR	Promoter
cg00066351	0.679458	0.693243	0.0137857	1.08387	1.17627	0.0923989	1.06614	-0.557544	-0.528566	0.0289783	1.02029	LOC285972	NR_034033	Intergenic	Promoter
cg00066360	0.913244	0.913429	0.00018525	3.39596	3.39934	0.00337649	1.00234	-0.130928	-0.130635	0.000292619	1.0002	MYO1C	NM_001080779;NM_001080950;NM_033375	Body
cg00066449	0.0851966	0.0820227	-0.00317392	-3.42459	-3.48436	-0.0597699	0.959417	-3.55306	-3.60783	-0.0547731	-1.0387	ATP5J2-PTCD1;ATP5J2	NM_001198879;NM_001039178;NM_004889;NM_001003713;NM_001003714	TSS200	Promoter
cg00066468	0.0402131	0.0521196	0.0119065	-4.57698	-4.18481	0.392169	1.31236	-4.63619	-4.26203	0.374159	1.29608	RPUSD2	NM_152260	1stExon
cg00066499	0.0252787	0.0328703	0.00759161	-5.26899	-4.87885	0.390143	1.31052	-5.30593	-4.92707	0.378862	1.30032
cg00066508	0.888161	0.895564	0.00740315	2.9894	3.10018	0.110782	1.07981	-0.171107	-0.159131	0.0119756	1.00834	TCHP	NM_001143852;NM_032300	Body;3'UTR
cg00066512	0.894728	0.937828	0.0431003	3.08732	3.91498	0.827662	1.77481	-0.160479	-0.0926049	0.0678746	1.04817	PPM1H	NM_020700	Body
cg00066554	0.879864	0.883182	0.0033176	2.87262	2.91845	0.0458307	1.03228	-0.184647	-0.179217	0.00542957	1.00377	VANGL2	NM_020335	Body
cg00066627	0.840561	0.833299	-0.00726175	2.39834	2.32157	-0.0767737	0.948176	-0.250576	-0.263094	-0.0125178	-1.00871	SCGN	NM_006998	Body
cg00066663	0.518056	0.501508	-0.0165485	0.104243	0.00869977	-0.0955431	0.93592	-0.94882	-0.995657	-0.0468368	-1.033	CHD3	NM_001005271;NM_001005273;NM_005852	Body
cg00066668	0.892132	0.878868	-0.0132636	3.04799	2.85907	-0.188918	0.877264	-0.164671	-0.186281	-0.02161	-1.01509	GPR133	NM_198827	Body
cg00066671	0.0430248	0.0376335	-0.00539133	-4.47524	-4.6765	-0.201257	0.869792	-4.53869	-4.73184	-0.193152	-1.14326	OLFM3	NM_058170	TSS1500;5'UTR;1stExon
cg00066722	0.898994	0.902952	0.00395725	3.15388	3.21787	0.0639963	1.04536	-0.153616	-0.147279	0.00633661	1.0044	EBNA1BP2	NM_006824;NM_001159936	Body
cg00066729	0.0264369	0.0253103	-0.00112658	-5.20265	-5.26715	-0.0644955	0.95628	-5.2413	-5.30413	-0.0628271	-1.04451	KLF5	NM_001730	TSS1500	Promoter
cg00066748	0.761034	0.755768	-0.0052665	1.67116	1.62969	-0.0414683	0.971666	-0.393967	-0.403985	-0.0100184	-1.00697	C8orf42	NM_175075	Intergenic	Promoter
cg00066750	0.883325	0.877628	-0.0056973	2.92045	2.84234	-0.078117	0.947293	-0.178983	-0.188319	-0.00933528	-1.00649	HEY2	NM_012259	Body
cg00066805	0.776323	0.788877	0.0125541	1.79524	1.90171	0.106477	1.0766	-0.365272	-0.342128	0.0231434	1.01617
cg00066816	0.152176	0.127487	-0.02469	-2.47802	-2.77483	-0.296815	0.814048	-2.71618	-2.97158	-0.255401	-1.19367	IL12B;LOC285626	NM_002187;NR_037889	Intergenic	Promoter
cg00066817	0.760788	0.78214	0.0213522	1.6692	1.84402	0.174822	1.12883	-0.394434	-0.354502	0.0399328	1.02807	ZNF407	NM_017757	Body;3'UTR
cg00066828	0.881579	0.869564	-0.0120146	2.89616	2.73695	-0.15921	0.895515	-0.181838	-0.201635	-0.0197971	-1.01382	RTN4RL1	NM_178568	Intergenic
cg00066854	0.781296	0.778811	-0.00248575	1.83689	1.81599	-0.0209023	0.985616	-0.356058	-0.360655	-0.00459735	-1.00319
cg00066919	0.864183	0.867878	0.00369487	2.66967	2.71562	0.0459472	1.03236	-0.210591	-0.204436	0.00615519	1.00428
cg00066925	0.930282	0.936978	0.00669655	3.73806	3.8941	0.156036	1.11422	-0.10426	-0.0939123	0.0103479	1.0072	OR8S1	NM_001005203	Intergenic
cg00066942	0.109775	0.129611	0.019836	-3.01961	-2.74747	0.272148	1.2076	-3.18737	-2.94774	0.239638	1.1807	EPC2	NM_015630	TSS1500	Promoter
cg00067018	0.0824902	0.0779367	-0.00455349	-3.47543	-3.56449	-0.089062	0.940134	-3.59963	-3.68155	-0.0819197	-1.05843	DBX2	NM_001004329	TSS1500	Promoter
cg00067032	0.920015	0.910173	-0.00984175	3.52386	3.34092	-0.182932	0.880911	-0.120271	-0.135787	-0.0155162	-1.01081	HLA-DOA	NM_002119	Body
cg00067058	0.841217	0.856958	0.0157409	2.40542	2.58279	0.177363	1.13081	-0.24945	-0.222704	0.0267462	1.01871	GPATCH3	NM_022078	Body
cg00067102	0.0973543	0.102039	0.00468446	-3.21284	-3.13754	0.0753074	1.05359	-3.36061	-3.29281	0.0678007	1.04812	OPN3	NM_014322	1stExon
cg00067124	0.888264	0.887665	-0.0005989	2.99089	2.98221	-0.00868517	0.993998	-0.17094	-0.171913	-0.000973046	-1.00067	METTL6	NM_152396	Body
cg00067126	0.0875822	0.0950476	0.00746546	-3.38099	-3.25112	0.129866	1.09419	-3.51322	-3.39521	0.118013	1.08524	MKI67IP	NM_032390	Body
cg00067141	0.0846255	0.119003	0.0343775	-3.4352	-2.88814	0.547059	1.4611	-3.56276	-3.07093	0.491834	1.40623	ARHGAP11B	NM_001039841	Body;3'UTR
cg00067196	0.809468	0.816302	0.00683415	2.08694	2.15177	0.0648279	1.04596	-0.304954	-0.292824	0.0121292	1.00844	PLEKHA6	NM_014935	Body;3'UTR
cg00067274	0.195315	0.236342	0.0410273	-2.04262	-1.69205	0.350573	1.27507	-2.35612	-2.08105	0.275075	1.21006	DCHS2	NM_017639;NM_001142552	TSS1500;Body	Promoter
cg00067365	0.0527709	0.0559874	0.00321655	-4.1659	-4.07563	0.0902684	1.06457	-4.24411	-4.15875	0.0853611	1.06095	ZNF131	NM_003432	TSS1500	Promoter
cg00067414	0.138107	0.102929	-0.0351777	-2.64172	-3.12357	-0.481845	0.716061	-2.85614	-3.28027	-0.424132	-1.34177	MTHFD1L	NM_001242767;NM_015440;NM_001242769;NM_001242768	Body
cg00067471	0.220131	0.203671	-0.0164603	-1.82487	-1.96713	-0.142258	0.9061	-2.18357	-2.29569	-0.112124	-1.08082	ATP5D	NM_001687;NM_001001975	TSS1500	Promoter
cg00067518	0.617728	0.609242	-0.00848645	0.692373	0.640738	-0.0516349	0.964842	-0.694956	-0.714913	-0.0199574	-1.01393	CAMTA1	NM_015215	Body
cg00067528	0.819333	0.819614	0.0002807	2.18112	2.18386	0.00273742	1.0019	-0.287478	-0.286984	0.000494176	1.00034	ATP6V1B1	NM_001692	Body
cg00067538	0.852778	0.842166	-0.0106123	2.53418	2.41569	-0.118484	0.921155	-0.229758	-0.247824	-0.0180661	-1.0126	LOC348761;SPATA3	NR_033879;NM_139073	TSS1500;Body;3'UTR	Promoter
cg00067574	0.0264076	0.0365882	0.0101806	-5.20429	-4.7187	0.485591	1.40016	-5.2429	-4.77248	0.470426	1.38552	RHOQ	NM_012249	1stExon
cg00067576	0.119831	0.123869	0.00403745	-2.87678	-2.82234	0.0544406	1.03846	-3.06093	-3.01312	0.0478075	1.03369	GADD45B	NM_015675	TSS1500	Promoter
cg00067588	0.388976	0.389294	0.00031725	-0.651546	-0.649621	0.00192544	1.00134	-1.36225	-1.36107	0.00117619	1.00082
cg00067600	0.60076	0.623551	0.0227913	0.589532	0.728055	0.138523	1.10078	-0.735139	-0.68142	0.0537196	1.03794
cg00067606	0.319412	0.338025	0.0186124	-1.09136	-0.969648	0.121712	1.08803	-1.64651	-1.5648	0.0817085	1.05827	ADCYAP1	NM_001099733;NM_001117	Body
cg00067720	0.812964	0.795422	-0.0175427	2.11988	1.95907	-0.160812	0.894521	-0.298736	-0.330208	-0.0314723	-1.02205	PIK3R1	NM_181523	TSS1500;5'UTR;Body
cg00067742	0.586621	0.597167	0.0105465	0.504962	0.567954	0.0629916	1.04463	-0.7695	-0.743793	0.0257068	1.01798	MYT1L	NM_015025	Body
cg00067758	0.724059	0.714119	-0.00993995	1.39174	1.32075	-0.0709972	0.95198	-0.465822	-0.485764	-0.0199427	-1.01392
cg00067768	0.648738	0.667248	0.0185105	0.885087	1.00378	0.118691	1.08575	-0.624292	-0.583704	0.0405883	1.02853	DVL3	NM_004423	Body
cg00067814	0.230532	0.200791	-0.029741	-1.73889	-1.99287	-0.253984	0.838578	-2.11696	-2.31623	-0.199272	-1.14812	WDR91	NM_014149	TSS200	Promoter
cg00067824	0.876726	0.896481	0.0197551	2.83026	3.11438	0.284122	1.21767	-0.189802	-0.157655	0.0321472	1.02253
cg00067884	0.762373	0.79963	0.0372562	1.6818	1.99666	0.314861	1.24389	-0.39143	-0.322596	0.068834	1.04887	HERC1	NM_003922	Body
cg00068038	0.863279	0.849882	-0.0133974	2.65859	2.50116	-0.157431	0.89662	-0.212101	-0.234666	-0.022565	-1.01576	CRIM1	NM_016441	Body
cg00068102	0.864983	0.874564	0.0095809	2.67953	2.80161	0.122081	1.0883	-0.209256	-0.193364	0.015892	1.01108	GLI2	NM_005270	Body
cg00068153	0.779595	0.768988	-0.010607	1.82256	1.73499	-0.0875741	0.941104	-0.359204	-0.378968	-0.0197637	-1.01379	CACNA1S	NM_000069	Body
cg00068155	0.107668	0.116139	0.0084708	-3.05099	-2.92797	0.123021	1.08901	-3.21533	-3.10607	0.10926	1.07867	CPNE4	NM_130808	Intergenic	Promoter
cg00068160	0.650146	0.673811	0.023665	0.894008	1.04663	0.152625	1.11159	-0.621165	-0.569585	0.0515803	1.0364	SOX21	NM_007084	1stExon;3'UTR
cg00068305	0.0815305	0.0647531	-0.0167774	-3.49382	-3.85233	-0.358505	0.779972	-3.61652	-3.94891	-0.33239	-1.2591	CSNK1G3	NM_001270574;NM_001270573;NM_001031812	Intergenic	Promoter
cg00068316	0.871455	0.894523	0.0230681	2.76115	3.08418	0.323038	1.25096	-0.198503	-0.16081	0.0376925	1.02647
cg00068377	0.948369	0.942406	-0.00596305	4.19914	4.03236	-0.166783	0.890827	-0.0764794	-0.0855792	-0.00909986	-1.00633	PRDM16	NM_022114;NM_199454	Body
cg00068408	0.105979	0.113849	0.00787095	-3.07654	-2.96042	0.116113	1.08381	-3.23816	-3.1348	0.103356	1.07427	CDH10	NM_006727	5'UTR;1stExon
cg00068412	0.777281	0.773291	-0.00398975	1.80321	1.77017	-0.0330398	0.977359	-0.363492	-0.370916	-0.00742436	-1.00516
cg00068428	0.601389	0.594536	-0.00685325	0.593316	0.552188	-0.0411281	0.971895	-0.73363	-0.750165	-0.0165349	-1.01153
cg00068433	0.757117	0.76082	0.0037035	1.64025	1.66946	0.0292076	1.02045	-0.401413	-0.394373	0.00703986	1.00489	ARHGEF19	NM_153213	Intergenic	Promoter
cg00068503	0.840432	0.851408	0.0109758	2.39696	2.51849	0.121532	1.08789	-0.250797	-0.232078	0.0187192	1.01306	COL9A2	NM_001852	Body
cg00068621	0.0635473	0.0781522	0.0146049	-3.8813	-3.56017	0.321134	1.24931	-3.97603	-3.67757	0.298456	1.22983	RBM22	NM_018047	TSS1500	Promoter
cg00068622	0.0283848	0.0435714	0.0151866	-5.0972	-4.4562	0.640993	1.5594	-5.13874	-4.52048	0.618265	1.53503	FAM151B	NM_205548	TSS1500	Promoter
cg00068684	0.81885	0.809702	-0.0091473	2.17641	2.08913	-0.0872771	0.941298	-0.28833	-0.304536	-0.0162069	-1.0113
cg00068750	0.797136	0.812835	0.0156992	1.97431	2.11865	0.144341	1.10523	-0.327103	-0.298966	0.028137	1.01969	TBC1D24	NM_020705;NM_001199107	5'UTR;Body
cg00068779	0.787511	0.790419	0.0029077	1.88991	1.91511	0.0251952	1.01762	-0.344628	-0.339311	0.005317	1.00369
cg00068810	0.139301	0.158202	0.0189007	-2.6273	-2.41171	0.215593	1.16118	-2.84372	-2.66016	0.183559	1.13568	PARM1	NM_015393	TSS1500	Promoter
cg00068909	0.882311	0.871537	-0.0107745	2.90631	2.76221	-0.144105	0.904941	-0.18064	-0.198367	-0.0177261	-1.01236	SLC9B1	NM_001100874;NR_047515;NR_047513;NM_139173	5'UTR;Body;3'UTR
cg00069002	0.841652	0.835027	-0.0066251	2.41013	2.33959	-0.0705334	0.952286	-0.248704	-0.260105	-0.0114012	-1.00793
cg00069003	0.170436	0.191345	0.0209093	-2.28312	-2.07935	0.203777	1.15171	-2.5527	-2.38575	0.166948	1.12268
cg00069014	0.835172	0.829603	-0.00556875	2.34111	2.28353	-0.0575883	0.960869	-0.259854	-0.269506	-0.0096518	-1.00671
cg00069017	0.0775706	0.0617313	-0.0158394	-3.57186	-3.92593	-0.354072	0.782373	-3.68835	-4.01786	-0.32951	-1.25659	NPHP4;KCNAB2	NM_015102;NM_001199861	5'UTR;Body	Promoter
cg00069059	0.863082	0.855603	-0.0074794	2.65619	2.5669	-0.0892895	0.939986	-0.21243	-0.224987	-0.0125568	-1.00874	CCDC17	NM_001114938;NM_001190182	Body
cg00069242	0.469201	0.467149	-0.00205165	-0.177962	-0.18985	-0.0118878	0.991794	-1.09172	-1.09805	-0.00632223	-1.00439	AJUBA	NM_032876	1stExon
cg00069261	0.141272	0.125703	-0.0155691	-2.60372	-2.7981	-0.19438	0.873948	-2.82345	-2.99191	-0.168457	-1.12386	CDR2	NM_001802	TSS1500	Promoter
cg00069309	0.893576	0.882428	-0.0111484	3.06977	2.90793	-0.161839	0.893885	-0.162337	-0.18045	-0.0181125	-1.01263	KIF13A	NM_001105568;NM_022113;NM_001105566;NM_001105567	Body
cg00069314	0.0741179	0.0306647	-0.0434532	-3.64294	-4.98234	-1.33941	0.395182	-3.75403	-5.02728	-1.27324	-2.41704	CLCN3	NM_001829;NM_173872;NM_001243372	5'UTR;1stExon
cg00069391	0.887828	0.900555	0.0127273	2.98456	3.17884	0.194279	1.14415	-0.171648	-0.151114	0.0205346	1.01434	SDK1	NM_152744	Body
cg00069417	0.892322	0.86204	-0.0302827	3.05085	2.6435	-0.407346	0.754009	-0.164363	-0.214174	-0.0498107	-1.03513	SLC7A5	NM_003486	Body
cg00069432	0.907626	0.917114	0.00948705	3.29655	3.46789	0.171344	1.12611	-0.139829	-0.124828	0.0150016	1.01045	STK3	NM_001256313;NM_001256312;NM_006281	Body
cg00069642	0.867251	0.862653	-0.00459815	2.70775	2.65096	-0.0567956	0.961397	-0.205478	-0.213147	-0.00766949	-1.00533	ARAP3	NM_022481	Intergenic	Promoter
cg00069771	0.924297	0.92031	-0.00398775	3.60994	3.52964	-0.0802999	0.945861	-0.113571	-0.119809	-0.00623777	-1.00433	NTPCR	NM_032324	Body
cg00069815	0.734068	0.753111	0.0190437	1.46485	1.609	0.144149	1.10508	-0.446015	-0.409065	0.0369502	1.02594
cg00069860	0.024788	0.0252685	0.000480495	-5.298	-5.26959	0.0284089	1.01989	-5.33421	-5.30652	0.0276979	1.01938	RNF220	NM_018150	Body
cg00069967	0.876665	0.87202	-0.00464565	2.82945	2.76844	-0.061009	0.958593	-0.189902	-0.197568	-0.0076655	-1.00533	DNAH12	NM_178504;NM_198564	Body
cg00069969	0.917111	0.920305	0.00319365	3.46785	3.52955	0.0617005	1.0437	-0.124831	-0.119816	0.00501516	1.00348
cg00070042	0.596909	0.56595	-0.0309595	0.566408	0.382812	-0.183595	0.880506	-0.744416	-0.821254	-0.0768378	-1.0547
cg00070052	0.498469	0.495126	-0.0033431	-0.00883711	-0.0281303	-0.0192932	0.986716	-1.00443	-1.01413	-0.00970837	-1.00675	POLE3;C9orf43	NR_027261;NM_017443;NM_152786	Body;3'UTR	Promoter
cg00070162	0.780515	0.774526	-0.00598905	1.8303	1.78035	-0.0499518	0.965969	-0.357502	-0.368615	-0.0111128	-1.00773	HFM1	NM_001017975	Body
cg00070181	0.925226	0.91094	-0.0142861	3.62919	3.3545	-0.274692	0.826627	-0.112123	-0.134572	-0.0224499	-1.01568
cg00070235	0.930336	0.930781	0.0004448	3.73926	3.74919	0.00993062	1.00691	-0.104176	-0.103487	0.000689598	1.00048	CRAMP1L	NM_020825	Body
cg00070242	0.139324	0.160712	0.0213876	-2.62702	-2.38469	0.242333	1.1829	-2.84348	-2.63745	0.206029	1.15351
cg00070318	0.637908	0.627739	-0.0101691	0.816995	0.753852	-0.0631425	0.957177	-0.648579	-0.671763	-0.0231838	-1.0162	T	NM_001270484;NM_003181	TSS200;5'UTR;Body
cg00070370	0.867821	0.879406	0.0115853	2.7149	2.86637	0.151471	1.1107	-0.204531	-0.185398	0.0191324	1.01335	FSD2	NM_001007122	Body
cg00070383	0.891394	0.901803	0.010409	3.03696	3.19906	0.162102	1.11892	-0.165864	-0.149115	0.016749	1.01168
cg00070460	0.811288	0.813944	0.002656	2.10403	2.1292	0.0251647	1.0176	-0.301713	-0.296998	0.00471539	1.00327	CTBP1	NM_001328;NM_001012614	Body
cg00070529	0.870362	0.867034	-0.00332823	2.74713	2.70503	-0.0420986	0.971241	-0.200312	-0.20584	-0.00552737	-1.00384	ENOX1	NM_017993;NM_001242863;NM_001127615	Body
cg00070542	0.364745	0.396484	0.0317391	-0.800445	-0.606127	0.194319	1.14418	-1.45504	-1.33466	0.120375	1.08702
cg00070680	0.810215	0.812689	0.0024732	2.09394	2.11726	0.0233214	1.0163	-0.303622	-0.299225	0.00439715	1.00305	DGKI	NM_004717	TSS1500	Promoter
cg00070715	0.677178	0.647121	-0.0300571	1.0688	0.87486	-0.193935	0.874218	-0.562393	-0.627893	-0.0654998	-1.04645	TMEM173	NM_198282	Intergenic	Promoter
cg00070814	0.0268136	0.027425	0.000611465	-5.18168	-5.14824	0.0334369	1.02345	-5.22089	-5.18836	0.0325302	1.0228	DDX21	NM_004728;NM_001256910	TSS200;5'UTR;1stExon	Promoter
cg00070870	0.808025	0.795465	-0.01256	2.07348	1.95945	-0.114031	0.924003	-0.307528	-0.33013	-0.0226016	-1.01579	TUBB	NM_178014	Body
cg00070899	0.25363	0.237172	-0.0164582	-1.55717	-1.68543	-0.12826	0.914934	-1.9792	-2.076	-0.0967926	-1.06939	GRM4	NM_000841;NM_001256809;NM_001256811;NR_046379;NM_001256813;NM_001256812;NM_001256814;NM_001256810	Body;3'UTR
cg00070908	0.930842	0.931922	0.00108045	3.75057	3.77496	0.0243906	1.01705	-0.103392	-0.101718	0.0016736	1.00116	RAB11FIP4	NM_032932	Body
cg00070912	0.848345	0.843873	-0.0044716	2.48385	2.43431	-0.0495477	0.966239	-0.237278	-0.244902	-0.00762452	-1.0053
cg00071012	0.163346	0.173809	0.0104636	-2.3567	-2.24897	0.107733	1.07753	-2.614	-2.52442	0.0895764	1.06406
cg00071026	0.915679	0.923606	0.00792618	3.44089	3.59574	0.154852	1.11331	-0.127086	-0.114651	0.0124343	1.00866	MCF2L	NM_001112732	Body
cg00071045	0.378428	0.384397	0.0059688	-0.715904	-0.679405	0.0364983	1.02562	-1.40191	-1.37933	0.0225775	1.01577	ANKRD36B	NM_025190	TSS1500	Promoter
cg00071051	0.412427	0.385663	-0.0267639	-0.510627	-0.671687	-0.16106	0.894368	-1.27779	-1.37459	-0.0967976	-1.0694	HSP90AB1;SLC35B2;MIR4647	NM_007355;NM_178148;NR_039790	TSS1500;Body	Promoter
cg00071137	0.260028	0.347946	0.0879188	-1.50881	-0.906126	0.602681	1.51854	-1.94326	-1.52306	0.4202	1.33811	JOSD1	NM_014876	TSS200;5'UTR;1stExon
cg00071161	0.831696	0.826617	-0.00507817	2.30498	2.25326	-0.0517218	0.964784	-0.265873	-0.274708	-0.00883582	-1.00614	TMEM63B	NM_018426	Body
cg00071210	0.897043	0.910435	0.0133919	3.12313	3.34554	0.222411	1.16668	-0.156751	-0.135373	0.0213786	1.01493	SASH1	NM_015278	Body
cg00071241	0.812032	0.812562	0.000530725	2.11105	2.11607	0.00502179	1.00349	-0.300392	-0.29945	0.000942604	1.00065
cg00071250	0.812879	0.802916	-0.0099628	2.11907	2.02644	-0.0926289	0.937812	-0.298887	-0.316679	-0.0177912	-1.01241	FASLG	NM_000639	TSS200;5'UTR;1stExon
cg00071265	0.221581	0.208085	-0.0134959	-1.81271	-1.92817	-0.115459	0.923089	-2.17409	-2.26475	-0.0906601	-1.06486	PSMA7	NM_002792	Body
cg00071274	0.390835	0.371302	-0.0195332	-0.640273	-0.759775	-0.119502	0.920505	-1.35537	-1.42934	-0.0739675	-1.05261	SNX8	NM_013321	Body
cg00071360	0.19973	0.233644	0.0339139	-2.00244	-1.71371	0.288732	1.22157	-2.32388	-2.09762	0.22626	1.1698
cg00071381	0.892035	0.88211	-0.0099252	3.04654	2.90352	-0.143022	0.90562	-0.164828	-0.18097	-0.0161421	-1.01125	HAO2	NM_016527;NM_001005783	Intergenic	Promoter
cg00071391	0.792008	0.801901	0.00989315	1.92899	2.0172	0.0882169	1.06306	-0.336413	-0.318504	0.0179094	1.01249
cg00071408	0.933902	0.92758	-0.00632225	3.82059	3.67901	-0.141586	0.906522	-0.0986569	-0.108457	-0.00979984	-1.00682	RHOBTB2	NM_001160036;NM_001160037;NM_015178	Body
cg00071442	0.0791011	0.0883034	0.00920232	-3.54127	-3.36801	0.17326	1.1276	-3.66016	-3.50139	0.158771	1.11634	ESR2	NM_001040276	Intergenic	Promoter
cg00071446	0.905876	0.887016	-0.01886	3.26669	2.97285	-0.293838	0.815729	-0.142614	-0.172967	-0.0303534	-1.02126
cg00071565	0.00864898	0.0118189	0.00316993	-6.84072	-6.38561	0.455115	1.37089	-6.85325	-6.40276	0.450495	1.36651	ODC1	NM_002539	Intergenic	Promoter
cg00071575	0.956577	0.955761	-0.00081555	4.46134	4.43327	-0.0280751	0.980728	-0.0640472	-0.0652777	-0.00123053	-1.00085
cg00071618	0.662956	0.675469	0.0125137	0.975973	1.05753	0.0815616	1.05816	-0.593016	-0.566038	0.026978	1.01888	JPH3	NM_020655	Body
cg00071658	0.744261	0.753186	0.00892538	1.54114	1.60959	0.0684484	1.04859	-0.426119	-0.408921	0.0171983	1.01199	DACH1	NM_004392;NM_080759;NM_080760	Body
cg00071727	0.849891	0.846235	-0.0036566	2.50127	2.46033	-0.0409429	0.972019	-0.23465	-0.24087	-0.00622049	-1.00432	FARP1	NM_005766;NM_001001715	Body
cg00071751	0.0208172	0.0255224	0.00470523	-5.55573	-5.25479	0.300938	1.23195	-5.58608	-5.29209	0.293989	1.22603	KIF20B	NM_016195	Intergenic	Promoter
cg00071869	0.791846	0.791286	-0.00055975	1.92757	1.92267	-0.00489455	0.996613	-0.336709	-0.337729	-0.00102019	-1.00071	ATP1B3	NM_001679	Body
cg00071887	0.811129	0.803239	-0.0078897	2.10253	2.02939	-0.0731425	0.950565	-0.301996	-0.316098	-0.0141015	-1.00982	LOXL1-AS1;LOXL1	NR_040070;NR_040068;NR_040067;NR_040066;NR_040069;NM_005576	TSS1500;Body;3'UTR	Promoter
cg00071950	0.804976	0.811163	0.00618685	2.0453	2.10285	0.057555	1.0407	-0.312981	-0.301936	0.0110458	1.00769	SLC2A9	NM_020041;NM_001001290	Body
cg00071984	0.958095	0.949421	-0.0086749	4.51499	4.23043	-0.284567	0.820988	-0.0617586	-0.0748807	-0.0131221	-1.00914	FHIT	NM_001166243;NM_002012	5'UTR;Body
cg00071998	0.125436	0.151672	0.0262361	-2.80161	-2.48366	0.317946	1.24655	-2.99497	-2.72097	0.274004	1.20916	MSH5;MSH5-SAPCD1	NM_172165;NM_025259;NM_002441;NR_037846;NM_172166	TSS200;5'UTR;Body
cg00072099	0.0235162	0.0224792	-0.00103707	-5.37587	-5.44247	-0.0666	0.954886	-5.4102	-5.47527	-0.0650686	-1.04613	PPM1K	NM_152542	5'UTR;1stExon
cg00072216	0.026688	0.0360779	0.00938989	-5.18864	-4.73973	0.448909	1.36501	-5.22766	-4.79274	0.434923	1.35184	MXD4	NM_006454	Body
cg00072288	0.0478544	0.0463091	-0.00154534	-4.31446	-4.36415	-0.0496967	0.966139	-4.3852	-4.43256	-0.0473571	-1.03337	NAA10;RENBP	NM_003491;NM_001256119;NM_001256120;NM_002910	TSS200;5'UTR;1stExon
cg00072369	0.0864802	0.0770401	-0.00944011	-3.40099	-3.58259	-0.181592	0.881729	-3.53149	-3.69825	-0.16676	-1.12254	MOCS2;LOC257396	NM_004531;NM_176806;NR_034107	TSS1500;5'UTR;1stExon	Promoter
cg00072407	0.608993	0.626631	0.0176381	0.639233	0.747016	0.107784	1.07757	-0.715502	-0.674311	0.0411908	1.02896	HOOK2	NM_013312;NM_001100176	TSS1500	Promoter
cg00072426	0.688677	0.719565	0.0308872	1.14542	1.35946	0.214037	1.15993	-0.5381	-0.474804	0.0632958	1.04485
cg00072587	0.441034	0.431697	-0.0093369	-0.341871	-0.396641	-0.05477	0.962748	-1.18104	-1.21191	-0.0308705	-1.02163	MAP3K15	NM_001001671	Body
cg00072675	0.844156	0.854729	0.0105735	2.4374	2.55672	0.119319	1.08622	-0.244419	-0.226461	0.0179583	1.01253
cg00072689	0.0918098	0.098567	0.00675716	-3.30627	-3.19304	0.11323	1.08165	-3.44521	-3.34275	0.102456	1.0736	HOXB-AS3;HOXB6	NR_033201;NR_033202;NR_033203;NR_033204;NM_018952;NR_033205	5'UTR;Body
cg00072711	0.87421	0.877589	0.00337935	2.79696	2.84181	0.0448542	1.03158	-0.193949	-0.188383	0.00556614	1.00387	C9orf24	NM_001252195;NM_147168;NM_032596;NM_147169	Body
cg00072720	0.902452	0.91707	0.0146184	3.20966	3.46707	0.257407	1.19533	-0.148078	-0.124896	0.0231823	1.0162	CLDN7	NM_001307;NM_001185022;NM_001185023	TSS1500;5'UTR;1stExon;Body
cg00072799	0.175801	0.165249	-0.0105523	-2.22905	-2.33671	-0.107658	0.928093	-2.50799	-2.59729	-0.0893044	-1.06386	GPR174	NM_032553	1stExon;3'UTR
cg00072839	0.754439	0.722064	-0.0323748	1.61932	1.37737	-0.241947	0.845603	-0.406524	-0.469801	-0.0632771	-1.04484	PCDH11X	NM_032967	5'UTR;Body
cg00072957	0.926858	0.937869	0.0110101	3.66358	3.91599	0.252405	1.19119	-0.109579	-0.0925424	0.0170368	1.01188	KIAA0146	NM_001080394	Body
cg00073003	0.83628	0.830144	-0.00613555	2.35276	2.28905	-0.0637015	0.956806	-0.257942	-0.268566	-0.0106237	-1.00739	SOX1	NM_005986	1stExon;3'UTR
cg00073010	0.129989	0.137179	0.00719002	-2.74265	-2.65301	0.089643	1.06411	-2.94354	-2.86587	0.0776706	1.05531	RAI1	NM_030665	5'UTR;Body
cg00073090	0.144533	0.14205	-0.0024833	-2.56531	-2.5945	-0.029185	0.979974	-2.79053	-2.81553	-0.0250031	-1.01748
cg00073244	0.728758	0.764067	0.0353082	1.42586	1.69532	0.269457	1.20535	-0.456487	-0.38823	0.0682579	1.04845	MEGF6	NM_001409	TSS1500	Promoter
cg00073380	0.069557	0.0608221	-0.00873489	-3.74165	-3.94873	-0.207081	0.866289	-3.84566	-4.03926	-0.1936	-1.14361	ALG1	NM_019109	Body
cg00073384	0.155271	0.165698	0.0104268	-2.4437	-2.33202	0.111684	1.08049	-2.68714	-2.59337	0.0937656	1.06715	OR2M2	NM_001004688	1stExon
cg00073460	0.483393	0.47728	-0.00611295	-0.095868	-0.1312	-0.0353316	0.975807	-1.04873	-1.06709	-0.0183605	-1.01281	ZC3H12D	NM_207360	Intergenic	Promoter
cg00073543	0.67411	0.678688	0.0045784	1.0486	1.07877	0.0301773	1.02114	-0.568945	-0.559179	0.00976533	1.00679
cg00073549	0.749485	0.760233	0.010748	1.581	1.66481	0.0838055	1.05981	-0.416029	-0.395487	0.020542	1.01434
cg00073650	0.760516	0.74259	-0.0179262	1.66705	1.5285	-0.138553	0.90843	-0.394949	-0.429362	-0.0344131	-1.02414	GALNS;TRAPPC2L	NM_000512;NM_016209	TSS1500;Body	Promoter
cg00073713	0.917916	0.928891	0.0109754	3.48319	3.70741	0.224224	1.16815	-0.123566	-0.106418	0.0171478	1.01196	LMTK2	NM_014916	Body
cg00073716	0.101625	0.121992	0.0203678	-3.14407	-2.84744	0.296626	1.22827	-3.29868	-3.03514	0.263541	1.20042	FTSJ2;NUDT1	NM_013393;NM_198949;NM_198948;NM_002452;NM_198950;NM_198952;NM_198953;NM_198954	TSS1500;Body	Promoter
cg00073771	0.033272	0.0402581	0.00698612	-4.86073	-4.5753	0.285435	1.21878	-4.90955	-4.63458	0.274971	1.20997	OAT	NM_000274;NM_001171814	Intergenic	Promoter
cg00073780	0.0348985	0.0337662	-0.00113232	-4.78944	-4.83872	-0.0492777	0.96642	-4.84069	-4.88828	-0.047586	-1.03353	PKIB	NM_181794;NM_001270394;NM_001270393;NM_032471;NM_181795	5'UTR;1stExon;Body
cg00073794	0.861041	0.849335	-0.0117066	2.63143	2.49499	-0.13644	0.909761	-0.215846	-0.235595	-0.0197492	-1.01378	ALK	NM_004304	Body
cg00073837	0.746522	0.747538	0.00101595	1.55832	1.56608	0.00775604	1.00539	-0.421744	-0.419782	0.00196205	1.00136
cg00074086	0.923338	0.892997	-0.0303416	3.59028	3.061	-0.529281	0.6929	-0.115069	-0.163273	-0.0482044	-1.03398	RADIL;PAPOLB	NM_018059;NM_020144	TSS1500;Body	Promoter
cg00074145	0.954107	0.958437	0.00432967	4.37781	4.5273	0.149495	1.10918	-0.0677769	-0.0612449	0.00653205	1.00454	ONECUT1	NM_004498	Body
cg00074184	0.0976271	0.109058	0.0114308	-3.20837	-3.03024	0.178133	1.13142	-3.35657	-3.19683	0.15974	1.11709	SLC22A15	NM_018420	1stExon
cg00074244	0.433462	0.417199	-0.0162631	-0.386266	-0.482267	-0.096001	0.935623	-1.20602	-1.26119	-0.0551701	-1.03898
cg00074313	0.880752	0.867229	-0.013523	2.88476	2.70747	-0.177297	0.884359	-0.183193	-0.205516	-0.0223228	-1.01559	MIR548N	NR_031666	5'UTR;Body
cg00074348	0.135943	0.151564	0.0156213	-2.66812	-2.48487	0.183249	1.13544	-2.87892	-2.722	0.156928	1.11491	APLNR	NM_005161;NR_027991	TSS1500	Promoter
cg00074365	0.704537	0.625973	-0.0785633	1.2537	0.74296	-0.510735	0.701865	-0.505253	-0.675827	-0.170573	-1.12551	UGP2	NM_001001521;NM_006759	Body
cg00074379	0.201192	0.20725	0.0060583	-1.98927	-1.93549	0.0537846	1.03798	-2.31335	-2.27055	0.0428012	1.03011	HAX1	NM_006118;NM_001018837	Body
cg00074415	0.863655	0.868539	0.00488423	2.66319	2.72396	0.0607652	1.04302	-0.211473	-0.203337	0.00813589	1.00566
cg00074471	0.908944	0.884631	-0.024313	3.31937	2.93882	-0.380546	0.768147	-0.137736	-0.176852	-0.0391157	-1.02748	PDE11A	NM_016953;NM_001077197	Body
cg00074638	0.599653	0.582947	-0.0167062	0.582878	0.483133	-0.0997444	0.933198	-0.7378	-0.778564	-0.0407638	-1.02866	ARSE	NM_000047	Intergenic	Promoter
cg00074746	0.225978	0.242788	0.0168097	-1.77619	-1.641	0.13519	1.09824	-2.14575	-2.04223	0.103513	1.07439	FAM26F	NM_001010919	TSS1500	Promoter
cg00074771	0.745515	0.757844	0.0123284	1.55066	1.64596	0.0953027	1.06829	-0.42369	-0.400028	0.0236624	1.01654	WDR76	NM_001167941;NM_024908	Body
cg00074818	0.858086	0.897602	0.0395156	2.59611	3.13189	0.535778	1.44972	-0.220805	-0.155852	0.0649529	1.04605	CLDN23	NM_194284	1stExon
cg00074851	0.96539	0.953373	-0.0120165	4.80184	4.35381	-0.448029	0.733044	-0.0508166	-0.0688869	-0.0180704	-1.0126	NCBP2	NM_007362;NM_001042540	Body
cg00075011	0.0406518	0.0470474	0.00639567	-4.56066	-4.34022	0.220448	1.1651	-4.62054	-4.40974	0.210798	1.15733	COG4;SF3B3	NM_001195139;NM_015386;NM_012426	Body	Promoter
cg00075103	0.153828	0.157371	0.00354315	-2.45963	-2.42073	0.0389066	1.02733	-2.70061	-2.66776	0.032853	1.02303
cg00075123	0.87495	0.881178	0.00622805	2.8067	2.89063	0.0839367	1.05991	-0.192728	-0.182495	0.010233	1.00712
cg00075192	0.0206511	0.0330818	0.0124307	-5.56753	-4.86928	0.698245	1.62253	-5.59764	-4.91782	0.679816	1.60194	C7orf25	NM_024054;NM_001099858	TSS1500;TSS200	Promoter
cg00075204	0.116746	0.102984	-0.0137628	-2.91945	-3.12272	-0.20327	0.86858	-3.09855	-3.27951	-0.180963	-1.13364	SFXN1	NM_022754	Intergenic	Promoter
cg00075467	0.204388	0.183693	-0.0206952	-1.96075	-2.15182	-0.191063	0.87596	-2.29062	-2.44463	-0.154016	-1.11266	TAF1B	NM_005680	TSS1500	Promoter
cg00075507	0.909058	0.919506	0.0104484	3.32135	3.51391	0.192561	1.14279	-0.137556	-0.121069	0.0164874	1.01149	SARM1	NM_015077	Body
cg00075589	0.0229584	0.0155792	-0.00737927	-5.41132	-5.98159	-0.570262	0.673495	-5.44483	-6.00424	-0.559406	-1.47366	ZNF142;BCS1L	NM_001105537;NM_001079866;NM_004328;NM_001257344;NM_001257343;NM_001257342	TSS1500;5'UTR;1stExon;Body	Promoter
cg00075608	0.927171	0.923435	-0.00373605	3.67025	3.59225	-0.0779979	0.947371	-0.109093	-0.114918	-0.00582511	-1.00405	ADAMTS6	NM_197941	TSS1500;5'UTR;Body
cg00075615	0.896548	0.888748	-0.0077999	3.11542	2.99795	-0.117475	0.9218	-0.157547	-0.170153	-0.0126063	-1.00878	ZFHX3	NM_001164766;NM_006885	Body
cg00075620	0.772863	0.761786	-0.011077	1.76665	1.67713	-0.0895224	0.939834	-0.371715	-0.392542	-0.0208269	-1.01454
cg00075634	0.920371	0.895148	-0.0252225	3.53084	3.09377	-0.437067	0.738635	-0.119713	-0.159802	-0.0400884	-1.02818	HELT	NM_001029887	Body
cg00075698	0.877388	0.857017	-0.0203708	2.83912	2.58348	-0.255632	0.83762	-0.188713	-0.222604	-0.0338908	-1.02377	JARID2	NM_004973;NM_001267040	Body;3'UTR
cg00075768	0.034711	0.0419142	0.00720326	-4.7975	-4.51464	0.282854	1.2166	-4.84846	-4.57642	0.272048	1.20752	HMGB1	NM_002128	Intergenic	Promoter
cg00075844	0.666533	0.605051	-0.0614825	0.999134	0.615389	-0.383745	0.766445	-0.585251	-0.724872	-0.139621	-1.10162	RAD54L2	NM_015106	Body
cg00075920	0.286081	0.313189	0.0271081	-1.31934	-1.13288	0.186458	1.13797	-1.80551	-1.6749	0.13061	1.09476	B4GALT7	NM_007255	TSS1500	Promoter
cg00075956	0.135057	0.122293	-0.0127644	-2.67903	-2.8434	-0.164365	0.892321	-2.88836	-3.03159	-0.14323	-1.10438	ADARB2	NM_018702	Body
cg00075967	0.207424	0.206481	-0.00094285	-1.93397	-1.94225	-0.00828796	0.994272	-2.26934	-2.27592	-0.00657275	-1.00457	STRA6	NM_001142619;NM_001142617;NM_001199042;NM_001199041;NM_001199040;NM_001142618;NM_022369;NM_001142620	TSS1500;5'UTR;1stExon;Body	Promoter
cg00075975	0.624502	0.615272	-0.00923055	0.733903	0.677384	-0.0565188	0.961582	-0.679221	-0.700704	-0.0214831	-1.015	PGBD5	NM_001258311	Body
cg00076056	0.0731568	0.0584114	-0.0147454	-3.66326	-4.01078	-0.347514	0.785937	-3.77286	-4.09761	-0.324742	-1.25244	KIAA0513	NM_014732	Intergenic	Promoter
cg00076195	0.929414	0.868045	-0.0613697	3.71887	2.71772	-1.00115	0.4996	-0.105606	-0.204159	-0.0985526	-1.0707	PCDHGA1;PCDHGA2;PCDHGA3;PCDHGB1;PCDHGA4;PCDHGB2;PCDHGA5;PCDHGB3;PCDHGA6;PCDHGA7;PCDHGB4;PCDHGA8;PCDHGB5;PCDHGA9;PCDHGB6;PCDHGA10;PCDHGB7;PCDHGA11;PCDHGA12;PCDHGC3;PCDHGC4;PCDHGC5	NM_018912;NM_018915;NM_018916;NM_018922;NM_018917;NM_018923;NM_018918;NM_018924;NM_018919;NM_018920;NM_003736;NM_032088;NM_018925;NM_018921;NM_018926;NM_018913;NM_018927;NM_018914;NM_032092;NM_003735;NM_032403;NM_002588;NM_018928;NM_018929	Intergenic
cg00076216	0.668743	0.703271	0.034528	1.0135	1.24494	0.231434	1.174	-0.580476	-0.507847	0.0726288	1.05163
cg00076307	0.081067	0.0950167	0.0139498	-3.50277	-3.25164	0.251136	1.19014	-3.62474	-3.39567	0.229067	1.17208	SLC27A6	NM_014031;NM_001017372	TSS1500	Promoter
cg00076313	0.876841	0.875656	-0.00118535	2.8318	2.81603	-0.0157705	0.989128	-0.189612	-0.191564	-0.00195161	-1.00135	ELFN1	NM_001128636	Intergenic	Promoter
cg00076325	0.75935	0.756483	-0.0028664	1.65783	1.63529	-0.0225387	0.984499	-0.397163	-0.402619	-0.0054562	-1.00379
cg00076353	0.032919	0.0362293	0.00331035	-4.87664	-4.73346	0.143185	1.10434	-4.92494	-4.7867	0.138238	1.10056	TBC1D20	NM_144628	Body
cg00076487	0.616354	0.624608	0.00825375	0.683982	0.73455	0.0505681	1.03567	-0.698169	-0.678978	0.0191913	1.01339
cg00076497	0.436108	0.435664	-0.00044405	-0.370731	-0.373336	-0.00260535	0.998196	-1.19724	-1.19871	-0.00146972	-1.00102	GRM8	NM_001127323	5'UTR;Body
cg00076538	0.250873	0.205002	-0.045871	-1.57825	-1.95531	-0.37706	0.770005	-1.99497	-2.28629	-0.291319	-1.22376	EGFLAM	NM_001205301;NM_152403	TSS1500	Promoter
cg00076543	0.114424	0.116376	0.00195237	-2.95223	-2.92464	0.0275927	1.01931	-3.12754	-3.10313	0.0244086	1.01706	HCG17;HLA-L	NR_052012;NR_027822	Body;3'UTR	Promoter
cg00076555	0.694337	0.707108	0.0127709	1.1837	1.27156	0.0878667	1.0628	-0.526291	-0.499997	0.0262942	1.01839	BSN	NM_003458	Body;3'UTR
cg00076645	0.156881	0.147156	-0.00972485	-2.42607	-2.53493	-0.108868	0.927315	-2.67226	-2.76458	-0.0923229	-1.06609	UBTD2	NM_152277	TSS1500	Promoter
cg00076653	0.125422	0.14976	0.0243381	-2.8018	-2.50522	0.296581	1.22823	-2.99514	-2.73928	0.255864	1.19405	C1QTNF7	NM_001135170	Body
cg00076774	0.905244	0.912024	0.00677995	3.25602	3.3739	0.117872	1.08513	-0.143621	-0.132856	0.010765	1.00749
cg00076797	0.74419	0.760241	0.0160509	1.5406	1.66487	0.124273	1.08996	-0.426257	-0.395471	0.0307856	1.02157	CYMP	NR_003599	Intergenic	Promoter
cg00076854	0.0724811	0.0733334	0.000852208	-3.6777	-3.65951	0.0181899	1.01269	-3.78625	-3.76939	0.0168637	1.01176	POMP	NM_015932	TSS1500	Promoter
cg00076880	0.398076	0.431576	0.0334996	-0.596538	-0.397355	0.199183	1.14805	-1.32888	-1.21231	0.11657	1.08415	UNC93A	NM_018974;NM_001143947	Body
cg00076936	0.729009	0.710068	-0.0189413	1.42769	1.29224	-0.135452	0.910385	-0.455991	-0.493971	-0.0379801	-1.02668	C20orf118	NM_080628	TSS1500	Promoter
cg00076998	0.0964333	0.08005	-0.0163833	-3.22803	-3.52258	-0.294555	0.815324	-3.37432	-3.64296	-0.26863	-1.20466
cg00077017	0.0403399	0.0466577	0.00631778	-4.57224	-4.35281	0.219436	1.16428	-4.63165	-4.42174	0.209907	1.15661	FLNB	NM_001457;NM_001164318;NM_001164319;NM_001164317	TSS200;5'UTR;1stExon
cg00077281	0.956662	0.954469	-0.0021924	4.4643	4.38979	-0.0745074	0.949666	-0.063919	-0.067229	-0.00331005	-1.0023	LIPC	NM_000236	Body
cg00077285	0.795189	0.750791	-0.0443974	1.957	1.59106	-0.365944	0.775961	-0.330631	-0.413516	-0.0828852	-1.05913
cg00077297	0.781998	0.802616	0.0206186	1.84282	2.02371	0.180887	1.13358	-0.354764	-0.317218	0.0375461	1.02637	LOC729911	NR_038997	Body;3'UTR
cg00077299	0.544264	0.504535	-0.0397297	0.25611	0.0261692	-0.229941	0.85267	-0.877621	-0.986975	-0.109354	-1.07875	USP18	NM_017414	Intergenic	Promoter
cg00077312	0.91105	0.901748	-0.0093018	3.35646	3.19817	-0.158295	0.896084	-0.134398	-0.149204	-0.0148056	-1.01032	EXD3	NM_017820	5'UTR;Body
cg00077426	0.68798	0.687927	-5.37e-05	1.14073	1.14037	-0.000360886	0.99975	-0.53956	-0.539673	-0.000112613	-1.00008	EXOC3	NM_007277	Body
cg00077450	0.869449	0.869854	0.0004048	2.73549	2.74064	0.00515186	1.00358	-0.201827	-0.201155	0.000671537	1.00047	ASB1	NM_001040445	Intergenic
cg00077457	0.904223	0.907353	0.00313035	3.23892	3.29185	0.0529262	1.03737	-0.14525	-0.140264	0.00498587	1.00346	GEMIN8P4;ZNF326	NR_002830;NM_182975;NM_182976	TSS1500;1stExon;3'UTR	Promoter
cg00077477	0.932188	0.924004	-0.00818322	3.781	3.60391	-0.177088	0.884487	-0.101308	-0.114028	-0.0127206	-1.00886
cg00077547	0.905451	0.903683	-0.00176815	3.25951	3.22996	-0.0295507	0.979725	-0.143291	-0.146111	-0.00282002	-1.00196	TMEM26	NM_178505	Body
cg00077566	0.926206	0.931591	0.0053847	3.64976	3.76743	0.117674	1.08498	-0.110595	-0.102232	0.00836313	1.00581	EPM2A	NM_005670;NM_001018041	Body
cg00077567	0.599018	0.604866	0.00584845	0.579061	0.614275	0.0352144	1.02471	-0.739329	-0.725312	0.0140173	1.00976
cg00077586	0.0276483	0.0283142	0.000665995	-5.13622	-5.10089	0.0353284	1.02479	-5.17667	-5.14233	0.0343399	1.02409	CXADR	NM_001207066;NM_001338;NM_001207065;NM_001207064;NM_001207063	TSS1500	Promoter
cg00077606	0.0975853	0.133058	0.0354729	-3.20905	-2.70388	0.505177	1.4193	-3.35719	-2.90987	0.447322	1.36351	C5orf42	NM_023073	TSS1500;5'UTR;Body
cg00077738	0.913927	0.916779	0.0028519	3.40845	3.46155	0.0531063	1.0375	-0.129849	-0.125354	0.00449491	1.00312	FGFR3	NM_000142;NM_001163213;NM_022965	Body
cg00077838	0.610158	0.615481	0.0053237	0.646291	0.678661	0.0323703	1.02269	-0.712746	-0.700213	0.0125331	1.00873
cg00077877	0.282685	0.295169	0.0124843	-1.34341	-1.25574	0.0876771	1.06266	-1.82273	-1.76039	0.0623472	1.04416	ASAP1	NM_018482;NM_001247996	TSS1500;5'UTR;Body
cg00077898	0.961947	0.970795	0.008848	4.65987	5.05487	0.395001	1.31494	-0.0559711	-0.0427618	0.0132093	1.0092	LOC285768	NR_027116;NR_027115	Body;3'UTR
cg00077904	0.534942	0.520998	-0.0139433	0.20197	0.121248	-0.0807216	0.945585	-0.902546	-0.940649	-0.0381027	-1.02676
cg00078025	0.399109	0.397318	-0.0017913	-0.590319	-0.601103	-0.0107841	0.992553	-1.32514	-1.33163	-0.00648974	-1.00451
cg00078085	0.856666	0.822821	-0.0338448	2.57935	2.21537	-0.36398	0.777018	-0.223195	-0.281349	-0.0581539	-1.04113	OXTR	NM_000916	TSS1500;5'UTR;Body
cg00078194	0.0697017	0.0646177	-0.00508396	-3.73843	-3.85555	-0.117126	0.922022	-3.84266	-3.95193	-0.109264	-1.07868	DGKZ;MDK	NM_201532;NM_201533;NM_003646;NM_001199266;NM_001199268;NM_001199267;NM_001105540;NM_001270550;NM_001012334;NM_001270552;NM_002391;NR_073039;NM_001012333;NM_001270551	TSS1500;5'UTR;Body	Promoter
cg00078221	0.691077	0.671963	-0.0191146	1.1616	1.03452	-0.12708	0.915683	-0.533081	-0.573547	-0.0404658	-1.02845	ANKHD1-EIF4EBP3;EIF4EBP3	NM_020690;NM_003732	Body
cg00078245	0.900237	0.894073	-0.00616412	3.17373	3.07733	-0.096408	0.935359	-0.151623	-0.161535	-0.00991243	-1.00689	ZNF740	NM_001004304	Body
cg00078259	0.663017	0.650432	-0.0125848	0.976371	0.895827	-0.0805437	0.945701	-0.592882	-0.620529	-0.0276472	-1.01935
cg00078270	0.936334	0.940536	0.00420185	3.87842	3.98338	0.104962	1.07547	-0.0949053	-0.0884456	0.00645969	1.00449	MAD1L1	NM_003550;NM_001013836;NM_001013837	Body
cg00078299	0.0681572	0.0732471	0.00508984	-3.77315	-3.66134	0.111806	1.08058	-3.87499	-3.77108	0.103904	1.07468	ZHX1-C8ORF76;ZHX1	NM_001204180;NM_001017926;NM_007222;NR_037874;NR_037873	5'UTR;Body;3'UTR
cg00078318	0.214435	0.213976	-0.0004584	-1.87319	-1.87712	-0.00392898	0.99728	-2.22139	-2.22448	-0.00308737	-1.00214	SOX11	NM_003108	1stExon;3'UTR
cg00078334	0.76274	0.716099	-0.0466412	1.68472	1.33477	-0.349953	0.78461	-0.390737	-0.48177	-0.0910327	-1.06513	MMP2	NM_004530	Body
cg00078348	0.158912	0.119473	-0.0394399	-2.40402	-2.88169	-0.477665	0.718139	-2.6537	-3.06525	-0.411553	-1.33012	HTR3A	NM_000869;NR_046363;NM_213621	TSS1500	Promoter
cg00078456	0.898701	0.897055	-0.00164575	3.14922	3.12332	-0.0258946	0.982211	-0.154087	-0.156732	-0.00264436	-1.00183	MIB2	NR_033183;NM_080875;NM_001170688;NM_001170687;NM_001170686;NM_001170689	5'UTR;Body
cg00078513	0.0897575	0.0941527	0.00439523	-3.34215	-3.26619	0.0759536	1.05406	-3.47782	-3.40885	0.0689705	1.04897	SNORD115-39;SNORD115-40	NR_003354;NR_003355	TSS1500	Promoter
cg00078746	0.864691	0.876407	0.0117164	2.67592	2.826	0.150083	1.10963	-0.209744	-0.190327	0.0194171	1.01355	GPR68	NM_001177676;NM_003485	Body
cg00078759	0.950772	0.957143	0.00637085	4.27155	4.48113	0.209578	1.15635	-0.0728286	-0.0631938	0.00963484	1.0067	IFT140;TMEM204	NM_014714;NM_001256541;NM_024600	Body
cg00078857	0.540381	0.541229	0.00084795	0.233539	0.238465	0.00492614	1.00342	-0.887951	-0.885689	0.00226206	1.00157
cg00078861	0.165587	0.134545	-0.0310415	-2.33317	-2.68537	-0.352192	0.783393	-2.59434	-2.89384	-0.299496	-1.23071
cg00078867	0.784776	0.780631	-0.0041452	1.86645	1.83128	-0.0351626	0.975922	-0.349646	-0.357287	-0.00764053	-1.00531	WAS	NM_000377	Body
cg00078911	0.8547	0.864088	0.0093882	2.55638	2.66851	0.112124	1.08082	-0.22651	-0.21075	0.0157605	1.01098	TSSC1	NM_003310	Intergenic
cg00078940	0.049991	0.0486529	-0.00133809	-4.2482	-4.28937	-0.0411729	0.971865	-4.32219	-4.36133	-0.0391423	-1.0275	H2AFY	NM_004893;NM_001040158;NM_138610;NM_138609	5'UTR;Body	Promoter
cg00078968	0.833019	0.842694	0.00967445	2.31867	2.42143	0.102764	1.07383	-0.263578	-0.24692	0.0166585	1.01161	WNT3A	NM_033131	Body
cg00078996	0.899213	0.901678	0.00246492	3.15735	3.19702	0.0396716	1.02788	-0.153265	-0.149316	0.00394931	1.00274
cg00079023	0.420658	0.424285	0.0036266	-0.461767	-0.440323	0.021444	1.01497	-1.24928	-1.2369	0.0123845	1.00862	PURA	NM_005859	TSS1500	Promoter
cg00079056	0.902183	0.87723	-0.0249534	3.20527	2.83699	-0.368272	0.77471	-0.148508	-0.188973	-0.0404656	-1.02845	SPINK4	NM_014471	TSS1500	Promoter
cg00079169	0.891692	0.897979	0.00628687	3.0414	3.13781	0.0964077	1.06911	-0.165383	-0.155247	0.010136	1.00705	THOP1	NM_003249	Body
cg00079216	0.227726	0.185118	-0.0426086	-1.76181	-2.13815	-0.376337	0.770391	-2.13463	-2.43348	-0.298858	-1.23017	CHD4	NM_001273	TSS1500	Promoter
cg00079219	0.269694	0.288589	0.0188957	-1.43718	-1.30166	0.135516	1.09849	-1.89061	-1.79291	0.0976965	1.07006	HOTAIR	NR_003716;NR_047517;NR_047518	Body;3'UTR
cg00079224	0.861607	0.875569	0.013962	2.63826	2.81488	0.176617	1.13023	-0.214898	-0.191707	0.023191	1.0162	TAOK2	NM_016151;NM_004783;NM_001252043	Body;3'UTR
cg00079302	0.137985	0.142589	0.0046039	-2.6432	-2.58812	0.0550761	1.03891	-2.85742	-2.81007	0.0473502	1.03337	RPS15	NM_001018	Body
cg00079375	0.861274	0.881614	0.0203395	2.63424	2.89665	0.262408	1.19948	-0.215455	-0.181781	0.033674	1.02362
cg00079388	0.345364	0.389279	0.0439144	-0.922574	-0.649711	0.272863	1.2082	-1.53381	-1.36113	0.172684	1.12715	ZC3H15	NM_018471	Body
cg00079477	0.820179	0.821748	0.00156907	2.18937	2.20477	0.0154012	1.01073	-0.28599	-0.283233	0.00275737	1.00191
cg00079485	0.818553	0.834926	0.0163725	2.17353	2.33853	0.165003	1.12117	-0.288852	-0.26028	0.0285717	1.02	KCNJ12;KCNJ18	NM_021012;NM_001194958	Body;3'UTR
cg00079551	0.903458	0.908777	0.0053188	3.22623	3.31646	0.0902245	1.06454	-0.14647	-0.138002	0.00846847	1.00589	THUMPD2	NR_028102;NM_025264	Body;3'UTR
cg00079563	0.0191746	0.026525	0.0073504	-5.67672	-5.19772	0.479007	1.39378	-5.70466	-5.2365	0.468155	1.38334	ARFGAP3	NM_014570;NM_001142293	TSS1500	Promoter
cg00079598	0.275827	0.288072	0.0122449	-1.39257	-1.3053	0.0872685	1.06236	-1.85817	-1.7955	0.0626656	1.04439	OR6M1	NM_001005325	1stExon
cg00079638	0.0156789	0.0118302	-0.00384867	-5.97223	-6.38421	-0.411976	0.751593	-5.99503	-6.40138	-0.406346	-1.32532	B2M	NM_004048	TSS200	Promoter
cg00079764	0.800821	0.77864	-0.0221811	2.00741	1.81456	-0.192853	0.874874	-0.320449	-0.360972	-0.0405234	-1.02849
cg00079785	0.818589	0.789322	-0.0292671	2.17388	1.90558	-0.268304	0.830295	-0.288788	-0.341314	-0.0525254	-1.03708	KIAA0146	NM_001080394	TSS1500	Promoter
cg00079891	0.0459967	0.0546457	0.00864893	-4.37439	-4.11268	0.261715	1.1989	-4.44233	-4.19375	0.248576	1.18803	RHBDF1	NM_022450	Intergenic	Promoter
cg00079898	0.18825	0.241314	0.053064	-2.10839	-1.65259	0.455795	1.37154	-2.40928	-2.05102	0.358262	1.28188	OR52N5	NM_001001922	TSS1500	Promoter
cg00080012	0.0767855	0.0678366	-0.00894891	-3.58776	-3.78045	-0.192687	0.874974	-3.70302	-3.88179	-0.17877	-1.13192	EED	NM_152991;NM_003797	TSS1500	Promoter
cg00080059	0.10991	0.127398	0.0174873	-3.01762	-2.77598	0.241638	1.18233	-3.1856	-2.97259	0.213012	1.15911	DIDO1;GID8	NM_033081;NM_080797;NM_022105;NM_017896	5'UTR;Body	Promoter
cg00080060	0.874019	0.867294	-0.00672485	2.79446	2.70829	-0.086169	0.942021	-0.194264	-0.205407	-0.0111433	-1.00775	SDK1	NM_152744	Body
cg00080068	0.810723	0.846723	0.0360005	2.09871	2.46575	0.367044	1.28971	-0.30272	-0.240038	0.062682	1.04441
cg00080081	0.888374	0.873498	-0.0148752	2.99249	2.78765	-0.204839	0.867636	-0.170762	-0.195123	-0.0243615	-1.01703	SLFN11	NM_152270;NM_001104587;NM_001104588;NM_001104589;NM_001104590	Intergenic	Promoter
cg00080118	0.0606063	0.0652999	0.00469363	-3.95419	-3.83935	0.11484	1.08286	-4.04439	-3.93678	0.107614	1.07744	CCHCR1;TCF19	NM_001105563;NM_019052;NM_001105564;NM_007109;NM_001077511	TSS1500	Promoter
cg00080123	0.0657381	0.0623353	-0.00340277	-3.82903	-3.91095	-0.0819248	0.944796	-3.92713	-4.00381	-0.0766797	-1.05459	GRK6	NM_002082;NM_001004106;NM_001004105	TSS1500	Promoter
cg00080125	0.612608	0.589281	-0.0233264	0.661169	0.520806	-0.140363	0.907291	-0.706964	-0.762972	-0.0560071	-1.03958	C17orf82	NM_203425	1stExon;3'UTR
cg00080148	0.910616	0.908476	-0.0021407	3.34876	3.31122	-0.0375402	0.974315	-0.135085	-0.13848	-0.00339552	-1.00236	EFCAB6	NM_198856;NM_022785	5'UTR;Body
cg00080188	0.706099	0.701132	-0.0049669	1.26454	1.23018	-0.0343618	0.976464	-0.502058	-0.512243	-0.0101842	-1.00708
cg00080252	0.226244	0.268676	0.0424324	-1.774	-1.44464	0.329359	1.25646	-2.14405	-1.89606	0.24799	1.18755
cg00080312	0.112008	0.109328	-0.00268	-2.98694	-3.02623	-0.0392863	0.973136	-3.15832	-3.19326	-0.0349387	-1.02451	LIMD1-AS1;SACM1L	NR_033947;NM_014016	TSS1500;1stExon;3'UTR	Promoter
cg00080333	0.537355	0.551103	0.0137473	0.215973	0.295936	0.0799633	1.05699	-0.896051	-0.859607	0.0364445	1.02558
cg00080418	0.845573	0.858059	0.0124858	2.453	2.59578	0.142779	1.10403	-0.241999	-0.220852	0.0211473	1.01477	CD8B	NM_172213;NM_172102;NM_172101;NM_001178100;NM_004931	Body;3'UTR
cg00080423	0.861397	0.858728	-0.00266845	2.63571	2.60373	-0.0319875	0.978072	-0.215251	-0.219727	-0.00447614	-1.00311
cg00080682	0.805186	0.846205	0.041019	2.04723	2.46	0.412774	1.33124	-0.312605	-0.24092	0.0716851	1.05094	ACR	NM_001097	TSS200	Promoter
cg00080706	0.903751	0.926003	0.0222524	3.23108	3.64548	0.414404	1.33275	-0.146003	-0.110911	0.0350922	1.02462	GALNTL1	NM_001168368;NM_020692	TSS1500	Promoter
cg00080972	0.116211	0.103198	-0.0130121	-2.92696	-3.11937	-0.192405	0.875145	-3.10519	-3.27651	-0.171319	-1.12609	RUFY1	NM_025158;NM_001040451;NM_001040452	TSS1500;Body	Promoter
cg00080987	0.196729	0.193354	-0.00337565	-2.02967	-2.06069	-0.0310199	0.978728	-2.34572	-2.37069	-0.0249698	-1.01746
cg00081019	0.956144	0.963549	0.00740475	4.44638	4.72432	0.277936	1.21246	-0.0647001	-0.0535704	0.0111297	1.00774	SDCCAG8;AKT3	NM_006642;NM_181690	Body;3'UTR
cg00081046	0.858195	0.861522	0.00332723	2.59739	2.63723	0.0398364	1.028	-0.220623	-0.215041	0.00558252	1.00388	METTL5	NM_014168	Body
cg00081084	0.861809	0.861638	-0.0001717	2.64071	2.63863	-0.00207888	0.99856	-0.214559	-0.214847	-0.00028746	-1.0002	TBCB	NM_001281	Body
cg00081087	0.265221	0.307366	0.0421441	-1.47011	-1.17214	0.297973	1.22942	-1.91473	-1.70197	0.212758	1.1589	NPSR1;NPSR1-AS1	NM_207173;NM_207172;NR_015356	1stExon;Body;3'UTR
cg00081105	0.741783	0.735175	-0.00660825	1.52242	1.47305	-0.0493667	0.96636	-0.43093	-0.44384	-0.01291	-1.00899
cg00081141	0.923637	0.914204	-0.0094329	3.59637	3.41353	-0.182844	0.880965	-0.114603	-0.129413	-0.0148097	-1.01032
cg00081251	0.119622	0.111525	-0.0080962	-2.87965	-2.99396	-0.114312	0.923823	-3.06345	-3.16456	-0.101106	-1.0726	CCDC163P;MMACHC	NR_033296;NR_033297;NR_033298;NM_015506	TSS1500;1stExon;3'UTR	Promoter
cg00081324	0.125475	0.124286	-0.0011888	-2.8011	-2.81679	-0.0156936	0.989181	-2.99453	-3.00826	-0.0137338	-1.00957	SAMD14	NM_174920;NM_001257359	Body
cg00081347	0.956816	0.964493	0.0076765	4.46967	4.76358	0.293902	1.22595	-0.0636865	-0.052158	0.0115285	1.00802	SGSH	NM_000199	Body
cg00081404	0.889738	0.85039	-0.0393481	3.01245	2.50692	-0.505529	0.704402	-0.168547	-0.233803	-0.065256	-1.04627
cg00081417	0.302179	0.268942	-0.0332372	-1.20745	-1.44269	-0.235238	0.849545	-1.72652	-1.89463	-0.168109	-1.12358
cg00081439	0.759769	0.739759	-0.0200096	1.66114	1.50721	-0.153928	0.8988	-0.396368	-0.434873	-0.0385048	-1.02705
cg00081445	0.0973836	0.120723	0.0233394	-3.21236	-2.86462	0.347745	1.27257	-3.36018	-3.05023	0.309949	1.23966
cg00081465	0.286049	0.266789	-0.0192597	-1.31956	-1.45853	-0.138964	0.908171	-1.80567	-1.90623	-0.100562	-1.07219
cg00081574	0.125551	0.1281	0.0025494	-2.80011	-2.76689	0.0332138	1.02329	-2.99366	-2.96466	0.0290016	1.02031	EPHA4	NM_004438	TSS1500	Promoter
cg00081602	0.906753	0.914697	0.00794445	3.28157	3.42263	0.141053	1.10271	-0.141219	-0.128634	0.012585	1.00876	ARHGEF28	NM_001080479;NM_001177693	5'UTR;Body
cg00081666	0.0713527	0.0653411	-0.00601165	-3.70209	-3.83838	-0.136287	0.909858	-3.80889	-3.93587	-0.126978	-1.092	DOPEY1	NM_001199942;NM_015018	Intergenic	Promoter
cg00081714	0.511631	0.570749	0.059118	0.06713	0.411033	0.343903	1.26919	-0.966825	-0.809073	0.157753	1.11555
cg00081729	0.707256	0.686531	-0.0207256	1.27259	1.131	-0.141595	0.906517	-0.499695	-0.542604	-0.0429088	-1.03019	GREM2	NM_022469	Body
cg00081799	0.914873	0.909882	-0.00499153	3.42589	3.33579	-0.0901	0.939458	-0.128356	-0.136249	-0.00789286	-1.00549	ACOT7	NM_007274;NM_181864;NM_181866;NM_181865	Body
cg00081827	0.921726	0.91635	-0.0053766	3.55774	3.45346	-0.104283	0.930267	-0.117589	-0.12603	-0.00844015	-1.00587
cg00081835	0.897799	0.8912	-0.00659915	3.13499	3.03407	-0.100915	0.932441	-0.155535	-0.166179	-0.0106435	-1.0074
cg00081852	0.773809	0.752195	-0.0216147	1.77444	1.6019	-0.172541	0.887279	-0.36995	-0.410822	-0.0408722	-1.02874	LINC00340	NR_015410	5'UTR;Body
cg00081919	0.781567	0.775141	-0.0064252	1.83917	1.78544	-0.0537339	0.96344	-0.355559	-0.367469	-0.0119093	-1.00829
cg00081935	0.0881543	0.0885404	0.00038614	-3.37069	-3.36377	0.00691667	1.00481	-3.50383	-3.49752	0.0063056	1.00438	TSPAN9	NM_001168320;NM_006675	5'UTR;Body
cg00081975	0.941412	0.950664	0.0092518	4.00615	4.26822	0.262068	1.1992	-0.0871018	-0.0729928	0.014109	1.00983	ABCC3	NM_003786;NM_001144070	Body
cg00082140	0.38197	0.411	0.0290293	-0.694216	-0.519132	0.175084	1.12903	-1.38847	-1.28279	0.105677	1.076
cg00082178	0.848346	0.851888	0.0035424	2.48386	2.52398	0.0401105	1.02819	-0.237276	-0.231264	0.00601166	1.00418	THBS2	NM_003247	Body
cg00082182	0.102635	0.108035	0.00539991	-3.12817	-3.04548	0.0826821	1.05898	-3.2844	-3.21042	0.0739745	1.05261	FNBP1L	NM_001164473;NM_001024948;NM_017737	Body
cg00082219	0.908026	0.899258	-0.00876895	3.30344	3.15806	-0.145382	0.90414	-0.139194	-0.153194	-0.014	-1.00975	FEV	NM_017521	Body;3'UTR
cg00082235	0.0976867	0.105897	0.00820984	-3.20739	-3.07779	0.129608	1.094	-3.35569	-3.23927	0.116421	1.08404	IFFO1;NOP2	NM_001039670;NR_036467;NM_001193457;NM_080730;NM_006170;NM_001033714;NM_001258309;NM_001258310;NM_001258308	1stExon;3'UTR
cg00082285	0.668191	0.692432	0.0242413	1.0099	1.17077	0.160862	1.11795	-0.581669	-0.530256	0.0514126	1.03628
cg00082310	0.145878	0.108368	-0.0375093	-2.54968	-3.04051	-0.490821	0.71162	-2.77717	-3.20599	-0.428816	-1.34613	PLD1	NM_001130081;NM_002662	Intergenic	Promoter
cg00082384	0.394206	0.354824	-0.0393819	-0.619878	-0.86259	-0.242711	0.845155	-1.34298	-1.49482	-0.151846	-1.11099	NISCH	NM_007184	Body
cg00082411	0.924477	0.925918	0.0014414	3.61364	3.64369	0.0300483	1.02105	-0.113291	-0.111044	0.00224763	1.00156	PTCD1;ATP5J2-PTCD1	NM_015545;NM_001198879	5'UTR;Body
cg00082426	0.0816532	0.0820618	0.000408635	-3.49146	-3.48361	0.00784408	1.00545	-3.61435	-3.60714	0.00720199	1.005	XPO1	NM_003400	5'UTR;Body
cg00082491	0.0410153	0.0354689	-0.00554636	-4.54727	-4.7652	-0.217926	0.859801	-4.6077	-4.8173	-0.209606	-1.15637	GPANK1;CSNK2B	NM_001199237;NM_001199238;NM_033177;NM_001199239;NM_001199240;NM_001320	TSS1500;5'UTR;1stExon;Body	Promoter
cg00082497	0.20901	0.158395	-0.0506154	-1.92009	-2.40962	-0.489533	0.712255	-2.25836	-2.6584	-0.400049	-1.31955	MARCKSL1	NM_023009;NR_052852	TSS1500	Promoter
cg00082540	0.728056	0.711895	-0.0161604	1.42074	1.30507	-0.115666	0.922956	-0.457879	-0.490263	-0.0323838	-1.0227	FAM207A	NM_058190	Body;3'UTR
cg00082656	0.794845	0.834559	0.0397135	1.95396	2.3347	0.380733	1.302	-0.331254	-0.260914	0.0703396	1.04996	SRPK2	NM_182692	Body
cg00082664	0.877648	0.863371	-0.0142778	2.84261	2.65971	-0.182897	0.880932	-0.188285	-0.211948	-0.023663	-1.01654	SFRP2	NM_003013	TSS1500	Promoter
cg00082713	0.71534	0.722318	0.00697775	1.32939	1.3792	0.0498093	1.03513	-0.483299	-0.469295	0.0140045	1.00975
cg00082729	0.241378	0.345237	0.103859	-1.65209	-0.923384	0.728702	1.65715	-2.05063	-1.53434	0.516293	1.43028
cg00082770	0.811013	0.846504	0.0354911	2.10144	2.46332	0.361879	1.2851	-0.302203	-0.240411	0.0617921	1.04376	SATB2;SATB2-AS1	NM_015265;NR_026830	5'UTR;Body	Promoter
cg00082787	0.918095	0.90545	-0.0126453	3.48662	3.25948	-0.22714	0.854327	-0.123285	-0.143294	-0.0200089	-1.01397	ZNRF3;ZNRF3-AS1	NM_001206998;NM_032173;NR_046851	Body;3'UTR
cg00082833	0.935374	0.935444	7.02e-05	3.85535	3.85703	0.00167625	1.00116	-0.096385	-0.0962767	0.00010827	1.00008	TELO2;IFT140	NM_016111;NM_014714	Body
cg00082874	0.271022	0.220932	-0.0500902	-1.42746	-1.81815	-0.390683	0.762768	-1.88352	-2.17833	-0.294809	-1.22672	SLC12A5	NM_001134771;NM_020708	Body
cg00082897	0.840226	0.854391	0.014165	2.39475	2.5528	0.158053	1.11578	-0.25115	-0.227031	0.0241191	1.01686	TYMP;ODF3B	NM_001113755;NM_001257988;NM_001953;NM_001113756;NM_001257989;NM_001014440	Body
cg00082912	0.0750202	0.0867944	0.0117742	-3.62407	-3.39527	0.228805	1.17186	-3.73658	-3.52625	0.210323	1.15695
cg00082939	0.112893	0.108309	-0.00458405	-2.97415	-3.04139	-0.0672392	0.954463	-3.14697	-3.20677	-0.0598034	-1.04232	ZNF503-AS2	NR_024421;NR_024422	5'UTR;Body
cg00082954	0.919926	0.919243	-0.00068275	3.52211	3.50879	-0.0133201	0.99081	-0.120411	-0.121482	-0.00107114	-1.00074	MAP3K5	NM_005923	Body;3'UTR
cg00082981	0.838413	0.830009	-0.00840427	2.37535	2.28766	-0.0876841	0.941032	-0.254267	-0.268802	-0.0145346	-1.01013	HLA-A	NM_002116;NM_001242758	Body
cg00083018	0.405974	0.435411	0.0294368	-0.54914	-0.374826	0.174314	1.12843	-1.30054	-1.19955	0.10099	1.07251
cg00083042	0.843805	0.838106	-0.0056992	2.43356	2.37208	-0.0614804	0.95828	-0.245018	-0.254795	-0.00977726	-1.0068
cg00083046	0.924302	0.923313	-0.00098855	3.61003	3.58977	-0.0202621	0.986054	-0.113564	-0.115108	-0.0015438	-1.00107
cg00083059	0.0929774	0.111102	0.0181249	-3.28619	-3.00013	0.286057	1.2193	-3.42698	-3.17004	0.256936	1.19494	MOCS1	NR_033233;NM_001075098	TSS200	Promoter
cg00083072	0.897346	0.900891	0.00354445	3.12788	3.18426	0.0563813	1.03985	-0.156263	-0.150576	0.00568731	1.00395	SIPA1;MIR4489	NM_006747;NM_153253;NR_039709	Body	Promoter
cg00083139	0.0422915	0.0638937	0.0216023	-4.50115	-3.87293	0.628222	1.54566	-4.56349	-3.96818	0.595308	1.5108	HSPE1-MOB4;MOB4	NM_001202485;NM_199482;NM_001100819;NM_015387;NM_001204094	TSS200;5'UTR;Body	Promoter
cg00083188	0.774814	0.794304	0.0194898	1.78273	1.94918	0.166443	1.12229	-0.368078	-0.332237	0.035841	1.02515	KCNMA1	NM_001014797;NM_001271518;NM_001161352;NM_002247;NM_001161353;NM_001271519	Body
cg00083193	0.522559	0.544285	0.0217256	0.130274	0.256231	0.125957	1.09123	-0.936333	-0.877566	0.0587674	1.04158	SLC51B	NM_178859	Intergenic	Promoter
cg00083194	0.0812927	0.0741131	-0.00717963	-3.49841	-3.64304	-0.144628	0.904612	-3.62073	-3.75413	-0.133398	-1.09687	DNM1L	NM_005690;NM_012062;NM_012063	Body
cg00083206	0.821554	0.826983	0.00542855	2.20287	2.25694	0.0540715	1.03819	-0.283573	-0.274071	0.00950148	1.00661	DDO	NM_003649;NM_004032	Body
cg00083223	0.848524	0.855478	0.00695375	2.48587	2.56544	0.0795725	1.0567	-0.236973	-0.225198	0.0117749	1.0082
cg00083262	0.214959	0.21302	-0.00193925	-1.86871	-1.88534	-0.0166337	0.988537	-2.21787	-2.23094	-0.0130743	-1.0091
cg00083265	0.905514	0.909642	0.00412783	3.26056	3.33157	0.0710071	1.05045	-0.143191	-0.13663	0.00656164	1.00456	AP5Z1	NM_014855	Body
cg00083359	0.836226	0.813732	-0.022494	2.35219	2.12717	-0.225013	0.855588	-0.258035	-0.297374	-0.0393392	-1.02764	EEF1D	NM_001130053;NM_001130056;NM_001130055;NM_001130057;NM_001195203;NM_032378;NM_001960	5'UTR;Body
cg00083399	0.874875	0.852101	-0.0227742	2.80571	2.52641	-0.279298	0.823992	-0.192851	-0.230903	-0.0380528	-1.02673	MTHFSD	NM_001159379;NM_001159378;NM_001159377;NR_027489;NM_001159380;NR_027490;NM_022764	Body;3'UTR
cg00083401	0.932065	0.925278	-0.00678683	3.77821	3.63029	-0.147918	0.902552	-0.101497	-0.112041	-0.0105434	-1.00733	RAD54L2	NM_015106	Body
cg00083535	0.832108	0.838964	0.00685555	2.30924	2.38122	0.0719836	1.05116	-0.265157	-0.25332	0.0118373	1.00824	TRAPPC9	NM_031466;NM_001160372	Body
cg00083596	0.883988	0.88256	-0.0014284	2.92975	2.90977	-0.0199878	0.986241	-0.177901	-0.180234	-0.00233308	-1.00162	SDK1	NM_152744	Body
cg00083616	0.715194	0.711502	-0.0036921	1.32836	1.30231	-0.0260493	0.982106	-0.483593	-0.49106	-0.00746702	-1.00519	KRTDAP	NM_207392;NM_001244847	TSS200;5'UTR;1stExon
cg00083652	0.904996	0.887973	-0.0170234	3.25186	2.98667	-0.265188	0.83209	-0.144016	-0.171413	-0.0273962	-1.01917	GBP5	NM_001134486;NM_052942	Intergenic	Promoter
cg00083659	0.589858	0.58862	-0.00123795	0.524242	0.516863	-0.00737899	0.994898	-0.761561	-0.764592	-0.003031	-1.0021	TEX33	NM_001163857;NM_178552	Intergenic	Promoter
cg00083685	0.669201	0.689283	0.0200821	1.01649	1.1495	0.133012	1.09658	-0.579488	-0.536831	0.0426571	1.03001	TFF2	NM_005423	Body
cg00083765	0.0313513	0.0302103	-0.00114105	-4.94937	-5.00456	-0.0551856	0.962471	-4.99533	-5.04882	-0.0534871	-1.03777	NRBP2	NM_178564	TSS200	Promoter
cg00083790	0.245378	0.25101	0.00563195	-1.62075	-1.5772	0.0435463	1.03064	-2.02692	-1.99418	0.0327387	1.02295
cg00083801	0.955268	0.952426	-0.0028418	4.41652	4.32336	-0.0931579	0.937468	-0.0660228	-0.070321	-0.00429823	-1.00298	MYBBP1A	NM_014520;NM_001105538	Body
cg00083833	0.793952	0.824451	0.0304988	1.94607	2.23156	0.285486	1.21882	-0.332877	-0.278495	0.0543815	1.03841	NKD1	NM_033119	Body
cg00083937	0.483298	0.488746	0.0054482	-0.0964192	-0.0649539	0.0314653	1.02205	-1.04901	-1.03284	0.0161725	1.01127	MAPK8IP2	NM_012324	Body
cg00083959	0.854487	0.833727	-0.0207604	2.55391	2.32602	-0.227893	0.853881	-0.22687	-0.262354	-0.0354842	-1.0249	AP4E1	NM_007347;NM_001252127	Body
cg00083993	0.23992	0.212715	-0.0272047	-1.6636	-1.88796	-0.224364	0.855972	-2.05938	-2.23301	-0.17363	-1.12789	PPP2R2B	NM_181676;NM_001127381;NM_181678;NM_004576;NM_181675;NM_181674;NM_181677	Body
cg00084019	0.61586	0.652406	0.0365458	0.680972	0.908367	0.227395	1.17072	-0.699325	-0.616158	0.0831671	1.05934
cg00084094	0.299371	0.303453	0.0040813	-1.22671	-1.19875	0.0279638	1.01957	-1.73999	-1.72046	0.0195353	1.01363	CORO1C	NM_014325	TSS1500;5'UTR;Body
cg00084131	0.884087	0.879248	-0.00483917	2.93115	2.86422	-0.0669254	0.95467	-0.177739	-0.185658	-0.00791848	-1.0055	EOGT	NM_173654	Body;3'UTR
cg00084184	0.742041	0.773964	0.0319226	1.52436	1.77571	0.251353	1.19032	-0.430429	-0.369663	0.0607668	1.04302	SLC2A9	NM_020041;NM_001001290	Body
cg00084202	0.405961	0.416298	0.0103371	-0.549214	-0.487613	0.0616014	1.04362	-1.30059	-1.26431	0.0362756	1.02546	TSNARE1	NM_145003	Body
cg00084271	0.838396	0.843335	0.0049386	2.37517	2.42842	0.0532496	1.0376	-0.254296	-0.245823	0.00847331	1.00589	ATP1A4	NM_144699	TSS1500;5'UTR;1stExon
cg00084338	0.388492	0.35	-0.038492	-0.654484	-0.893083	-0.238599	0.847568	-1.36404	-1.51457	-0.15053	-1.10998	DLL1	NM_005618	Body
cg00084347	0.760565	0.765279	0.0047137	1.66744	1.70504	0.037599	1.0264	-0.394856	-0.385942	0.00891369	1.0062	DNAH10	NM_207437	Body
cg00084398	0.876939	0.870412	-0.00652727	2.8331	2.74776	-0.0853401	0.942562	-0.189451	-0.20023	-0.0107785	-1.0075	TTBK1	NM_032538	Body
cg00084432	0.916604	0.923152	0.0065483	3.45825	3.58649	0.128246	1.09296	-0.12563	-0.11536	0.0102701	1.00714	SPG20;SPG20OS	NM_001142294;NR_045181;NR_045180	Intergenic	Promoter
cg00084435	0.81264	0.799443	-0.0131969	2.1168	1.99498	-0.12182	0.919028	-0.299312	-0.322933	-0.023621	-1.01651	LRRC14B	NM_001080478	Body
cg00084577	0.851784	0.887664	0.0358798	2.52278	2.98219	0.459403	1.37497	-0.231441	-0.171915	0.0595257	1.04212	SRCAP;SNORA30	NM_006662;NR_002966	TSS1500;Body	Promoter
cg00084604	0.890818	0.870231	-0.0205872	3.0284	2.74546	-0.282947	0.821911	-0.166797	-0.200529	-0.0337326	-1.02366
cg00084643	0.321782	0.297291	-0.0244907	-1.07567	-1.24105	-0.165385	0.891691	-1.63585	-1.75005	-0.114207	-1.08238	PHAX	NM_032177	TSS1500	Promoter
cg00084687	0.0351631	0.0397994	0.00463633	-4.77815	-4.59252	0.185635	1.13732	-4.82979	-4.65111	0.178686	1.13185	GATAD1	NM_021167;NR_052016	TSS200;5'UTR;1stExon
cg00084720	0.229501	0.213049	-0.0164526	-1.74729	-1.88509	-0.137801	0.908904	-2.12343	-2.23074	-0.107319	-1.07722	LINC00535	NR_033858	Body;3'UTR
cg00084770	0.915929	0.919811	0.0038821	3.44555	3.51986	0.0743073	1.05286	-0.126693	-0.120591	0.00610184	1.00424
cg00084798	0.549097	0.515228	-0.0338692	0.284244	0.0879035	-0.19634	0.872762	-0.864867	-0.956718	-0.0918506	-1.06574
cg00084958	0.864647	0.864868	0.000221075	2.67538	2.67811	0.00272713	1.00189	-0.209817	-0.209448	0.000368825	1.00026	PROKR1	NM_138964	Body
cg00085013	0.107646	0.0975998	-0.0100461	-3.05132	-3.20882	-0.157495	0.896581	-3.21563	-3.35698	-0.141344	-1.10293	FGD5	NM_152536	Body
cg00085029	0.0919399	0.113561	0.0216212	-3.30402	-2.96455	0.339472	1.26529	-3.44316	-3.13846	0.304705	1.23517	PRR5L	NM_001160167;NM_001160168;NM_024841	5'UTR;Body
cg00085061	0.863668	0.862896	-0.00077215	2.66335	2.65391	-0.0094384	0.993479	-0.211451	-0.212742	-0.0012904	-1.00089	RIPK4	NM_020639	Body
cg00085122	0.299999	0.345046	0.0450467	-1.2224	-0.924607	0.297792	1.22926	-1.73697	-1.53514	0.20183	1.15016	FBXO2	NM_012168	Body
cg00085123	0.3697	0.359833	-0.00986765	-0.769681	-0.831122	-0.0614412	0.958306	-1.43557	-1.4746	-0.0390301	-1.02742
cg00085199	0.386622	0.398907	0.0122846	-0.665851	-0.591536	0.0743148	1.05286	-1.371	-1.32588	0.0451274	1.03177	TRAPPC9	NM_031466;NM_001160372	Body
cg00085256	0.896891	0.936607	0.0397159	3.12076	3.88505	0.764285	1.69853	-0.156995	-0.0944843	0.062511	1.04428	DIRC3	NR_026597	Body;3'UTR
cg00085281	0.808278	0.80451	-0.0037682	2.07584	2.04102	-0.034822	0.976152	-0.307076	-0.313818	-0.00674158	-1.00468	MAD1L1	NM_003550;NM_001013836;NM_001013837	Body
cg00085370	0.477814	0.495151	0.017337	-0.128114	-0.0279825	0.100132	1.07187	-1.06548	-1.01406	0.0514196	1.03628
cg00085403	0.0199193	0.0216163	0.00169699	-5.62066	-5.50021	0.120452	1.08708	-5.64969	-5.53174	0.117952	1.08519	PDE4DIP	NM_001198834;NM_001198832;NM_014644;NM_001002812;NM_001002811	TSS1500;Body	Promoter
cg00085416	0.878475	0.870927	-0.0075475	2.85374	2.75437	-0.099377	0.933436	-0.186927	-0.199376	-0.0124486	-1.00867	STAU2	NM_001164380;NM_001164383;NM_001164382;NM_001164381;NM_001164385;NM_014393;NM_001164384	Intergenic	Promoter
cg00085430	0.153833	0.170738	0.0169055	-2.45958	-2.28004	0.179539	1.13252	-2.70057	-2.55014	0.150424	1.1099	OR1G1	NM_003555	TSS1500	Promoter
cg00085434	0.813429	0.818891	0.0054622	2.12429	2.17681	0.0525234	1.03708	-0.297912	-0.288257	0.00965536	1.00672
cg00085438	0.678818	0.729104	0.0502857	1.07964	1.42839	0.34875	1.27346	-0.558902	-0.455803	0.103099	1.07408	MBNL1	NM_207292;NM_021038;NM_207297;NM_207295;NM_207296;NM_207294;NM_207293	Body
cg00085448	0.594233	0.600756	0.0065229	0.550377	0.589507	0.0391306	1.02749	-0.7509	-0.735149	0.0157502	1.01098	OAS2	NM_001032731;NM_002535;NM_016817	1stExon
cg00085486	0.792899	0.80475	0.0118517	1.9368	2.04322	0.106422	1.07655	-0.334792	-0.313387	0.0214048	1.01495
cg00085493	0.834376	0.82863	-0.00574625	2.33279	2.27361	-0.059175	0.959813	-0.26123	-0.2712	-0.00997004	-1.00693
cg00085619	0.212008	0.220402	0.00839445	-1.89406	-1.82259	0.071473	1.05079	-2.23781	-2.18179	0.0560216	1.03959	EN2	NM_001427	Body
cg00085732	0.650025	0.636143	-0.0138815	0.893241	0.805981	-0.0872603	0.941309	-0.621434	-0.652577	-0.0311429	-1.02182	SLC13A2	NM_001145975;NM_003984;NR_027384	5'UTR;1stExon
cg00085747	0.880298	0.870466	-0.0098329	2.87855	2.74845	-0.1301	0.913768	-0.183935	-0.200141	-0.0162055	-1.0113	CAMKK1	NM_032294;NM_172206	Body;3'UTR
cg00085790	0.631301	0.579945	-0.0513559	0.775883	0.465337	-0.310546	0.806337	-0.663601	-0.786012	-0.122412	-1.08855
cg00085830	0.127795	0.118149	-0.0096465	-2.77084	-2.89993	-0.129099	0.914403	-2.9681	-3.08133	-0.11323	-1.08165	DHX9	NR_033302;NM_001357	Intergenic	Promoter
cg00085889	0.666317	0.671946	0.00562875	0.997733	1.03441	0.0366799	1.02575	-0.585718	-0.573582	0.0121361	1.00845
cg00086113	0.754418	0.753954	-0.0004647	1.61916	1.61555	-0.00361628	0.997497	-0.406563	-0.407452	-0.000888933	-1.00062	PTPN9	NM_002833	Body;3'UTR
cg00086171	0.882203	0.875906	-0.00629705	2.9048	2.81934	-0.0854656	0.94248	-0.180818	-0.191153	-0.0103347	-1.00719
cg00086243	0.750495	0.757116	0.00662055	1.58878	1.64025	0.0514697	1.03632	-0.414085	-0.401414	0.012671	1.00882	TNFRSF18	NM_004195;NM_148902;NM_148901	TSS1500	Promoter
cg00086266	0.0496693	0.0538192	0.00414995	-4.258	-4.13592	0.122082	1.0883	-4.3315	-4.21573	0.115768	1.08355	ACAP3;PUSL1	NM_030649;NM_153339	TSS1500;Body	Promoter
cg00086283	0.172812	0.147837	-0.0249753	-2.25901	-2.52712	-0.268113	0.830405	-2.53272	-2.75792	-0.225198	-1.16894
cg00086297	0.123202	0.0624898	-0.0607119	-2.83122	-3.90714	-1.07592	0.474369	-3.02091	-4.00024	-0.979329	-1.97155	SLX4	NM_032444	Intergenic	Promoter
cg00086334	0.854937	0.855946	0.0010087	2.55914	2.57091	0.011768	1.00819	-0.22611	-0.224408	0.00170116	1.00118	GALNS	NM_000512	Body
cg00086346	0.583673	0.586252	0.00257885	0.487443	0.502767	0.0153245	1.01068	-0.776768	-0.770408	0.00636024	1.00442	ATCAY	NM_033064	Body
cg00086426	0.654309	0.657593	0.00328385	0.920489	0.941481	0.0209927	1.01466	-0.611956	-0.604734	0.0072225	1.00502
cg00086429	0.633056	0.662021	0.0289649	0.786772	0.969941	0.183169	1.13538	-0.659595	-0.595052	0.0645435	1.04575	NRP2	NM_201267;NM_003872;NM_201279;NM_201266;NM_018534;NM_201264	Body
cg00086488	0.756638	0.70922	-0.0474179	1.6365	1.28631	-0.350193	0.784479	-0.402325	-0.495695	-0.0933698	-1.06686	MCF2L	NM_001112732	Body
cg00086493	0.374816	0.375711	0.0008953	-0.738101	-0.732592	0.00550947	1.00383	-1.41575	-1.41231	0.00344197	1.00239	KLK12	NM_019598;NM_145894;NM_145895	Body
cg00086577	0.840833	0.842811	0.0019782	2.40127	2.42271	0.021433	1.01497	-0.250109	-0.246719	0.0033902	1.00235	LOC100507547;PPT2;PPT2-EGFL8	NR_037171;NR_037170;NR_037169;NR_037172;NM_138717;NM_001204103;NR_037861;NM_005155	TSS1500;5'UTR;Body	Promoter
cg00086670	0.139881	0.14366	0.0037791	-2.62034	-2.57553	0.0448122	1.03155	-2.83773	-2.79927	0.0384595	1.02702	C10orf32-AS3MT;AS3MT	NR_037644;NM_020682	TSS1500;5'UTR;Body	Promoter
cg00086710	0.238493	0.18935	-0.0491436	-1.67491	-2.09803	-0.423119	0.745811	-2.06798	-2.40087	-0.332896	-1.25954	PPM1K	NM_152542	5'UTR;Body
cg00086730	0.833276	0.839472	0.0061966	2.32133	2.38666	0.0653309	1.04632	-0.263134	-0.252445	0.0106888	1.00744	CTU2;PIEZO1;MIR4722	NM_001012762;NM_001012759;NM_001142864;NR_039873	Body
cg00086809	0.219394	0.21472	-0.00467335	-1.83107	-1.87075	-0.0396746	0.972874	-2.18841	-2.21947	-0.0310632	-1.02176	RAB40C	NM_001172663;NM_001172664;NM_001172666;NM_001172665;NM_021168	1stExon;Body
cg00086871	0.0852958	0.0874948	0.00219901	-3.42276	-3.38256	0.0401953	1.02825	-3.55138	-3.51466	0.0367228	1.02578	TBC1D14	NM_001113361;NM_020773;NM_001113363	TSS1500;Body	Promoter
cg00087005	0.0528259	0.0613297	0.00850378	-4.16431	-3.93596	0.228351	1.1715	-4.24261	-4.02727	0.21534	1.16098	CTBP2	NM_001329;NM_001083914	5'UTR;Body
cg00087023	0.906974	0.919841	0.0128676	3.28535	3.52046	0.235105	1.17699	-0.140867	-0.120543	0.0203243	1.01419	SRRM2	NM_016333	Body
cg00087067	0.428608	0.394096	-0.0345121	-0.414824	-0.620545	-0.205721	0.867105	-1.22227	-1.34338	-0.121112	-1.08757	ADAMTS16	NM_139056	Body
cg00087073	0.787598	0.803144	0.0155458	1.89066	2.02852	0.137855	1.10027	-0.344468	-0.316269	0.028199	1.01974
cg00087098	0.139215	0.142797	0.0035815	-2.62834	-2.58567	0.0426611	1.03001	-2.84461	-2.80797	0.0366459	1.02573	G3BP2	NM_012297;NM_203505;NM_203504	Intergenic	Promoter
cg00087153	0.596054	0.56859	-0.0274637	0.561278	0.398328	-0.16295	0.893197	-0.746486	-0.81454	-0.0680536	-1.0483	STON1-GTF2A1L;STON1	NM_001198593;NM_006873;NM_001198595	Intergenic	Promoter
cg00087182	0.934535	0.92755	-0.0069858	3.83546	3.67836	-0.157103	0.896824	-0.0976789	-0.108504	-0.0108249	-1.00753	GSTT2;GSTT2B	NM_000854;NM_001080843	Body
cg00087195	0.010129	0.013553	0.00342394	-6.61067	-6.18556	0.425112	1.34268	-6.62536	-6.20525	0.420113	1.33803	FASTKD3;MTRR	NR_036553;NM_024091;NM_024010;NM_002454	TSS1500;TSS200;5'UTR;1stExon	Promoter
[truncated: 482,565+ more rows]
